# Supplementary material for: Developmentally regulated generation of a systemic signal for long‐lasting defence priming in tomato
Source: New Phytol. 2024 Nov 19;245(3):1145–57. doi: 10.1111/nph.20288 (PMC11711926; doi:10.1111/nph.20288)
Supplement: Supplementary file 2 — Table S1 Summary of sequencing datasets. Table S2 List of genes transcriptionally primed and differentially methylated. Table S3 List of sRNA mobile clusters. Please note: Wiley is not responsible for the content or functionality of any Supporting Information supplied by the authors. Any queries (other than missing material) should be directed to the New Phytologist Central Office. [file NPH-245-1145-s002.xlsx]

## Sheet: Supporting Information Excel 
New Phytologist Supporting Information
Article title: Developmentally regulated generation of a systemic signal for long-lasting defence priming in tomato
Authors: Katie Stevens, Michael R Roberts, Katie Jeynes-Cupper, Lamya Majeed, Victoria Pastor, Marco Catoni and Estrella Luna
Article acceptance date: 4th November

## Sheet: Supp Table 1
Supp Table 1: Summary of sequencing datasets. Raw read data, alignment statistics and methylation levels of whole genome bisulfite sequencing leaf and fruit samples. Raw read data and alignment statistics of sRNA sequencing samples of grafted leaf tissue and mRNA sequencing analysis of leaf (T1) and fruit tissue (T3).
WGBS analysis
File name	Sample info	pair Reads	Final trim	% keep reads	Bismark map efficiency	Count of deduplicated leftover sequences	deduplicated	Chloroplast conversion	Methylation (adjusted)
									CG	CHG	CHH
23	Water_Fruit_1	24435841	23875438	0.977066	0.779	29314381	0.833579	0.990849	76.0972	50.236	14.8627
25	Water_Fruit_2	23097407	22562789	0.976854	0.802	28896421	0.799317	0.996637	76.741	50.1308	14.3516
28	Water_Fruit_3	19510824	19273169	0.987819	0.816	26559737	0.734602	0.984463	76.6896	50.4045	15.4561
31	BABA2_Fruit_1	21295939	20890219	0.980948	0.814	29209312	0.72908	0.995908	78.9755	52.2851	16.0341
32	BABA2_Fruit_2	22157685	21950272	0.990639	0.807	29567592	0.749391	0.990652	76.5774	50.4242	14.5626
33	BABA2_Fruit_3	21806492	21440441	0.983214	0.817	30046205	0.725765	0.990851	75.701	49.4435	14.6646
38	BABA12_Fruit_1	22559349	22157375	0.982181	0.799	30231228	0.746227	0.996395	76.2242	49.3215	14.4477
39	BABA12_Fruit_2	24394852	24155977	0.990208	0.822	32707234	0.745855	0.987267	76.9081	50.943	15.7963
43	BABA12_Fruit_3	21360777	21183908	0.99172	0.825	29228086	0.730831	0.996015	78.5855	52.49	15.8366
45	Water_T1_Leaf_1	22752626	22530112	0.99022	0.792	29395128	0.774027	0.993018	0.832149	0.514383	0.0754694
47	Water_T1_Leaf_2	24975154	24733437	0.990322	0.808	33463630	0.746337	0.984104	0.824679	0.51075	0.0669191
48	Water_T1_Leaf_3	28344313	24733437	0.872607	0.799	36519169	0.776149	0.990282	0.826885	0.511976	0.0673392
50	BABA2_T1_Leaf_1	20432945	20233663	0.990247	0.822	28483761	0.717354	0.99346	0.83252	0.514613	0.0715292
51	BABA2_T1_Leaf_2	22301674	22079972	0.990059	0.826	30443449	0.732561	0.989409	0.824178	0.506578	0.0712375
52	BABA2_T1_Leaf_3	21181957	20963617	0.989692	0.766	27001961	0.78446	0.993017	0.832148	0.51339	0.0844064
53	Water_T2_Leaf_1	26114444	25823243	0.988849	0.778	32951554	0.79251	0.993719	0.819818	0.512759	0.133158
54	Water_T2_Leaf_2	24201574	23863706	0.986039	0.802	31856829	0.759698	0.993115	0.833223	0.521385	0.134071
55	Water_T2_Leaf_3	23220386	23006414	0.990785	0.795	30206143	0.768731	0.99551	0.842202	0.531602	0.13738
57	BABA2_T2_Leaf_1	19988392	19778997	0.989524	0.773	25524898	0.783094	0.992169	0.830445	0.517912	0.124021
58	BABA2_T2_Leaf_2	25482820	25244573	0.990651	0.786	32386114	0.786844	0.991352	0.827779	0.519468	0.134824
60	BABA2_T2_Leaf_3	22698340	22443482	0.988772	0.779	29072512	0.780749	0.991095	0.844413	0.545102	0.137762
61	BABA12_T2_Leaf_1	22015057	21758794	0.98836	0.797	29071043	0.757285	0.995291	0.85396	0.56234	0.143322
62	BABA12_T2_Leaf_2	22212657	22012478	0.990988	0.803	29910128	0.742647	0.99492	0.840708	0.536262	0.131329
63	BABA12_T2_Leaf_3	23195348	22917493	0.988021	0.79	29993963	0.773334	0.992906	0.83007	0.513333	0.136028
sRNA seq
File name	Sample info	Raw reads	Q30(%)	GC(%)	Trimmed reads	% keep reads	% unique mapped
BG2	BABAgraft_2	19959791	97.42	46.69	19145291	95.9193	46.8
BG3	BABAgraft_3	30574838	97.72	47.29	28710994	93.904	45.8
BG4	BABAgraft_4	23727585	97.79	47.38	22175858	93.4602	44.3
HG1	Heterograft_1	38719834	97.86	45.86	36804179	95.0525	51.5
HG2	Heterograft_2	19963610	97.74	45.89	19082076	95.5843	51.7
HG	Heterograft_3	21856434	97.28	45.67	20226080	92.5406	51
HG4	Heterograft_4	31866748	97.43	46.81	28689305	90.029	46.5
MG1	Mockgraft_1	27014751	97.16	46.67	20087674	74.3582	52.9
MG4	Mockgraft_4	27088487	97.33	46.14	23370458	86.2745	49.6
MG2	Mockgraft_2	24581396	97.43	45.99	22485772	91.4748	48.2
MG3	Mockgraft_3	20627487	97.11	45.78	18877216	91.5149	50.3
BG1	BABAgraft_1	24259049	98.11	46.12	23712651	97.7477	47.1
T1 (leaf) RNA seq
File name	Sample info	Raw reads	Q30(%)	GC(%)	Total trimmed reads	% keep reads	% reads mapped
W1M	Water_Mock_1	51803948	89.78	42.33	50798196	98.0585	95.3
W2M	Water_Mock_2	53690042	90.04	42.56	49141288	91.5278	95.57
W3M	Water_Mock_3	40109840	90.07	42.27	39159780	97.6314	95.37
W1I	Water_Infected_1	50313540	90.09	42.19	49141288	97.6701	95.42
W2I	Water_Infected_2	45617656	91.04	42.27	44683436	97.9521	95.86
W3I	Water_Infected_3	45631668	89.74	42.61	44348044	97.187	91
B1M	BABA_Mock_1	40851822	89.99	42.39	39927348	97.737	95.46
B2M	BABA_Mock_2	44185444	90.2	42.52	43055922	97.4437	95.57
B3M	BABA_Mock_3	46567604	90.42	42.24	45528850	97.7694	95.57
B1I	BABA_Infected_1	47302672	89.66	42.32	46243914	97.7617	95.13
B2I	BABA_Infected_2	39501646	89.59	42.07	38585326	97.6803	95.12
B3I	BABA_Infected_3	44938524	90.19	42.25	43510104	96.8214	95.36
T3 (fruit) RNA seq
File name	Sample info	Raw reads	Q30(%)	GC(%)	Total trimmed reads	% keep reads	% reads mapped
R75	BABA2_Mock_1	39055300	90.11	40.15	38368058	98.2403	86.42
R83	BABA12_Mock_1	43482430	91.33	40.96	42866236	98.5829	89.82
R65	Water_Infected_1	49280052	91.97	40.96	48646432	98.7142	86.8
R81	BABA12_Infected_3	45704562	93.84	38.89	45546120	99.6533	76.21
R73	BABA2_Infected_3	47900494	92.42	41.41	47342570	98.8352	92.7
R78	BABA2_Mock_3	43236130	93.56	42.04	42993762	99.4394	95.18
R86	BABA12_Mock_2	51002738	91.82	42.53	50400948	98.8201	92.28
R77	BABA2_Mock_2	52223620	92.63	41.4	51659750	98.9203	94.47
R69	Water_Mock_2	41810214	93.23	41.11	41543184	99.3613	92.34
R70	Water_Mock_3	50049168	92.5	42.05	40787882	81.4956	92.27
R80	BABA12_Infected_2	41006294	93.53	41.45	40787882	99.4674	92.97
R71	BABA2_Infected_1	40816154	91.62	41.76	40250460	98.614	87.12
R68	Water_Mock_1	52604072	93.13	41.78	52149572	99.136	93.78
R79	BABA12_Infected_1	50529110	92.99	41.84	50010738	98.9741	91.32
R72	BABA2_Infected_2	43085718	93.33	41.75	42830784	99.4083	92.4
R66	Water_Infected_2	38404534	94.32	41.27	38250878	99.5999	94.17
R67	Water_Infected_3	49580848	92.87	41.87	49080970	98.9918	89.18

## Sheet: Supp Table 2
Supp Table 2: List of genes transcriptionally primed and differentially methylated. Description of genes displaying primed expression and differential methylation due to early two-week BABA treatment in leaf (T1) and fruit tissue (T3).
Gene	DMR direction	Methylation context	Log2FoldChange	Overlap	ITAG 4.0 description
Solyc01g095960.4	Gain	CG	6.72247	BABA2 T1 primed and T1 DMRS	O-acyltransferase WSD1-like
Solyc01g097390.4	Gain	CG	1.20254	BABA2 T1 primed and T1 DMRS	NAD(P)-linked oxidoreductase, aldo/keto reductase family protein
Solyc01g099660.4	Gain	CHH	2.32827	BABA2 T1 primed and T1 DMRS	Heat shock protein 70 family
Solyc01g163210.1	Gain	CHH	1.31683	BABA2 T1 primed and T1 DMRS	Unknown protein
Solyc02g069260.3	Loss	CHG	1.04938	BABA2 T1 primed and T1 DMRS	Argonaute2a
Solyc03g070380.3	Gain	CHH	1.268	BABA2 T1 primed and T1 DMRS	Methyl esterase 1
Solyc03g098010.3	Gain	CHH	1.70092	BABA2 T1 primed and T1 DMRS	phosphate starvation inducible gene TPSI1
Solyc04g006980.1	Gain	CHG	1.59203	BABA2 T1 primed and T1 DMRS	TCP transcription factor 22
Solyc04g077810.1	Gain	CHH	1.1609	BABA2 T1 primed and T1 DMRS	ZCF37
Solyc06g060560.3	Gain	CG	-1.47849	BABA2 T1 primed and T1 DMRS	hypothetical protein
Solyc06g066680.3	Gain	CHH	-1.67284	BABA2 T1 primed and T1 DMRS	Mitochondrial carrier protein
Solyc06g070990.3	Loss	CHH	1.34296	BABA2 T1 primed and T1 DMRS	WRKY transcription factor 74
Solyc07g009380.5	Gain	CHH	-1.1852	BABA2 T1 primed and T1 DMRS	xyloglucan endotransglucosylase-hydrolase 2
Solyc07g055950.3	Gain	CHH	1.77846	BABA2 T1 primed and T1 DMRS	Protodermal factor 1
Solyc08g077170.3	Gain	CHH	-2.0805	BABA2 T1 primed and T1 DMRS	Protein NRT1/ PTR FAMILY 7.3
Solyc08g077900.3	Gain	CG	1.41342	BABA2 T1 primed and T1 DMRS	Expansin-like B1
Solyc08g079235.2	Gain	CG	1.07145	BABA2 T1 primed and T1 DMRS	Unknown protein
Solyc08g080090.3	Gain	CG	-1.0335	BABA2 T1 primed and T1 DMRS	green flesh
Solyc08g160370.1	Gain	CHG	1.54112	BABA2 T1 primed and T1 DMRS	Unknown protein
Solyc09g014820.3	Gain	CHG	2.29586	BABA2 T1 primed and T1 DMRS	Protein LURP-one-related 15
Solyc09g072610.3	Loss	CHG	1.12097	BABA2 T1 primed and T1 DMRS	Long-chain-alcohol oxidase
Solyc09g090500.3	Gain	CHH	1.76135	BABA2 T1 primed and T1 DMRS	Cyclopropane-fatty-acyl-phospholipid synthase
Solyc10g008200.4	Gain	CHH	1.8335	BABA2 T1 primed and T1 DMRS	Tyrosine aminotransferase
Solyc10g074440.2	Gain	CHG	1.47515	BABA2 T1 primed and T1 DMRS	Chitinase
Solyc10g086710.3	Loss	CHH	1.14691	BABA2 T1 primed and T1 DMRS	PAR1
Solyc01g008260.5	Gain	CHH	-1.37174	BABA2 T3 Primed and T3 DMRS	E2F-associated phosphoprotein
Solyc01g067090.4	Loss	CG	1.85921	BABA2 T3 Primed and T3 DMRS	Arginine-glutamic acid dipeptide repeat protein
Solyc01g080490.2	Loss	CHH	-3.59611	BABA2 T3 Primed and T3 DMRS	DUF679 domain-containing protein
Solyc02g070780.5	Loss	CHH	2.13856	BABA2 T3 Primed and T3 DMRS	DNA helicase
Solyc02g084400.4	Gain	CG	-4.64479	BABA2 T3 Primed and T3 DMRS	Protein kinase superfamily protein
Solyc02g084730.3	Gain	CHH	1.5591	BABA2 T3 Primed and T3 DMRS	rRNA adenine N(6)-methyltransferase
Solyc02g089780.3	Gain	CHG	-2.62174	BABA2 T3 Primed and T3 DMRS	dihydroflavonol 4-reductase/flavanone protein
Solyc02g092250.3	Loss	CG	3.19748	BABA2 T3 Primed and T3 DMRS	Cytochrome
Solyc03g043850.3	Gain	CG	-1.44514	BABA2 T3 Primed and T3 DMRS	cytochrome c oxidase subunit 6a, mitochondrial-like
Solyc04g056713.1	Loss	CHG	-2.18723	BABA2 T3 Primed and T3 DMRS	Aldehyde dehydrogenase family 2 member mitochondrial-like
Solyc05g047580.5	Gain	CHH	5.85319	BABA2 T3 Primed and T3 DMRS	Terpene cyclase/mutase family member
Solyc05g052240.3	Gain	CHH	-2.28545	BABA2 T3 Primed and T3 DMRS	Chalcone-flavonone isomerase family protein
Solyc06g066520.1	Gain	CG	6.21793	BABA2 T3 Primed and T3 DMRS	Avr9/Cf-9 rapidly elicited protein 146
Solyc07g063930.4	Gain	CHH	-1.37386	BABA2 T3 Primed and T3 DMRS	Organic cation/carnitine transporter 4
Solyc09g015170.4	Loss	CHH	4.26927	BABA2 T3 Primed and T3 DMRS	Receptor-like kinase
Solyc09g065180.3	Loss	CHH	-2.57246	BABA2 T3 Primed and T3 DMRS	binding protein precursor AF106660

## Sheet: Supp Table 3
Supp Table 3: List of sRNA mobile clusters. Description and statistics of ‘mobile’ clusters (found in both heterograft and BABA graft leaf tissue) identified from sRNA sequencing analysis.
Locus	chr	start	end	Cluster	DicerCall_HG1	Count_HG1	RPM_HG1	MajorRNA_HG1	DicerCall_HG2	Count_HG2	RPM_HG2	MajorRNA_HG2	DicerCall_HG4	Count_HG4	RPM_HG4	MajorRNA_HG4	DicerCall_MG1	Count_MG1	RPM_MG1	MajorRNA_MG1	DicerCall_MG2	Count_MG2	RPM_MG2	MajorRNA_MG2	DicerCall_MG3	Count_MG3	RPM_MG3	MajorRNA_MG3	DicerCall_MG4	Count_MG4	RPM_MG4	MajorRNA_MG4	DicerCounts	DicerConsensus	baseMean	log2FoldChange	pvalue	padjusted
SL4.0ch00:1732656-1732915	SL4.0ch00	1732656	1732915	cluster_122	N	0	0	N	N	0	0	N	N	0	0	N	N	0	0	N	24	1	0.044	AUCUCACUAGGUAGUCCAGGCAUG	N	0	0	N	N	0	0	N	1	24	0.157706	0.96952	0.799492	0
SL4.0ch00:1738077-1738288	SL4.0ch00	1738077	1738288	cluster_127	N	0	0	N	N	0	0	N	N	0	0	N	N	0	0	N	24	1	0.044	UGUGAAUGAUACUGUAUAAUUAGC	N	0	0	N	N	0	0	N	1	24	0.157706	0.96952	0.799492	0
SL4.0ch00:1745434-1745651	SL4.0ch00	1745434	1745651	cluster_131	N	0	0	N	N	0	0	N	N	0	0	N	N	0	0	N	N	0	0	N	24	1	0.053	GUUCUGAGAGAGCCUUUUCAACUC	N	0	0	N	1	24	0.172241	0.96952	0.799492	0
SL4.0ch00:2139116-2139599	SL4.0ch00	2139116	2139599	cluster_172	21	1	0.027	UUUUCUGGGCCGUUUAGAAGG	24	2	2	AGAAGGUCAAACGAGCCCCGGAGC	N	0	0	N	N	0	0	N	24	1	0.044	UUUAGAAGGUCAAACGAGCCCCGG	N	1	0.053	UUUCUGGGCCGUUUAGA	N	0	0	N	3	24	0.745794	-0.776313	0.727133	0
SL4.0ch00:2299083-2299320	SL4.0ch00	2299083	2299320	cluster_182	N	0	0	N	N	0	0	N	N	0	0	N	24	1	0.05	CUUGUGACCCAUAAAUUCUCCCUA	N	0	0	N	N	0	0	N	N	0	0	N	1	24	0.138345	0.96952	0.799492	0
SL4.0ch00:2406499-2406640	SL4.0ch00	2406499	2406640	cluster_193	24	7	0.19	AAACCAUGACAAACAAUACCGGAA	23	1	1	CUUCCGGUAUUGUUUGUCAUGGU	23	1	0.035	CUUCCGGUAUUGUUUGUCAUGGU	24	3	0.149	CUUCCGGUAUUGUUUGUCAUGGUU	N	0	0	N	24	2	0.106	CUUCCGGUAUUGUUUGUCAUGGUU	N	0	0	N	5	24	1.67328	-0.746323	0.62567	0
SL4.0ch00:2545388-2545860	SL4.0ch00	2545388	2545860	cluster_218	N	0	0	N	N	0	0	N	N	0	0	N	N	0	0	N	N	0	0	N	24	1	0.053	AAUCUUAGAAUUCCGUCUGUUUUC	N	0	0	N	1	24	0.172241	0.96952	0.799492	0
SL4.0ch00:2564213-2564343	SL4.0ch00	2564213	2564343	cluster_236	N	0	0	N	N	0	0	N	N	0	0	N	N	0	0	N	N	0	0	N	N	0	0	N	24	1	0.043	ACUCUCGGAUAAAUUAUUAGAACG	1	24	0.13885	0.96952	0.799492	0
SL4.0ch00:2939098-2939211	SL4.0ch00	2939098	2939211	cluster_269	N	0	0	N	N	0	0	N	22	2	0.07	UAAAUAAUGGAAAGUAGAUGAA	24	1	0.05	AAUAAUGGAAAGUAGAUGAAUAUG	22	1	0.044	AUUCAUCUACUUUCCAUUAUUU	24	1	0.053	AAUAAUGGAAAGUAGAUGAAUAUG	N	0	0	N	4	24	0.758098	0.319066	0.886142	0
SL4.0ch00:3488486-3488619	SL4.0ch00	3488486	3488619	cluster_324	N	0	0	N	N	0	0	N	N	0	0	N	N	0	0	N	N	0	0	N	24	2	0.106	UGCACGGUCGAACGAUGUCGGGUG	N	0	0	N	1	24	0.344481	1.79762	0.634393	0
SL4.0ch00:3898750-3898954	SL4.0ch00	3898750	3898954	cluster_397	N	0	0	N	N	0	0	N	N	0	0	N	N	0	0	N	N	0	0	N	N	0	0	N	24	1	0.043	AUAAAGCGGCUAUAAAAUAUGUAC	1	24	0.13885	0.96952	0.799492	0
SL4.0ch00:4024744-4024918	SL4.0ch00	4024744	4024918	cluster_407	N	0	0	N	N	0	0	N	N	0	0	N	N	0	0	N	24	2	0.089	AGACUUGCAUCGUAUUGUAGGAGC	N	0	0	N	N	0	0	N	1	24	0.315411	1.76636	0.642723	0
SL4.0ch00:4639355-4639474	SL4.0ch00	4639355	4639474	cluster_458	N	0	0	N	N	0	0	N	N	0	0	N	N	0	0	N	24	2	0.089	UUUAAUCCCCUCGCUGUACCCAAG	N	0	0	N	N	0	0	N	1	24	0.315411	1.76636	0.642723	0
SL4.0ch00:5622487-5622558	SL4.0ch00	5622487	5622558	cluster_552	N	0	0	N	N	0	0	N	N	0	0	N	24	1	0.05	AUAUGCAGCUCAAAACGACUAAAC	N	0	0	N	N	0	0	N	24	2	0.086	AUAUGCAGCUCAAAACGACUAAAC	2	24	0.416046	2.17442	0.488893	0
SL4.0ch00:5964513-5964686	SL4.0ch00	5964513	5964686	cluster_565	N	0	0	N	N	0	0	N	N	0	0	N	24	1	0.05	UCCGGAUGAAUCUCAUGUGAUUUU	N	0	0	N	N	0	0	N	N	0	0	N	1	24	0.138345	0.96952	0.799492	0
SL4.0ch00:6000533-6000709	SL4.0ch00	6000533	6000709	cluster_568	N	0	0	N	N	0	0	N	N	0	0	N	N	0	0	N	N	0	0	N	N	0	0	N	24	1	0.043	UAUAUUCCUCUCGUGUCGGUAUGU	1	24	0.13885	0.96952	0.799492	0
SL4.0ch00:6008535-6008693	SL4.0ch00	6008535	6008693	cluster_570	N	0	0	N	N	0	0	N	N	0	0	N	24	1	0.05	UACAUAACAGAAAUCUGACCUAGU	N	0	0	N	N	0	0	N	N	0	0	N	1	24	0.138345	0.96952	0.799492	0
SL4.0ch00:6335023-6335251	SL4.0ch00	6335023	6335251	cluster_593	N	0	0	N	N	0	0	N	N	0	0	N	N	0	0	N	N	0	0	N	N	0	0	N	24	1	0.043	AGGGCUCGUUUGACUUUCCAAAUG	1	24	0.13885	0.96952	0.799492	0
SL4.0ch00:6532924-6533167	SL4.0ch00	6532924	6533167	cluster_622	N	0	0	N	N	0	0	N	N	0	0	N	N	0	0	N	24	2	0.089	AAUGUGUGCACACGAAAAUCGUCA	N	0	0	N	N	0	0	N	1	24	0.315411	1.76636	0.642723	0
SL4.0ch00:6802914-6803119	SL4.0ch00	6802914	6803119	cluster_644	N	0	0	N	N	0	0	N	N	0	0	N	24	1	0.05	GAAAUUUGGAUGAAAGACAUGAGA	N	0	0	N	N	0	0	N	N	0	0	N	1	24	0.138345	0.96952	0.799492	0
SL4.0ch00:7006803-7007059	SL4.0ch00	7006803	7007059	cluster_683	N	0	0	N	N	0	0	N	N	0	0	N	24	1	0.05	GUUUGCCAUCACGGAUUGUCCGGC	N	0	0	N	N	0	0	N	N	0	0	N	1	24	0.138345	0.96952	0.799492	0
SL4.0ch00:7244829-7245039	SL4.0ch00	7244829	7245039	cluster_701	N	0	0	N	N	0	0	N	N	0	0	N	N	0	0	N	N	0	0	N	24	1	0.053	CACGAACCUGCAGUAGUAACCAGC	N	0	0	N	1	24	0.172241	0.96952	0.799492	0
SL4.0ch00:7722055-7722213	SL4.0ch00	7722055	7722213	cluster_715	N	0	0	N	N	0	0	N	N	0	0	N	24	1	0.05	AAUCCGAUGUGACGAAGACUGGGU	N	0	0	N	N	0	0	N	N	0	0	N	1	24	0.138345	0.96952	0.799492	0
SL4.0ch00:7791700-7791983	SL4.0ch00	7791700	7791983	cluster_719	N	0	0	N	21	2	2	AUGGAAAAAAUUACUCUCUCC	21	1	0.035	CAUGGAAAAAAUUACUCUCUC	24	8	0.398	AAACAUGGAAAAAAUUACUCUCUC	24	1	0.044	AAACAUGGAAAAAAUUACUCUCUC	24	5	0.265	AACAUGGAAAAAAUUACUCUCUCC	N	0	0	N	5	24	2.60013	1.88807	0.199471	0
SL4.0ch00:8013210-8013422	SL4.0ch00	8013210	8013422	cluster_743	N	0	0	N	N	0	0	N	N	0	0	N	N	0	0	N	24	1	0.044	UCAAGACGUUGUCUAUGCUACGGU	N	0	0	N	N	0	0	N	1	24	0.157706	0.96952	0.799492	0
SL4.0ch00:8226153-8226291	SL4.0ch00	8226153	8226291	cluster_765	N	0	0	N	N	0	0	N	N	0	0	N	N	0	0	N	N	0	0	N	N	0	0	N	24	3	0.128	AGCACACGAUCGGACGACGUCGGA	1	24	0.416551	2.17126	0.537063	0
SL4.0ch00:8398180-8398214	SL4.0ch00	8398180	8398214	cluster_778	N	0	0	N	N	0	0	N	N	0	0	N	24	2	0.1	UUUUUGACGUCGGAAUCCGGAGCA	N	0	0	N	N	0	0	N	N	0	0	N	1	24	0.276691	1.65377	0.664483	0
SL4.0ch00:8465738-8465969	SL4.0ch00	8465738	8465969	cluster_782	N	0	0	N	N	0	0	N	N	0	0	N	24	1	0.05	AAAAAAUGAGGCGUAUGCUCGCUC	N	0	0	N	N	0	0	N	N	0	0	N	1	24	0.138345	0.96952	0.799492	0
SL4.0ch00:8916632-8916764	SL4.0ch00	8916632	8916764	cluster_822	N	0	0	N	N	0	0	N	N	0	0	N	N	0	0	N	N	0	0	N	24	1	0.053	AUUUUCGUGGACGUCUGUUAAGAC	24	1	0.043	GCCAAAUAUUUUCGUGGACGUCUG	2	24	0.311091	1.69357	0.62919	0
SL4.0ch00:8919077-8919189	SL4.0ch00	8919077	8919189	cluster_824	N	0	0	N	N	0	0	N	N	0	0	N	24	1	0.05	AUUUGUCUGUGGCUCUUGAUCCUC	N	0	0	N	N	0	0	N	N	0	0	N	1	24	0.138345	0.96952	0.799492	0
SL4.0ch00:8981253-8981452	SL4.0ch00	8981253	8981452	cluster_834	N	0	0	N	N	0	0	N	N	0	0	N	N	0	0	N	N	0	0	N	24	1	0.053	AAUCCGGGCCGCGACUGUCCGUCG	24	1	0.043	AACAGGUCGUUACAUCAACAUAAU	2	24	0.311091	1.69357	0.62919	0
SL4.0ch00:9064328-9064542	SL4.0ch00	9064328	9064542	cluster_843	N	0	0	N	N	0	0	N	N	0	0	N	24	1	0.05	UUGGGUGAUCAGGAUUCCGACGUA	N	0	0	N	N	0	0	N	N	0	0	N	1	24	0.138345	0.96952	0.799492	0
SL4.0ch00:9386967-9387284	SL4.0ch00	9386967	9387284	cluster_873	N	0	0	N	N	0	0	N	N	0	0	N	N	0	0	N	N	0	0	N	24	2	0.106	GAAAAAAUCUCUGUUAUCCAUCGG	N	0	0	N	1	24	0.344481	1.79762	0.634393	0
SL4.0ch01:10124750-10125020	SL4.0ch01	10124750	10125020	cluster_914	N	0	0	N	N	0	0	N	N	0	0	N	24	2	0.1	AUUGUGAGGUAGCUGUUUGGCAUC	N	0	0	N	N	0	0	N	N	0	0	N	1	24	0.276691	1.65377	0.664483	0
SL4.0ch01:10326451-10326539	SL4.0ch01	10326451	10326539	cluster_950	N	0	0	N	N	0	0	N	N	0	0	N	N	0	0	N	24	2	0.089	AAAGAUUCAACUCAACCAAGCUUA	N	0	0	N	N	0	0	N	1	24	0.315411	1.76636	0.642723	0
SL4.0ch01:10364977-10365161	SL4.0ch01	10364977	10365161	cluster_970	N	0	0	N	N	0	0	N	N	0	0	N	N	0	0	N	N	0	0	N	N	0	0	N	24	2	0.086	UGUUCUUGUGUGGUGAGACCAACG	1	24	0.277701	1.65682	0.663892	0
SL4.0ch01:10377976-10378200	SL4.0ch01	10377976	10378200	cluster_976	N	0	0	N	N	0	0	N	N	0	0	N	N	0	0	N	N	0	0	N	24	1	0.053	AGGACUACUGCUGGACCGGUGAAU	N	0	0	N	1	24	0.172241	0.96952	0.799492	0
SL4.0ch01:10683659-10683875	SL4.0ch01	10683659	10683875	cluster_1027	N	0	0	N	N	0	0	N	N	0	0	N	N	0	0	N	24	3	0.133	GAGACUUGCUUGAAUUACUGUUGA	N	0	0	N	N	0	0	N	1	24	0.473117	2.32882	0.489054	0
SL4.0ch01:10829703-10829734	SL4.0ch01	10829703	10829734	cluster_1047	24	1	0.027	UUUGUGGACGUAGCUAUUCAAAGU	N	0	0	N	N	0	0	N	24	2	0.1	AAAAAUUGGCUGUCAAACUCUACC	24	1	0.044	AAAAAUUGGCUGUCAAACUCUACC	24	1	0.053	AAAAAUUGGCUGUCAAACUCUACC	N	0	0	N	4	24	0.692934	1.74378	0.446505	0
SL4.0ch01:10857479-10857769	SL4.0ch01	10857479	10857769	cluster_1054	N	0	0	N	N	0	0	N	N	0	0	N	N	0	0	N	N	0	0	N	24	1	0.053	GAGAUAUGAAUAGACUUAGUACGU	N	2	0.086	AGGAGAUAUGAAUAGACUU	1	24	0.449941	2.26514	0.459636	0
SL4.0ch01:10873319-10873669	SL4.0ch01	10873319	10873669	cluster_1060	N	0	0	N	24	1	1	AGUAGGGUGUUAAGGAACGGUAGG	N	0	0	N	24	3	0.149	AAUGCUCUGAUACCAAGUUUACAG	N	0	0	N	24	1	0.053	AUGCUCUGAUACCAAGUUUACAGG	N	0	0	N	3	24	0.752052	1.67443	0.490092	0
SL4.0ch01:11663379-11663451	SL4.0ch01	11663379	11663451	cluster_1173	N	0	0	N	N	0	0	N	N	0	0	N	N	0	0	N	N	0	0	N	24	1	0.053	ACACGUAAGACAUCAAGUAGGACA	N	0	0	N	1	24	0.172241	0.96952	0.799492	0
SL4.0ch01:11714550-11714688	SL4.0ch01	11714550	11714688	cluster_1201	N	0	0	N	N	0	0	N	N	0	0	N	24	1	0.05	UUUCCUCUCUUUUUGGCUGCUGAA	N	0	0	N	N	0	0	N	N	0	0	N	1	24	0.138345	0.96952	0.799492	0
SL4.0ch01:11735899-11736042	SL4.0ch01	11735899	11736042	cluster_1214	N	0	0	N	N	0	0	N	N	0	0	N	24	1	0.05	AUAUCUUCCGUGCUUACUUUGUAA	24	1	0.044	AACUGAUUUAGAAUUUUACAAACU	N	0	0	N	24	5	0.214	AACUGAUUUAGAAUUUUACAAACU	3	24	0.990303	3.42062	0.120696	0
SL4.0ch01:11862846-11862889	SL4.0ch01	11862846	11862889	cluster_1253	N	0	0	N	N	0	0	N	N	0	0	N	N	0	0	N	24	4	0.178	AUUAGCUAUUCAAGCAUCGUCAGU	24	1	0.053	AAACGCCUUACGAAGCUACUGACG	24	1	0.043	UUUUCAAAACUUCAACUGAUGGCU	3	24	0.941914	3.31973	0.138184	0
SL4.0ch01:11894302-11894457	SL4.0ch01	11894302	11894457	cluster_1263	N	0	0	N	N	0	0	N	N	0	0	N	24	1	0.05	GAUCCUCCUAAUACUACGUGUCGU	N	0	0	N	N	0	0	N	N	0	0	N	1	24	0.138345	0.96952	0.799492	0
SL4.0ch01:12050300-12050514	SL4.0ch01	12050300	12050514	cluster_1307	N	0	0	N	N	0	0	N	N	0	0	N	N	0	0	N	24	4	0.178	UAUAAACAACUAAGAGAACCAGGU	N	0	0	N	N	0	0	N	1	24	0.630823	2.74433	0.368632	0
SL4.0ch01:12052608-12052742	SL4.0ch01	12052608	12052742	cluster_1308	N	0	0	N	N	0	0	N	N	0	0	N	N	0	0	N	N	0	0	N	N	0	0	N	24	2	0.086	ACAGACAUAAGAACAUCAAAGAGU	1	24	0.277701	1.65682	0.663892	0
SL4.0ch01:12054209-12054568	SL4.0ch01	12054209	12054568	cluster_1309	N	0	0	N	N	0	0	N	N	0	0	N	N	0	0	N	24	1	0.044	AUGCACUCAUUGUGGAAAAUCAGG	N	3	0.159	UUAUGGGCUAGAAAAAUCU	N	0	0	N	1	24	0.674428	2.82086	0.294953	0
SL4.0ch01:12068278-12068404	SL4.0ch01	12068278	12068404	cluster_1323	N	0	0	N	N	0	0	N	N	0	0	N	24	3	0.149	AUUUGUGGAAUAUAGACGUGACUU	N	0	0	N	N	0	0	N	N	0	0	N	1	24	0.415036	2.16672	0.538434	0
SL4.0ch01:12117433-12117485	SL4.0ch01	12117433	12117485	cluster_1358	N	0	0	N	N	0	0	N	N	0	0	N	N	0	0	N	N	0	0	N	N	0	0	N	24	1	0.043	GAAAUAAGAUCUGUUGCUCAAAAC	1	24	0.13885	0.96952	0.799492	0
SL4.0ch01:12121551-12121813	SL4.0ch01	12121551	12121813	cluster_1360	21	3	0.082	UUCUUCCGCUAUUAUCCUGUU	N	1	1	AAAUGCUCUGAUACCACUUUGUUGA	N	0	0	N	N	0	0	N	N	0	0	N	24	3	0.159	AUGGAGGUAAAUAUGAGCAAGAUG	24	1	0.043	CAUUUGGUUAUUGUUGAUUGUCGU	3	24	1.07924	0.124471	0.948709	0
SL4.0ch01:12229100-12229361	SL4.0ch01	12229100	12229361	cluster_1379	N	0	0	N	N	0	0	N	N	0	0	N	N	0	0	N	24	2	0.089	GUACCCACUGCCUUGGUGCUUGCU	N	0	0	N	N	0	0	N	1	24	0.315411	1.76636	0.642723	0
SL4.0ch01:1258852-1259032	SL4.0ch01	1258852	1259032	cluster_1456	24	1	0.027	AAACGAGACCUUAACUUAAAAUUG	23	2	2	AUCAGUGACCUAAAACAAAAAUC	23	5	0.174	AUCAGUGACCUAAAACAAAAAUC	24	3	0.149	AUCGGAUGAAAACUAGAAGAAAUC	21	4	0.178	UUCUGUGCACUAGUAAGUACU	24	1	0.053	UUAGGUCACUGAUACGCUUGAGCC	24	1	0.043	AAACGAGACCUUAACUUAAAAUUG	7	24	2.49731	-0.110776	0.926744	0
SL4.0ch01:12660642-12660822	SL4.0ch01	12660642	12660822	cluster_1475	N	0	0	N	N	0	0	N	N	0	0	N	24	2	0.1	CCUACCAUUUCUUAAGACUCUACA	N	0	0	N	N	0	0	N	N	0	0	N	1	24	0.276691	1.65377	0.664483	0
SL4.0ch01:12707561-12707756	SL4.0ch01	12707561	12707756	cluster_1485	23	2	0.054	GGUAGAUUCUGUGGACUCGGAUU	N	0	0	N	N	0	0	N	24	1	0.05	UUAAGGACACACGGUAGAUUCUGU	24	1	0.044	AGAAUCUACCGUGUGUCCUUAAGA	N	0	0	N	N	1	0.043	ACGGUAGAUUCUGUGGACUCGGAUU	3	24	0.607496	0.677765	0.775217	0
SL4.0ch01:128570-128797	SL4.0ch01	128570	128797	cluster_1529	24	1	0.027	UUAACGAUCUAAUUACUACAACAU	23	1	1	AUAUGUAGUUAUCUAAUAUCUUU	23	2	0.07	AAUUAGAUCGUUAAUAUUUUUUC	24	1	0.05	UUAACGAUCUAAUUACUACAACAU	N	0	0	N	N	0	0	N	N	0	0	N	4	24	0.679224	-1.95194	0.378132	0
SL4.0ch01:13248860-13249105	SL4.0ch01	13248860	13249105	cluster_1576	24	14	0.38	AAUAACAAAGUUGAGGGGCAUAUC	21	1	1	CAAAUAACAAAGUUGAGGGGC	N	0	0	N	24	1	0.05	UGUAAUGGUAAGGGCAUAUAUGUG	24	6	0.267	AACAAAAUCUGCAGAACCAUCAGC	N	0	0	N	24	1	0.043	AUGUGAGUCGUUUGUAAUGGUAAG	5	24	2.59637	-0.654628	0.64832	0
SL4.0ch01:1331836-1332153	SL4.0ch01	1331836	1332153	cluster_1583	22	3	0.082	UAAGACGUUGGCAAUGAAUCCA	24	1	1	UGUUAAGACGUUGGCAAUGAAUCC	N	0	0	N	24	6	0.299	UUCUUCAUUUACUUGCUCUGGGCU	22	2	0.089	AGACGUUGGCAAUGAAUCCAGUUC	24	1	0.053	GUUAAGACGUUGGCAAUGAAUCCA	21	2	0.086	GUUAAGACGUUGGCAAUGAAUCCA	6	24	2.01909	1.42436	0.304833	0
SL4.0ch01:13414757-13414988	SL4.0ch01	13414757	13414988	cluster_1596	24	2	0.054	GAACGACUGUGAAAUAUAAAACAU	N	0	0	N	23	2	0.07	GAACGACUGUGAAAUAUAAAACA	24	1	0.05	AUGAACGACUGUGAAAUAUAAAAC	24	1	0.044	AUGAACGACUGUGAAAUAUAAAAC	24	1	0.053	AUGAACGACUGUGAAAUAUAAAAC	N	0	0	N	5	24	0.930692	-0.446611	0.812486	0
SL4.0ch01:1350019-1350109	SL4.0ch01	1350019	1350109	cluster_1610	N	1	0.027	UUUGGAUCUGAUAUAUU	N	0	0	N	N	0	0	N	24	4	0.199	AUCAUUUGGAUCUGAUAUAUUUUC	N	0	0	N	24	3	0.159	AUCAUUUGGAUCUGAUAUAUUUUC	N	0	0	N	2	24	1.1564	2.5599	0.231038	0
SL4.0ch01:13511902-13512072	SL4.0ch01	13511902	13512072	cluster_1612	N	0	0	N	N	0	0	N	N	0	0	N	N	0	0	N	N	0	0	N	24	2	0.106	AUGCGGAAGCUCCAAAACUCAAUA	N	0	0	N	1	24	0.344481	1.79762	0.634393	0
SL4.0ch01:1352321-1352452	SL4.0ch01	1352321	1352452	cluster_1615	24	4	0.109	AAUAGAGAUAUGUAAAAAGCGGGU	N	0	0	N	20	1	0.035	UCAGACCCGCUUUUUACAUA	24	1	0.05	AAUAGAGAUAUGUAAAAAGCGGGU	N	0	0	N	24	1	0.053	AAUAGAGAUAUGUAAAAAGCGGGU	24	3	0.128	AAUAGAGAUAUGUAAAAAGCGGGU	5	24	1.21723	0.0723047	0.966272	0
SL4.0ch01:13560927-13561122	SL4.0ch01	13560927	13561122	cluster_1623	N	0	0	N	N	0	0	N	N	0	0	N	N	0	0	N	N	0	0	N	24	1	0.053	UGAACUCCGGUGUAAUGAAGACUU	N	0	0	N	1	24	0.172241	0.96952	0.799492	0
SL4.0ch01:13831305-13831341	SL4.0ch01	13831305	13831341	cluster_1664	N	0	0	N	N	0	0	N	N	0	0	N	N	0	0	N	N	0	0	N	24	2	0.106	AAAAAAUGGGUCUGAACAUAUUUC	24	3	0.128	AAAAAAUGGGUCUGAACAUAUUUC	2	24	0.761032	3.01958	0.23782	0
SL4.0ch01:13979547-13979718	SL4.0ch01	13979547	13979718	cluster_1681	N	0	0	N	N	0	0	N	N	0	0	N	23	2	0.1	AUCUUGUAUUUUUCUGUUAACCA	24	1	0.044	AAUCUUGUAUUUUUCUGUUAACCA	N	0	0	N	24	2	0.086	AAUCUUGUAUUUUUCUGUUAACCA	3	24	0.712097	2.94478	0.215321	0
SL4.0ch01:14070908-14070947	SL4.0ch01	14070908	14070947	cluster_1725	N	0	0	N	N	0	0	N	N	0	0	N	N	0	0	N	N	0	0	N	N	0	0	N	24	2	0.086	AUAGAUGAGCCAAAUUUUUAACGG	1	24	0.277701	1.65682	0.663892	0
SL4.0ch01:14283420-14283494	SL4.0ch01	14283420	14283494	cluster_1782	23	2	0.054	AUGAUCAAGUAAAUAGAGACGUA	N	0	0	N	N	0	0	N	24	2	0.1	AGACGUACUCAUAUGAAAAAUAUA	24	3	0.133	CAUGAUCAAGUAAAUAGAGACGUA	N	1	0.053	AUGAUCAAGUAAAUAGAGACGUACU	N	0	0	N	3	24	1.09464	1.70866	0.389697	0
SL4.0ch01:14378996-14379218	SL4.0ch01	14378996	14379218	cluster_1800	23	1	0.027	AAUUGUAUUUCAAGAAUUUUGGG	N	0	0	N	N	0	0	N	24	2	0.1	AUUGUAUUUCAAGAAUUUUGGGUC	24	1	0.044	AUUGUAUUUCAAGAAUUUUGGGUC	N	0	0	N	23	1	0.043	AAAUUUGUGAUUUUGUAGUUUUA	4	24	0.659544	1.68524	0.46677	0
SL4.0ch01:14618020-14618076	SL4.0ch01	14618020	14618076	cluster_1842	N	0	0	N	N	0	0	N	N	0	0	N	24	1	0.05	AUGCCUAAGGUCUGAAAAUGGAAG	N	0	0	N	N	0	0	N	N	0	0	N	1	24	0.138345	0.96952	0.799492	0
SL4.0ch01:14695628-14695733	SL4.0ch01	14695628	14695733	cluster_1854	N	0	0	N	N	0	0	N	N	0	0	N	24	3	0.149	CAGUUUCCCUUGAUUUUAGCUAUA	N	0	0	N	N	0	0	N	N	0	0	N	1	24	0.415036	2.16672	0.538434	0
SL4.0ch01:14716984-14717164	SL4.0ch01	14716984	14717164	cluster_1861	N	0	0	N	N	0	0	N	N	0	0	N	N	0	0	N	24	1	0.044	UGUACGGAAUUUGAGAUAAUACGA	N	0	0	N	N	0	0	N	1	24	0.157706	0.96952	0.799492	0
SL4.0ch01:14719157-14719927	SL4.0ch01	14719157	14719927	cluster_1862	24	1	0.027	ACGUUGUCUUUGAUUAAAGUUCUC	23	1	1	UGGAGAUGUGGUAAGGAAAAACU	N	0	0	N	24	3	0.149	AGGAACGUUGUCUUUGAUUAAAGU	24	1	0.044	UACAACCAAAAGCUCUGAUACCAA	N	2	0.106	UUUAAUCAAAGACAACGUUCCUGCU	N	0	0	N	4	24	1.1683	1.4731	0.424513	0
SL4.0ch01:15164330-15164564	SL4.0ch01	15164330	15164564	cluster_1967	N	0	0	N	N	0	0	N	N	0	0	N	24	3	0.149	AUACUAUCCUUGUUUCUGAACGUG	N	0	0	N	24	2	0.106	AUACUAUCCUUGUUUCUGAACGUG	24	2	0.086	AUACUAUCCUUGUUUCUGAACGUG	3	24	1.03722	3.47377	0.0999318	0
SL4.0ch01:15217727-15217901	SL4.0ch01	15217727	15217901	cluster_1972	N	0	0	N	N	0	0	N	N	0	0	N	24	1	0.05	GACAUUAUAUUGUGAGACUUUGUG	N	0	0	N	N	0	0	N	N	0	0	N	1	24	0.138345	0.96952	0.799492	0
SL4.0ch01:15452477-15452545	SL4.0ch01	15452477	15452545	cluster_2001	N	0	0	N	24	1	1	AAUUUCGUGUCUCAAAUCAGUAGA	23	1	0.035	UUUUGUCGUGGUUUUAAUUUCGU	24	2	0.1	UACGAUCUACUGAUUUGAGACACG	N	0	0	N	N	0	0	N	N	0	0	N	3	24	0.586369	-0.413607	0.874039	0
SL4.0ch01:15569445-15569529	SL4.0ch01	15569445	15569529	cluster_2031	23	2	0.054	UCAGGAUUGGACUCGUGUUGAGCC	24	2	2	AGUGUCGCAUGGAGUCUUAAUAAA	22	2	0.07	UUCUAAAUCCGUGACACUAGGC	24	5	0.249	AUUAAGACUCCAUGCGACACUUGA	N	6	0.267	AUCCGUGACACUAGGCUCAACACG	N	0	0	N	N	0	0	N	4	24	2.42991	0.669217	0.624628	0
SL4.0ch01:1584690-1584848	SL4.0ch01	1584690	1584848	cluster_2081	20	2	0.054	AAAGGGUUUGCGAAUUGAUGCU	N	0	0	N	N	0	0	N	N	2	0.1	AAGUGCUAGUGAACGUGUGUCCAUU	24	1	0.044	AGAUCAACCAAAACCCUAAUUGUU	22	1	0.053	AUUGCAAGUGCUAGUGAACGUG	24	1	0.043	UGAUCUUCUGCUCGAUUCAUAUGA	4	24	0.918082	1.4081	0.47369	0
SL4.0ch01:15916100-15916263	SL4.0ch01	15916100	15916263	cluster_2097	N	0	0	N	N	0	0	N	N	0	0	N	24	1	0.05	AAGAGACUAGUAUGUAUGAACACU	N	0	0	N	N	0	0	N	24	1	0.043	AAGAGACUAGUAUGUAUGAACACU	2	24	0.277196	1.6557	0.650858	0
SL4.0ch01:16004316-16004423	SL4.0ch01	16004316	16004423	cluster_2108	23	1	0.027	AAAUUCGGGUAGGAAAUUUUGUU	N	0	0	N	24	1	0.035	UUGGCCUGCGAACUAAAAAUUCGG	24	1	0.05	AUUAGAGACACCAAAACUGAAUUC	24	1	0.044	UUGGCCUGCGAACUAAAAAUUCGG	N	4	0.212	AUUUUUAGUUCGCAGGCCA	N	0	0	N	4	24	1.21621	1.59184	0.39398	0
SL4.0ch01:16149290-16149389	SL4.0ch01	16149290	16149389	cluster_2146	N	0	0	N	N	0	0	N	N	0	0	N	N	0	0	N	24	1	0.044	AAAAGUGGCGAUUGACUGAGUCUG	N	0	0	N	N	0	0	N	1	24	0.157706	0.96952	0.799492	0
SL4.0ch01:1616601-1616735	SL4.0ch01	1616601	1616735	cluster_2150	N	0	0	N	N	0	0	N	N	0	0	N	N	0	0	N	N	0	0	N	N	0	0	N	24	1	0.043	UAUAAUCGUUAAUAAGUACUGCCA	1	24	0.13885	0.96952	0.799492	0
SL4.0ch01:1617872-1618042	SL4.0ch01	1617872	1618042	cluster_2156	23	3	0.082	CAUGUCAUUGAUGGGAUACUUUU	24	2	2	AAGUAUCCCAUCAAUGACAUGUUG	N	0	0	N	N	0	0	N	20	4	0.178	AAUGACAUGUUGUAACGACC	24	2	0.106	AAGUAUCCCAUCAAUGACAUGUUG	N	0	0	N	4	24	1.56375	0.276707	0.86962	0
SL4.0ch01:16214959-16215114	SL4.0ch01	16214959	16215114	cluster_2162	N	0	0	N	N	0	0	N	N	0	0	N	N	0	0	N	N	0	0	N	24	2	0.106	AAUGCUCUGAUACCAACUUUUGUC	N	0	0	N	1	24	0.344481	1.79762	0.634393	0
SL4.0ch01:16336437-16336566	SL4.0ch01	16336437	16336566	cluster_2174	N	1	0.027	CUUUCCCAACAGUAGAA	N	0	0	N	N	0	0	N	24	1	0.05	GUGUGUUUCUACUGUUGGGAAAGA	24	1	0.044	GUUUCUACUGUUGGGAAAGACAAG	N	4	0.212	UCUACUGUUGGGAAAGAC	N	0	0	N	2	24	1.07131	2.41618	0.243022	0
SL4.0ch01:16488852-16489059	SL4.0ch01	16488852	16489059	cluster_2205	23	9	0.245	GUAUCUAAGACGGUUUAUCCUGC	N	0	0	N	N	0	0	N	24	1	0.05	UGGAUCGAUUUUCUGAACUUUGUG	24	1	0.044	AUGACGGACCGUCGCUGAUACGAC	N	0	0	N	24	2	0.086	UCGAUUUUCUGAACUUUGUGACGG	4	24	1.35043	-0.923939	0.608643	0
SL4.0ch01:16539313-16539439	SL4.0ch01	16539313	16539439	cluster_2212	N	0	0	N	N	0	0	N	N	0	0	N	24	2	0.1	AAUCUAAAUCCCAACAUUUCAAUC	N	0	0	N	N	0	0	N	N	0	0	N	1	24	0.276691	1.65377	0.664483	0
SL4.0ch01:16731641-16731769	SL4.0ch01	16731641	16731769	cluster_2261	N	0	0	N	N	0	0	N	N	0	0	N	N	0	0	N	24	1	0.044	AAUAGUAAUUAAUUUUUUCACCCU	N	0	0	N	N	0	0	N	1	24	0.157706	0.96952	0.799492	0
SL4.0ch01:16785415-16785718	SL4.0ch01	16785415	16785718	cluster_2267	23	2	0.054	AAGAAAAAUUGUGUGUUCGUCUCA	N	0	0	N	24	1	0.035	CAUUAGUAAACAAAUGAGACGAAC	24	2	0.1	GUUCGUCUCAUUUGUUUACUAAUG	N	0	0	N	24	6	0.318	UGUUCCUUUUAAACAUCGUUGGGU	N	0	0	N	4	24	1.62763	1.51964	0.390883	0
SL4.0ch01:16954262-16954395	SL4.0ch01	16954262	16954395	cluster_2312	N	0	0	N	N	0	0	N	N	0	0	N	N	0	0	N	N	0	0	N	24	2	0.106	ACUCUUUGUUAGUAGACUCUAUAA	N	0	0	N	1	24	0.344481	1.79762	0.634393	0
SL4.0ch01:17097688-17097871	SL4.0ch01	17097688	17097871	cluster_2320	N	0	0	N	N	0	0	N	N	0	0	N	N	0	0	N	24	1	0.044	AACCGGAUCUCAAGUUAAUUUUAG	N	0	0	N	N	0	0	N	1	24	0.157706	0.96952	0.799492	0
SL4.0ch01:17143269-17143545	SL4.0ch01	17143269	17143545	cluster_2324	N	0	0	N	N	0	0	N	N	0	0	N	N	0	0	N	24	1	0.044	UUUAGUCAUUUGAUUGUGGACGUU	N	0	0	N	24	1	0.043	GUGGACGUUCUUGUGGUGAUGACU	2	24	0.296556	1.69361	0.635038	0
SL4.0ch01:17304252-17304433	SL4.0ch01	17304252	17304433	cluster_2346	N	0	0	N	N	0	0	N	N	0	0	N	24	4	0.199	UUUUCGUAUCUAUACUUUGGUGAU	N	0	0	N	N	0	0	N	N	0	0	N	1	24	0.553381	2.58085	0.417342	0
SL4.0ch01:17625902-17626129	SL4.0ch01	17625902	17626129	cluster_2401	N	0	0	N	N	0	0	N	N	0	0	N	N	0	0	N	N	0	0	N	24	5	0.265	AACGGACUGGCAGGACGGACUGUC	N	0	0	N	1	24	0.861203	3.17653	0.252529	0
SL4.0ch01:18035926-18036044	SL4.0ch01	18035926	18036044	cluster_2452	N	0	0	N	N	0	0	N	N	0	0	N	24	1	0.05	AUAUAGGAAGGUAAGUGUGGGUGC	N	0	0	N	N	0	0	N	N	0	0	N	1	24	0.138345	0.96952	0.799492	0
SL4.0ch01:18047733-18047872	SL4.0ch01	18047733	18047872	cluster_2455	N	0	0	N	N	0	0	N	N	0	0	N	24	3	0.149	AAGAACUCUGGUAAAGGCUACUAC	N	0	0	N	N	0	0	N	N	0	0	N	1	24	0.415036	2.16672	0.538434	0
SL4.0ch01:18064433-18064773	SL4.0ch01	18064433	18064773	cluster_2460	23	1	0.027	UUGAUAAAAUAGAAAGGCGUUCA	N	0	0	N	N	0	0	N	24	1	0.05	AACGGCAUUCAAAACAAAACACGA	N	0	0	N	24	1	0.053	GAACGCCUUUCUAUUUUAUCAAGU	N	0	0	N	3	24	0.396883	0.744555	0.801247	0
SL4.0ch01:18086460-18086654	SL4.0ch01	18086460	18086654	cluster_2465	N	0	0	N	N	0	0	N	N	5	0.174	AUAUAUUGGACUCUAAUUU	24	4	0.199	AACACCCAUUUCCUACAUGUCAUC	24	2	0.089	AUAUAUAUUGGACUCUAAUUUAGG	24	1	0.053	AUAUAUAUUGGACUCUAAUUUAGG	24	3	0.128	AUGUCAUUUUUUGUCGUACGUCGU	4	24	2.1821	0.660939	0.643454	0
SL4.0ch01:18281515-18281648	SL4.0ch01	18281515	18281648	cluster_2501	23	1	0.027	UCAAAAAGGACUACUGCUGGACC	N	0	0	N	20	1	0.035	GACUUGUACCAUCUAGAAUA	N	0	0	N	N	0	0	N	24	2	0.106	UUUGUAUUAGUUGAAUGGAGGUGU	24	2	0.086	GUCCAGCAGUAGUCCUUUUUGACU	4	24	0.853382	0.953439	0.655789	0
SL4.0ch01:18470890-18471199	SL4.0ch01	18470890	18471199	cluster_2532	22	1	0.027	CGGGCUUGUCAUCAUUGAUACA	24	4	4	AGCGGGCUUGUCAUCAUUGAUACA	N	0	0	N	24	3	0.149	AUAGAAUCCUGACAUGUAUCAAUG	24	3	0.133	GUUUGAAUGGGCUUAAAAAAGAAG	N	0	0	N	22	1	0.043	AAACGGGCCCUUAGAAUAGAGG	5	24	1.7724	0.135593	0.929755	0
SL4.0ch01:18522625-18522714	SL4.0ch01	18522625	18522714	cluster_2541	23	8	0.217	UGACUGACGAUUUGACUGAAAGA	N	0	0	N	24	1	0.035	ACUGACGAUUUGACUGAAAGAAUU	N	0	0	N	N	0	0	N	24	9	0.477	UUGACUGACGAUUUGACUGAAAG	24	1	0.043	UUGACUGACGAUUUGACUGAAAGA	4	24	2.5243	0.487941	0.758353	0
SL4.0ch01:18611053-18611180	SL4.0ch01	18611053	18611180	cluster_2560	N	0	0	N	N	0	0	N	N	0	0	N	N	0	0	N	N	0	0	N	N	0	0	N	24	2	0.086	AAUCCUCUGUGUGCAAAUGUAACG	1	24	0.277701	1.65682	0.663892	0
SL4.0ch01:18635459-18635721	SL4.0ch01	18635459	18635721	cluster_2564	N	0	0	N	N	0	0	N	N	0	0	N	N	0	0	N	N	0	0	N	N	0	0	N	24	1	0.043	UUGGUAGAGUUCGUGGGAGGACGU	1	24	0.13885	0.96952	0.799492	0
SL4.0ch01:18671899-18672007	SL4.0ch01	18671899	18672007	cluster_2578	N	0	0	N	N	0	0	N	N	0	0	N	N	0	0	N	N	0	0	N	24	4	0.212	AUCCAUCCGUUCUAGUAUUAUCAU	N	0	0	N	1	24	0.688963	2.85316	0.336922	0
SL4.0ch01:18673871-18673949	SL4.0ch01	18673871	18673949	cluster_2580	24	1	0.027	CGGAUUUGACGAGUCUUUAUCGGC	23	2	2	UAAACCGGACUAGCUGUAUCUUU	N	0	0	N	N	0	0	N	24	1	0.044	UUAUCGGCUACCGUUUAAACCGGA	24	2	0.106	CGGAUUUGACGAGUCUUUAUCGGC	24	2	0.086	UUAAACCGGACUAGCUGUAUCUUU	5	24	1.19574	0.542886	0.757281	0
SL4.0ch01:18679837-18679965	SL4.0ch01	18679837	18679965	cluster_2581	N	0	0	N	N	0	0	N	N	0	0	N	N	0	0	N	N	0	0	N	24	2	0.106	AUUUUGAUAGUGUAGAACAUAGUC	N	0	0	N	1	24	0.344481	1.79762	0.634393	0
SL4.0ch01:18865304-18865380	SL4.0ch01	18865304	18865380	cluster_2618	21	2	0.054	AUGGAACGGUAUAUGUGAGCA	N	0	0	N	21	1	0.035	AUGGAACGGUAUAUGUGAGCA	N	0	0	N	24	1	0.044	ACGGUAUAUGUGAGCAGAAAGGUG	24	1	0.053	AACGGUAUAUGUGAGCAGAAAGGU	N	0	0	N	4	24	0.647444	-0.492665	0.830898	0
SL4.0ch01:18868769-18868976	SL4.0ch01	18868769	18868976	cluster_2619	N	0	0	N	N	0	0	N	N	0	0	N	24	3	0.149	CUUCAGGAGGGACUUCAACUUCGG	N	0	0	N	N	0	0	N	N	0	0	N	1	24	0.415036	2.16672	0.538434	0
SL4.0ch01:18879131-18879551	SL4.0ch01	18879131	18879551	cluster_2626	N	0	0	N	N	0	0	N	N	0	0	N	N	0	0	N	24	4	0.178	AGGAUAGUAAUAGUAGAUCUGGUG	N	0	0	N	24	1	0.043	AGGAUAGUAUGAAUGGGAUCUGGU	2	24	0.769673	3.03507	0.240245	0
SL4.0ch01:18879800-18880072	SL4.0ch01	18879800	18880072	cluster_2627	N	0	0	N	N	0	0	N	N	0	0	N	24	1	0.05	ACGAAGACUGGAAAGAGUUGCGGU	N	0	0	N	N	0	0	N	N	0	0	N	1	24	0.138345	0.96952	0.799492	0
SL4.0ch01:18901998-18902144	SL4.0ch01	18901998	18902144	cluster_2635	N	0	0	N	N	0	0	N	N	0	0	N	N	0	0	N	N	0	0	N	24	2	0.106	AUUAAAAAAAGAUCUUUGGAGGGA	N	0	0	N	1	24	0.344481	1.79762	0.634393	0
SL4.0ch01:18967170-18967301	SL4.0ch01	18967170	18967301	cluster_2658	N	0	0	N	N	0	0	N	N	0	0	N	24	2	0.1	AAAUAUAGGCUAUUGUAAGAAAAU	N	0	0	N	N	0	0	N	N	0	0	N	1	24	0.276691	1.65377	0.664483	0
SL4.0ch01:18968938-18969101	SL4.0ch01	18968938	18969101	cluster_2659	N	0	0	N	N	0	0	N	N	0	0	N	24	1	0.05	AAGAACGUCUGGAUAUCUGUUGUA	24	1	0.044	AAGAACGUCUGGAUAUCUGUUGUA	N	0	0	N	N	0	0	N	2	24	0.296051	1.69155	0.635647	0
SL4.0ch01:19111205-19111455	SL4.0ch01	19111205	19111455	cluster_2690	24	3	0.082	UAAAUCUAGUUGAAACUCAUCUUU	23	4	4	AAAUCUAGUUGAAACUCAUCUUU	N	1	0.035	UUGAAACUCAUCUUUAACU	N	0	0	N	24	2	0.089	UAAAUCUAGUUGAAACUCAUCUUU	24	1	0.053	UAAAUCUAGUUGAAACUCAUCUUU	N	0	0	N	4	24	1.55055	-1.56579	0.325961	0
SL4.0ch01:19113528-19113772	SL4.0ch01	19113528	19113772	cluster_2693	N	0	0	N	N	0	0	N	N	0	0	N	N	0	0	N	N	0	0	N	N	0	0	N	24	3	0.128	CAAAAUUUUUGUAGGAUACGAGCC	1	24	0.416551	2.17126	0.537063	0
SL4.0ch01:19119617-19119812	SL4.0ch01	19119617	19119812	cluster_2694	N	0	0	N	N	0	0	N	N	0	0	N	24	1	0.05	CGCUCAUGAGUUUCUGAAUACCUG	N	0	0	N	N	0	0	N	N	0	0	N	1	24	0.138345	0.96952	0.799492	0
SL4.0ch01:19143081-19143272	SL4.0ch01	19143081	19143272	cluster_2706	N	0	0	N	N	0	0	N	N	0	0	N	N	0	0	N	24	2	0.089	AUCUGGUCAUAGGGCGGUGACUCC	N	0	0	N	N	0	0	N	1	24	0.315411	1.76636	0.642723	0
SL4.0ch01:19167038-19167124	SL4.0ch01	19167038	19167124	cluster_2712	N	0	0	N	N	0	0	N	N	0	0	N	24	1	0.05	AGAGGCUGGAGCGAAAAAAAAUGC	N	0	0	N	N	0	0	N	N	0	0	N	1	24	0.138345	0.96952	0.799492	0
SL4.0ch01:19172169-19172308	SL4.0ch01	19172169	19172308	cluster_2714	23	12	0.326	UGUGCGUGAAUUCGAUCCUAACG	23	4	4	UGUGCGUGAAUUCGAUCCUAACG	N	0	0	N	24	3	0.149	GUGUGCGUGAAUUCGAUCCUAACG	N	0	0	N	N	0	0	N	24	1	0.043	GUGUGCGUGAAUUCGAUCCUAACG	4	24	2.24856	-1.99881	0.18629	0
SL4.0ch01:19174561-19174724	SL4.0ch01	19174561	19174724	cluster_2715	N	0	0	N	N	0	0	N	22	1	0.035	AAUUGAAUCUGUAAAACUUAAC	N	0	0	N	24	2	0.089	AUAAUUGAAUCUGUAAAACUUAAC	24	5	0.265	AUAAUUGAAUCUGUAAAACUUAAC	24	5	0.214	GUUACUUCGGGUUUCUGACUGAUU	4	24	2.01577	3.33639	0.0563099	0
SL4.0ch01:19342251-19342434	SL4.0ch01	19342251	19342434	cluster_2735	N	0	0	N	N	0	0	N	N	0	0	N	N	0	0	N	N	0	0	N	24	1	0.053	UUCGGGAUUUGGCUUCGCUCUAUC	N	0	0	N	1	24	0.172241	0.96952	0.799492	0
SL4.0ch01:19390164-19390322	SL4.0ch01	19390164	19390322	cluster_2738	N	0	0	N	N	0	0	N	N	0	0	N	N	0	0	N	N	0	0	N	24	1	0.053	AUUGGUUGGUUCGCUCACUAGGAG	N	0	0	N	1	24	0.172241	0.96952	0.799492	0
SL4.0ch01:19513550-19513618	SL4.0ch01	19513550	19513618	cluster_2757	N	0	0	N	N	0	0	N	N	0	0	N	N	0	0	N	24	2	0.089	UUCGACUAUUUGAGGUAAGUGAAU	N	0	0	N	24	1	0.043	AUUUGAGGUAAGUGAAUUUCUAAA	2	24	0.454262	2.27799	0.455733	0
SL4.0ch01:19518672-19518858	SL4.0ch01	19518672	19518858	cluster_2759	24	2	0.054	AAGGGAUAAAACGAUCUAGGAAUU	N	0	0	N	21	2	0.07	AAAACGAUCUAGGAAUUCACU	N	0	0	N	N	0	0	N	24	1	0.053	AUAAAACGAUCUAGGAAUUCACUA	N	1	0.043	CUAGAUCGUUUUAUCCCUUGGAGCG	3	24	0.773492	-1.05053	0.62505	0
SL4.0ch01:19519757-19520137	SL4.0ch01	19519757	19520137	cluster_2761	20	4	0.109	UUAGACUCGUAAUUUUUUCA	23	2	2	UGCAAAAAACUGAUAGUCACGUGC	N	0	0	N	N	0	0	N	N	0	0	N	24	1	0.053	AACUGAUAGUCACGUGCACAAACC	24	2	0.086	AUUGCAAAAAACUGAUAGUCACGU	4	24	1.12468	-1.01861	0.585632	0
SL4.0ch01:197457-197825	SL4.0ch01	197457	197825	cluster_2815	N	0	0	N	23	2	2	CUCGAUGAGUAGGCUAAUUUAUU	21	1	0.035	UGACUUGCUUUCUUGUACUCA	24	1	0.05	UCGAUGAGUAGGCUAAUUUAUUUU	N	0	0	N	N	0	0	N	24	5	0.214	AGUAAAUUAGCCUACUCAUCGAGC	4	24	1.30705	0.520886	0.780406	0
SL4.0ch01:19952944-19953096	SL4.0ch01	19952944	19953096	cluster_2868	N	0	0	N	N	0	0	N	N	0	0	N	N	0	0	N	N	0	0	N	24	1	0.053	ACCCAGACUGGGAUUUCGCUGUGA	N	0	0	N	1	24	0.172241	0.96952	0.799492	0
SL4.0ch01:20150660-20150778	SL4.0ch01	20150660	20150778	cluster_2889	N	0	0	N	N	0	0	N	N	0	0	N	N	0	0	N	N	0	0	N	N	0	0	N	24	1	0.043	AUGUGUGCAUUAUCCCUAUAAUAU	1	24	0.13885	0.96952	0.799492	0
SL4.0ch01:20195036-20195269	SL4.0ch01	20195036	20195269	cluster_2900	N	0	0	N	N	0	0	N	N	0	0	N	N	0	0	N	N	0	0	N	N	0	0	N	24	1	0.043	UUUAGAUGUUUGCUUGUUGGGUAA	1	24	0.13885	0.96952	0.799492	0
SL4.0ch01:20541287-20541333	SL4.0ch01	20541287	20541333	cluster_2963	N	0	0	N	N	0	0	N	N	0	0	N	24	2	0.1	CGGCAAUGAAGAAUUUUAGUAAAG	N	0	0	N	N	0	0	N	24	1	0.043	CGGCAAUGAAGAAUUUUAGUAAAG	2	24	0.415541	2.17296	0.489356	0
SL4.0ch01:20800560-20800627	SL4.0ch01	20800560	20800627	cluster_3011	N	0	0	N	N	0	0	N	N	0	0	N	24	2	0.1	AUCCGAUCCAAUUAUGUCAUUAUU	N	0	0	N	N	0	0	N	N	0	0	N	1	24	0.276691	1.65377	0.664483	0
SL4.0ch01:20958954-20959135	SL4.0ch01	20958954	20959135	cluster_3021	20	1	0.027	AAUUUCCUUAAGACUGUUGU	N	0	0	N	N	3	0.105	UUUCCUUAAGACUGUUGU	24	5	0.249	AAUUAAUUUCCUUAAGACUGUUGU	N	0	0	N	20	1	0.053	AAUUUCCUUAAGACUGUUGU	24	2	0.086	AUUUAAUUAAUUUCCUUAAGACUG	4	24	1.66267	0.757121	0.631249	0
SL4.0ch01:20965315-20965699	SL4.0ch01	20965315	20965699	cluster_3024	N	4	0.109	ACGGAUAUCUCGCUCUCA	N	0	0	N	N	0	0	N	24	3	0.149	AACUCAACAACUCAGGACAAUAGU	N	1	0.044	AUAACUCAACAACUCAGGACAAUAG	N	4	0.212	ACGGAUAUCUCGCUCUCA	N	1	0.043	CAGCAGUAAUCCUCUUUGACUUGUU	1	24	1.74574	1.3734	0.377127	0
SL4.0ch01:21047584-21047711	SL4.0ch01	21047584	21047711	cluster_3038	N	0	0	N	N	0	0	N	N	0	0	N	N	0	0	N	N	0	0	N	24	1	0.053	CUAAAUAUAGAUUAAAAGGGCUUU	N	0	0	N	1	24	0.172241	0.96952	0.799492	0
SL4.0ch01:21386364-21386380	SL4.0ch01	21386364	21386380	cluster_3077	N	0	0	N	N	0	0	N	N	0	0	N	24	1	0.05	ACUGAUCUCCUAAUAAUCACCUGA	N	0	0	N	N	0	0	N	N	0	0	N	1	24	0.138345	0.96952	0.799492	0
SL4.0ch01:22130579-22130806	SL4.0ch01	22130579	22130806	cluster_3210	N	0	0	N	N	0	0	N	N	0	0	N	24	3	0.149	GUAGACUCGGCUUGUAUACAGGUG	N	0	0	N	N	0	0	N	N	0	0	N	1	24	0.415036	2.16672	0.538434	0
SL4.0ch01:22146075-22146321	SL4.0ch01	22146075	22146321	cluster_3214	N	0	0	N	N	0	0	N	N	0	0	N	N	0	0	N	N	0	0	N	24	1	0.053	AUUACUGUUGAGUCGAAGACGAGG	N	0	0	N	1	24	0.172241	0.96952	0.799492	0
SL4.0ch01:22247323-22247402	SL4.0ch01	22247323	22247402	cluster_3233	N	0	0	N	N	0	0	N	N	0	0	N	N	0	0	N	24	2	0.089	AGGUCAAUCGGACAAGAAACGAAG	N	0	0	N	N	0	0	N	1	24	0.315411	1.76636	0.642723	0
SL4.0ch01:22384027-22384216	SL4.0ch01	22384027	22384216	cluster_3256	N	0	0	N	24	2	2	AAAAGACUGAGCCUCAAUAAAAGC	23	2	0.07	AAAAGACUGAGCCUCAAUAAAAG	N	0	0	N	24	2	0.089	UCAACUAAAAAAGACUGAGCCUCA	N	0	0	N	N	0	0	N	3	24	0.934768	-1.34651	0.541291	0
SL4.0ch01:22387016-22387123	SL4.0ch01	22387016	22387123	cluster_3257	N	0	0	N	N	0	0	N	N	0	0	N	N	0	0	N	N	0	0	N	24	1	0.053	AGCAGACAACUCAAUAACCACACU	N	0	0	N	1	24	0.172241	0.96952	0.799492	0
SL4.0ch01:22643264-22643381	SL4.0ch01	22643264	22643381	cluster_3294	N	0	0	N	N	0	0	N	N	0	0	N	24	2	0.1	ACAAGGUUCUGGAAGUUACUCAGU	N	0	0	N	N	0	0	N	N	0	0	N	1	24	0.276691	1.65377	0.664483	0
SL4.0ch01:22861357-22861581	SL4.0ch01	22861357	22861581	cluster_3312	N	0	0	N	N	0	0	N	N	0	0	N	N	0	0	N	N	0	0	N	N	0	0	N	24	1	0.043	GUGUCAGUGCGGACGAUCUCAACG	1	24	0.13885	0.96952	0.799492	0
SL4.0ch01:22863226-22863305	SL4.0ch01	22863226	22863305	cluster_3313	N	0	0	N	N	0	0	N	N	0	0	N	N	0	0	N	N	0	0	N	24	1	0.053	AAGGACGAACAUUUGUUUAAGUGG	N	0	0	N	1	24	0.172241	0.96952	0.799492	0
SL4.0ch01:22868342-22868799	SL4.0ch01	22868342	22868799	cluster_3316	N	0	0	N	23	1	1	GAUAUCCUGUUUGAAUACUAAUG	N	0	0	N	N	0	0	N	N	0	0	N	24	1	0.053	UGGUCUUUUUUACUAAUUUGUUGG	24	2	0.086	UACCGAUUCGCAAGACUCUACUAG	3	24	0.614717	1.28136	0.618601	0
SL4.0ch01:22869261-22869489	SL4.0ch01	22869261	22869489	cluster_3317	N	0	0	N	N	0	0	N	N	0	0	N	N	2	0.1	AUGUUAAGAUUGUAAUUUGGGCACC	N	0	0	N	24	1	0.053	AUUUUCGCACGGACGGUCUCCAGG	N	0	0	N	1	24	0.448931	2.2624	0.460498	0
SL4.0ch01:23080079-23080218	SL4.0ch01	23080079	23080218	cluster_3338	N	0	0	N	N	0	0	N	N	0	0	N	N	0	0	N	24	1	0.044	AUCAAACGAUUUUCGCACGGACGG	N	0	0	N	24	1	0.043	AUCAAACGAUUUUCGCACGGACGG	2	24	0.296556	1.69361	0.635038	0
SL4.0ch01:2314426-2314471	SL4.0ch01	2314426	2314471	cluster_3349	N	0	0	N	N	0	0	N	N	0	0	N	N	0	0	N	24	1	0.044	AUUUCGGACAUAGGUUAAGGGAGU	N	0	0	N	N	0	0	N	1	24	0.157706	0.96952	0.799492	0
SL4.0ch01:23266246-23266398	SL4.0ch01	23266246	23266398	cluster_3364	N	0	0	N	N	0	0	N	N	0	0	N	24	2	0.1	GAGACUGCAAAUUACCUAAAAAUC	N	0	0	N	N	0	0	N	N	0	0	N	1	24	0.276691	1.65377	0.664483	0
SL4.0ch01:23274672-23274912	SL4.0ch01	23274672	23274912	cluster_3371	N	0	0	N	N	0	0	N	N	0	0	N	24	2	0.1	GGAUACCAUUGGAUUCGAGAUGUG	N	0	0	N	N	0	0	N	N	0	0	N	1	24	0.276691	1.65377	0.664483	0
SL4.0ch01:23293718-23293790	SL4.0ch01	23293718	23293790	cluster_3382	N	0	0	N	N	0	0	N	N	0	0	N	24	1	0.05	UAUUAGAUCAGCUGUAUUUCGGGC	N	0	0	N	N	0	0	N	N	1	0.043	AGAUUUGUGAGGGGAUUGACUUUUC	1	24	0.277196	1.6557	0.650858	0
SL4.0ch01:23479457-23479580	SL4.0ch01	23479457	23479580	cluster_3395	N	0	0	N	N	0	0	N	N	0	0	N	N	0	0	N	N	0	0	N	24	2	0.106	UUUCGGUAUCUAUACACUGGUGAU	N	0	0	N	1	24	0.344481	1.79762	0.634393	0
SL4.0ch01:23551625-23551776	SL4.0ch01	23551625	23551776	cluster_3403	24	3	0.082	UUGUUGUAGUGUUAGGAUUCCAAU	21	2	2	UUUAGAGACAUACAAAGAGUG	20	3	0.105	UGUAGUGUUAGGAUUCCAAU	24	2	0.1	AACUUUUAGCGGCAUUGAAUAUUG	24	2	0.089	CUUUUAGCGGCAUUGAAUAUUGAC	24	1	0.053	ACUUUUAGCGGCAUUGAAUAUUGA	24	2	0.086	AUUCAAUGCCGCUAAAAGUUAUUU	7	24	2.06519	-0.362232	0.763667	0
SL4.0ch01:23615441-23615560	SL4.0ch01	23615441	23615560	cluster_3412	N	0	0	N	N	0	0	N	N	0	0	N	24	2	0.1	AAUGAUACCUGAUCUGGAUUGAGC	N	0	0	N	N	0	0	N	N	0	0	N	1	24	0.276691	1.65377	0.664483	0
SL4.0ch01:23718289-23718402	SL4.0ch01	23718289	23718402	cluster_3419	N	0	0	N	N	0	0	N	N	0	0	N	N	0	0	N	N	0	0	N	N	0	0	N	24	1	0.043	AAUCUAAAUCCCAGUAGUACUAUG	1	24	0.13885	0.96952	0.799492	0
SL4.0ch01:23777310-23777482	SL4.0ch01	23777310	23777482	cluster_3425	N	0	0	N	N	0	0	N	N	0	0	N	N	0	0	N	N	0	0	N	24	1	0.053	UUAACACAAUUCUGACAGAGGCUC	N	0	0	N	1	24	0.172241	0.96952	0.799492	0
SL4.0ch01:23906453-23906620	SL4.0ch01	23906453	23906620	cluster_3438	N	0	0	N	N	0	0	N	N	0	0	N	N	0	0	N	N	0	0	N	N	0	0	N	24	1	0.043	AUCGAUUAGUCGUAUUGUGCGGGU	1	24	0.13885	0.96952	0.799492	0
SL4.0ch01:23969996-23970079	SL4.0ch01	23969996	23970079	cluster_3460	N	0	0	N	N	0	0	N	N	0	0	N	N	0	0	N	N	0	0	N	N	0	0	N	24	1	0.043	AAACGAGAACUGCGAGCAAAUAGA	1	24	0.13885	0.96952	0.799492	0
SL4.0ch01:24283209-24283288	SL4.0ch01	24283209	24283288	cluster_3531	N	0	0	N	N	0	0	N	N	0	0	N	24	1	0.05	AAGUAUUUGACGAUGGACUCCACG	N	0	0	N	N	0	0	N	N	0	0	N	1	24	0.138345	0.96952	0.799492	0
SL4.0ch01:24686302-24686335	SL4.0ch01	24686302	24686335	cluster_3606	N	0	0	N	N	0	0	N	N	0	0	N	24	4	0.199	UCAAUUAACUAGACUGAGCGAUUU	N	0	0	N	N	0	0	N	N	0	0	N	1	24	0.553381	2.58085	0.417342	0
SL4.0ch01:24692684-24692788	SL4.0ch01	24692684	24692788	cluster_3609	N	0	0	N	N	0	0	N	N	0	0	N	N	0	0	N	N	0	0	N	N	0	0	N	24	1	0.043	AAUUUUAGAUAGAGCAGAUGGAUG	1	24	0.13885	0.96952	0.799492	0
SL4.0ch01:24697881-24698021	SL4.0ch01	24697881	24698021	cluster_3611	N	0	0	N	N	0	0	N	N	0	0	N	N	0	0	N	N	0	0	N	N	0	0	N	24	1	0.043	AAUCUUUUAGUGUAACGACCUGUU	1	24	0.13885	0.96952	0.799492	0
SL4.0ch01:24813528-24813553	SL4.0ch01	24813528	24813553	cluster_3631	N	0	0	N	N	0	0	N	N	0	0	N	24	1	0.05	AAAUGUGACUGGUCAAGGAAAAUC	N	0	0	N	N	0	0	N	N	0	0	N	1	24	0.138345	0.96952	0.799492	0
SL4.0ch01:24939204-24939371	SL4.0ch01	24939204	24939371	cluster_3655	N	0	0	N	N	0	0	N	N	0	0	N	N	0	0	N	N	0	0	N	N	0	0	N	24	1	0.043	UUAAAGAGGAUGUACCGUUUCGAG	1	24	0.13885	0.96952	0.799492	0
SL4.0ch01:2510414-2510560	SL4.0ch01	2510414	2510560	cluster_3680	N	0	0	N	N	0	0	N	N	0	0	N	N	0	0	N	24	2	0.089	AAGGUCAAACGAGCUCCGAAGGGA	N	0	0	N	N	0	0	N	1	24	0.315411	1.76636	0.642723	0
SL4.0ch01:25286366-25286422	SL4.0ch01	25286366	25286422	cluster_3710	N	0	0	N	N	0	0	N	N	0	0	N	N	0	0	N	24	2	0.089	AUUAUGCAGACAACUUUAAGGGAC	N	0	0	N	N	0	0	N	1	24	0.315411	1.76636	0.642723	0
SL4.0ch01:25400472-25400604	SL4.0ch01	25400472	25400604	cluster_3743	21	1	0.027	UUCUUGAUAAAAUGGGUCUCA	N	0	0	N	N	0	0	N	24	2	0.1	AACUUUCUUGAUAAAAUGGGUCUC	24	1	0.044	ACUUUCUUGAUAAAAUGGGUCUCA	N	0	0	N	N	0	0	N	3	24	0.520694	1.28126	0.634514	0
SL4.0ch01:25489942-25490067	SL4.0ch01	25489942	25490067	cluster_3773	N	0	0	N	N	0	0	N	N	0	0	N	24	1	0.05	GCGAUAAGAUUUUUGAAACUAACA	N	0	0	N	N	0	0	N	N	0	0	N	1	24	0.138345	0.96952	0.799492	0
SL4.0ch01:25494692-25494754	SL4.0ch01	25494692	25494754	cluster_3774	N	0	0	N	N	0	0	N	N	0	0	N	N	0	0	N	N	0	0	N	24	1	0.053	ACCGGAAAAUUCUCUUCACAGCCC	N	0	0	N	1	24	0.172241	0.96952	0.799492	0
SL4.0ch01:25522160-25522251	SL4.0ch01	25522160	25522251	cluster_3778	24	1	0.027	AGUGAUCAUCUGAAGUAUUAACUC	N	0	0	N	N	0	0	N	24	1	0.05	AUACUUCAGAUGAUCACUCAACUA	24	1	0.044	AUAGUUGAGUGAUCAUCUGAAGUA	N	2	0.106	AUGCACUCUUCUCUCAGU	N	0	0	N	3	24	0.72683	1.80135	0.426937	0
SL4.0ch01:25551652-25551917	SL4.0ch01	25551652	25551917	cluster_3785	N	0	0	N	N	0	0	N	N	0	0	N	24	1	0.05	AUCACACUCCUCGGAAAUACAUCG	N	0	0	N	N	0	0	N	N	0	0	N	1	24	0.138345	0.96952	0.799492	0
SL4.0ch01:25871853-25871887	SL4.0ch01	25871853	25871887	cluster_3826	N	0	0	N	N	0	0	N	N	0	0	N	24	1	0.05	AAACCGAUUUUCCAAAUUAACAGA	24	1	0.044	AACCGAUUUUCCAAAUUAACAGAG	N	0	0	N	N	0	0	N	2	24	0.296051	1.69155	0.635647	0
SL4.0ch01:25881248-25881420	SL4.0ch01	25881248	25881420	cluster_3828	N	0	0	N	N	0	0	N	N	0	0	N	24	1	0.05	AACUCUGGUGAUCUCUGCAAUGAG	N	0	0	N	24	8	0.424	AUGAUUAUCCAACUGUAACGAAGU	N	0	0	N	2	24	1.51627	3.99562	0.0689083	0
SL4.0ch01:25884851-25885049	SL4.0ch01	25884851	25885049	cluster_3829	23	4	0.109	AUGGAGCAAUUAUGUAGAUUUUG	N	7	7	AAAUCUGCAAGAAAUCUUUCGC	N	0	0	N	24	1	0.05	AGGGCGAAAGAUUUCUUGCAGAUU	N	4	0.178	UGGUAUGGAGCAAUUAUGUAGAUU	24	1	0.053	AGGGCGAAAGAUUUCUUGCAGAUU	N	0	0	N	3	24	2.44002	-1.07628	0.442226	0
SL4.0ch01:2591292-2591322	SL4.0ch01	2591292	2591322	cluster_3836	N	0	0	N	N	0	0	N	N	0	0	N	24	4	0.199	AUACAAACUUGGAUCACGAACAGA	N	0	0	N	N	0	0	N	N	0	0	N	1	24	0.553381	2.58085	0.417342	0
SL4.0ch01:26242154-26242357	SL4.0ch01	26242154	26242357	cluster_3891	N	0	0	N	N	0	0	N	N	0	0	N	N	0	0	N	N	0	0	N	24	2	0.106	GGGAAAUAAUAGAUGUUGGAUUUU	N	0	0	N	1	24	0.344481	1.79762	0.634393	0
SL4.0ch01:26316172-26316488	SL4.0ch01	26316172	26316488	cluster_3908	N	0	0	N	N	0	0	N	N	0	0	N	24	1	0.05	AGUUGAGGGAGGUGUUUUUUUUUG	24	1	0.044	UUCCUGCAGUGGGCUUGAAUCUCC	24	1	0.053	CUCAACUAAUAAGAAAUCUCUUUU	N	0	0	N	3	24	0.468292	2.31069	0.402286	0
SL4.0ch01:26329259-26329498	SL4.0ch01	26329259	26329498	cluster_3909	N	0	0	N	N	0	0	N	N	0	0	N	N	0	0	N	24	1	0.044	AUUUGUGAGGUGGCUGUUUUCAUC	N	0	0	N	N	0	0	N	1	24	0.157706	0.96952	0.799492	0
SL4.0ch01:26491412-26491644	SL4.0ch01	26491412	26491644	cluster_3934	N	0	0	N	N	0	0	N	N	0	0	N	N	0	0	N	24	1	0.044	ACACCAGGAUAGAAUGAGGAACGG	N	0	0	N	N	0	0	N	1	24	0.157706	0.96952	0.799492	0
SL4.0ch01:26570921-26571124	SL4.0ch01	26570921	26571124	cluster_3943	N	0	0	N	N	0	0	N	N	0	0	N	N	0	0	N	N	0	0	N	24	2	0.106	GAUGAUGUGAUUAUGUAAUUAUGA	N	0	0	N	1	24	0.344481	1.79762	0.634393	0
SL4.0ch01:266136-266252	SL4.0ch01	266136	266252	cluster_3948	24	5	0.136	AGCGGUAAUUAACUCUUUUUGUAU	24	3	3	AUUUUUAGCGGUAAUUAACUCUUU	23	2	0.07	GUAAUUAACUCUUUUUGUAUAUGU	24	3	0.149	UACCGCUAAAAAUAUAUUUUUACU	N	0	0	N	N	0	0	N	24	7	0.3	AUUUAACUAAUGUCAGUAGAAAUU	5	24	2.60261	-0.1878	0.883318	0
SL4.0ch01:26895413-26895570	SL4.0ch01	26895413	26895570	cluster_4000	N	1	0.027	AAUGCUAAUGGAUGAUGUAGAAGUA	N	1	1	AAUGCUAAUGGAUGAUGUAGAAGUA	N	0	0	N	24	5	0.249	CUAUGUAACGUAUGUAACUCCCAU	24	1	0.044	AUGCUAAUGGAUGAUGUAGAAGUA	N	0	0	N	N	0	0	N	2	24	1.10051	1.38805	0.494342	0
SL4.0ch01:26910158-26910369	SL4.0ch01	26910158	26910369	cluster_4007	N	0	0	N	N	0	0	N	N	0	0	N	N	0	0	N	N	0	0	N	24	1	0.053	AAAAAAAAAAGGUGACUUGGAACA	N	0	0	N	1	24	0.172241	0.96952	0.799492	0
SL4.0ch01:27373509-27373697	SL4.0ch01	27373509	27373697	cluster_4077	N	0	0	N	N	0	0	N	N	0	0	N	N	0	0	N	24	2	0.089	AAUGUAGUGACCUGUUUAGUCGUU	N	0	0	N	N	0	0	N	1	24	0.315411	1.76636	0.642723	0
SL4.0ch01:27504542-27504763	SL4.0ch01	27504542	27504763	cluster_4095	23	1	0.027	UGUGUGUCUCUGAGAUUUGAGCG	N	0	0	N	24	2	0.07	ACGUGGCACUAUCUUGUGGAUCCU	24	1	0.05	ACGUGGCACUAUCUUGUGGAUCCU	24	1	0.044	ACAAGUACCCCCUCAACCUACGCU	24	1	0.053	ACGUGGCACUAUCUUGUGGAUCCU	24	1	0.043	ACGUGGCACUAUCUUGUGGAUCCU	6	24	0.983245	0.275377	0.876989	0
SL4.0ch01:27549157-27549449	SL4.0ch01	27549157	27549449	cluster_4100	N	0	0	N	N	0	0	N	N	0	0	N	N	0	0	N	24	2	0.089	UGCUGAUCUUGUGAUUAUUUCUUU	N	0	0	N	N	0	0	N	1	24	0.315411	1.76636	0.642723	0
SL4.0ch01:27713281-27713419	SL4.0ch01	27713281	27713419	cluster_4113	N	0	0	N	N	0	0	N	N	0	0	N	24	1	0.05	ACCUGUUGAAUGCCUUGAAUCAGA	N	0	0	N	N	0	0	N	N	0	0	N	1	24	0.138345	0.96952	0.799492	0
SL4.0ch01:27722463-27722545	SL4.0ch01	27722463	27722545	cluster_4118	N	0	0	N	N	0	0	N	N	0	0	N	N	0	0	N	24	2	0.089	UACCCUCGAGACGUGGACACGGAG	23	1	0.053	ACCCUCGAGACGUGGACACGGAG	24	1	0.043	UACCCUCGAGACGUGGACACGGAG	3	24	0.626502	2.73056	0.275521	0
SL4.0ch01:27801990-27802153	SL4.0ch01	27801990	27802153	cluster_4132	N	0	0	N	N	0	0	N	N	0	0	N	N	0	0	N	24	1	0.044	ACACUUGCAUCGAAUUUUAGAAGC	N	0	0	N	N	0	0	N	1	24	0.157706	0.96952	0.799492	0
SL4.0ch01:27802609-27802868	SL4.0ch01	27802609	27802868	cluster_4133	N	0	0	N	N	0	0	N	N	0	0	N	N	0	0	N	N	0	0	N	N	0	0	N	24	1	0.043	AUUUUCGUACGGACGGUCUCUACG	1	24	0.13885	0.96952	0.799492	0
SL4.0ch01:27807258-27807414	SL4.0ch01	27807258	27807414	cluster_4135	24	4	0.109	AAGAGAUCUUGACCUUUAGUGGAG	24	2	2	GGAUUUUGUAGCGACUUUGUCUCC	21	2	0.07	GAUUUUGUAGCGACUUUGUCUCCA	24	4	0.199	AGGGUUAUGUGUGACUUUUAGUGG	24	2	0.089	AAUAACCAUACGCUAGUAAAAACU	N	0	0	N	24	5	0.214	GAUUUUGUAGCGACUUUGUCUCCA	6	24	2.52759	0.304932	0.796008	0
SL4.0ch01:27847958-27848240	SL4.0ch01	27847958	27848240	cluster_4152	N	0	0	N	N	0	0	N	N	0	0	N	24	3	0.149	AUGCAAAAGCUAAAAUAUAUCACC	24	1	0.044	UGCAAAAGCUAAAAUAUAUCACCC	24	1	0.053	AAACUUGCAUCGUAUUCUAGAAGC	N	0	0	N	3	24	0.744982	2.99516	0.207264	0
SL4.0ch01:27941519-27941649	SL4.0ch01	27941519	27941649	cluster_4181	23	9	0.245	GAUGUGUGCCGUCGAUAGAAAUA	24	2	2	AUCAACGAUCUGUUUAAAAGCCCC	23	1	0.035	AUCAACGAUCUGUUUAAAAGCCC	24	1	0.05	CCAUCAACGAUCUGUUUAAAAGCC	24	1	0.044	GGGCUUUUAAACAGAUCGUUGAUG	23	4	0.212	AUCAACGAUCUGUUUAAAAGCCC	24	3	0.128	GGGGCUUUUAAACAGAUCGUUGAU	7	24	2.65269	-0.330145	0.775569	0
SL4.0ch01:27943430-27943569	SL4.0ch01	27943430	27943569	cluster_4183	N	0	0	N	N	0	0	N	N	0	0	N	N	0	0	N	N	0	0	N	24	1	0.053	UUAUCCCACGUUUGAUUUUUCUGU	N	0	0	N	1	24	0.172241	0.96952	0.799492	0
SL4.0ch01:27992794-27992852	SL4.0ch01	27992794	27992852	cluster_4211	N	0	0	N	N	0	0	N	N	0	0	N	N	0	0	N	N	0	0	N	24	3	0.159	AGUAAAGUACUGGAUAUACCUCUC	N	0	0	N	1	24	0.516722	2.43646	0.455977	0
SL4.0ch01:28031453-28031624	SL4.0ch01	28031453	28031624	cluster_4234	N	0	0	N	N	0	0	N	N	0	0	N	N	0	0	N	N	0	0	N	24	1	0.053	CAUGAAUCAAAUGAUAUCUGACGU	N	0	0	N	1	24	0.172241	0.96952	0.799492	0
SL4.0ch01:28041629-28041718	SL4.0ch01	28041629	28041718	cluster_4241	N	0	0	N	N	0	0	N	N	0	0	N	24	1	0.05	ACAACGAAGAAGUAGUAACGGAUG	N	0	0	N	N	0	0	N	N	0	0	N	1	24	0.138345	0.96952	0.799492	0
SL4.0ch01:28042138-28042387	SL4.0ch01	28042138	28042387	cluster_4243	22	7	0.19	UAGAGCUCUGAUACCAAUUUUG	24	1	1	UAGAGCUCUGAUACCAAUUUUGUC	N	0	0	N	24	2	0.1	UAGAGCUCUGAUACCAAUUUUGUC	24	6	0.267	AAAAUUGGUAUCAGAGCUCUAGGU	24	1	0.053	AAGUCUAGUAGAGUCUUGCGGAUC	N	0	0	N	5	24	2.16402	0.346318	0.811921	0
SL4.0ch01:28270415-28270511	SL4.0ch01	28270415	28270511	cluster_4282	N	0	0	N	N	0	0	N	N	0	0	N	N	0	0	N	24	1	0.044	UAGAUGUGAUAUAUUUGAACUGUC	N	0	0	N	N	0	0	N	1	24	0.157706	0.96952	0.799492	0
SL4.0ch01:28446042-28446263	SL4.0ch01	28446042	28446263	cluster_4320	22	2	0.054	AUUUUAUAAUCUGGAGCAUUCAUC	24	2	2	AAUUUUAUAAUCUGGAGCAUUCAU	N	0	0	N	N	0	0	N	24	1	0.044	AUUUUAUAAUCUGGAGCAUUCAUC	23	4	0.212	UUUUAUAAUCUGGAGCAUUCAUC	24	4	0.171	AUUUUAUAAUCUGGAGCAUUCAUC	5	24	1.90422	1.07392	0.47447	0
SL4.0ch01:28501128-28501278	SL4.0ch01	28501128	28501278	cluster_4326	N	0	0	N	N	0	0	N	N	0	0	N	N	1	0.05	AUUUUCGCAGAUGGUUAGAACUAGA	N	0	0	N	24	1	0.053	AUUUUCGCAGAUGGUUAGAACUAG	N	1	0.043	AUUUUCGCAGAUGGUUAGAACUAGA	1	24	0.449436	2.26395	0.417383	0
SL4.0ch01:28502974-28503187	SL4.0ch01	28502974	28503187	cluster_4327	N	0	0	N	N	0	0	N	N	0	0	N	24	1	0.05	ACGGCCUGUUGCGCCUGCGAUGGU	N	0	0	N	N	0	0	N	N	0	0	N	1	24	0.138345	0.96952	0.799492	0
SL4.0ch01:28678233-28678353	SL4.0ch01	28678233	28678353	cluster_4357	N	0	0	N	N	0	0	N	N	0	0	N	24	2	0.1	GUGCAUACACUCUCCAUACUAGGU	N	0	0	N	N	0	0	N	N	0	0	N	1	24	0.276691	1.65377	0.664483	0
SL4.0ch01:28756976-28757051	SL4.0ch01	28756976	28757051	cluster_4369	N	0	0	N	N	0	0	N	N	0	0	N	24	6	0.299	UUCUUUCUGCGUGUUCUGAGCUGC	N	0	0	N	N	0	0	N	24	1	0.043	GCGUGUUCUGAGCUGCUAGAAGCU	2	24	0.968923	3.39067	0.161423	0
SL4.0ch01:28840450-28840574	SL4.0ch01	28840450	28840574	cluster_4385	N	0	0	N	N	0	0	N	N	0	0	N	24	1	0.05	UCUGUCGCUCUAUUUAAAUGUGGA	N	0	0	N	N	0	0	N	N	0	0	N	1	24	0.138345	0.96952	0.799492	0
SL4.0ch01:29019206-29019283	SL4.0ch01	29019206	29019283	cluster_4406	N	0	0	N	N	0	0	N	N	0	0	N	N	0	0	N	24	1	0.044	AUUUGAUAGUAACCUCUUAAUAGU	24	2	0.106	AUUCUUUGGUGAAGGUAGAUUAUG	N	0	0	N	2	24	0.502187	2.39571	0.418266	0
SL4.0ch01:29114050-29114202	SL4.0ch01	29114050	29114202	cluster_4437	N	0	0	N	N	0	0	N	N	0	0	N	24	2	0.1	AUCGAUGGUUAUUCUGACAUAGGA	N	0	0	N	N	0	0	N	N	0	0	N	1	24	0.276691	1.65377	0.664483	0
SL4.0ch01:29115219-29115452	SL4.0ch01	29115219	29115452	cluster_4439	N	0	0	N	22	1	1	AUCACGUGGUUUGGUACUCACC	N	0	0	N	N	0	0	N	N	0	0	N	24	3	0.159	AGGUUUAGAUAGGGUGCAACGAGU	24	1	0.043	GCGAGCCUGGAUCUUCGUGAUACC	3	24	0.820348	1.79637	0.45013	0
SL4.0ch01:29205543-29205671	SL4.0ch01	29205543	29205671	cluster_4452	N	0	0	N	N	0	0	N	N	0	0	N	N	0	0	N	N	0	0	N	24	5	0.265	UACCGACUGCAUACGAUAGAGAUU	N	0	0	N	1	24	0.861203	3.17653	0.252529	0
SL4.0ch01:29251360-29251721	SL4.0ch01	29251360	29251721	cluster_4465	24	2	0.054	CUUGACGAGUGUAGUUCUAGCUGC	N	0	0	N	N	0	0	N	24	1	0.05	GUAAUAGAGAUUAUGGAGAGGAGA	24	1	0.044	AGAAAUCAGGAUAAAUAAAACUCA	N	0	0	N	24	4	0.171	AGAAAUCAGGAUAAAUAAAACUCA	4	24	1.02405	1.6281	0.425235	0
SL4.0ch01:29428304-29428532	SL4.0ch01	29428304	29428532	cluster_4505	N	0	0	N	N	0	0	N	N	0	0	N	N	0	0	N	N	0	0	N	N	1	0.053	GUGUGCGGACGAUCUC	24	2	0.086	GUGUGUGCGGACGAUCUCAAUGCA	1	24	0.449941	2.26514	0.459636	0
SL4.0ch01:29428964-29429196	SL4.0ch01	29428964	29429196	cluster_4506	N	0	0	N	N	0	0	N	N	0	0	N	24	2	0.1	UAUGAUAGACGCUAAAACUCUCUC	N	0	0	N	N	0	0	N	N	0	0	N	1	24	0.276691	1.65377	0.664483	0
SL4.0ch01:29577672-29577955	SL4.0ch01	29577672	29577955	cluster_4526	24	8	0.217	ACGGCUUCAUAGACUCACUAGGAA	23	1	1	UCUAGGAUGUAGGCUCAGGCGUG	N	0	0	N	N	5	0.249	UUUUGGACAGAUGAAUG	24	1	0.044	ACGGCUUCAUAGACUCACUAGGAA	N	0	0	N	N	0	0	N	3	24	1.70459	-0.466168	0.781742	0
SL4.0ch01:29744436-29744516	SL4.0ch01	29744436	29744516	cluster_4550	N	0	0	N	N	0	0	N	N	0	0	N	N	0	0	N	N	0	0	N	N	0	0	N	24	1	0.043	AAUAAAAUGUGCUGCUCAAAAUGA	1	24	0.13885	0.96952	0.799492	0
SL4.0ch01:29822463-29822661	SL4.0ch01	29822463	29822661	cluster_4560	N	0	0	N	N	0	0	N	N	0	0	N	N	0	0	N	24	2	0.089	CGAACCAAAUGCUCUGAUAUCAAG	N	0	0	N	N	0	0	N	1	24	0.315411	1.76636	0.642723	0
SL4.0ch01:29833439-29833505	SL4.0ch01	29833439	29833505	cluster_4562	N	0	0	N	N	0	0	N	N	0	0	N	N	0	0	N	N	0	0	N	N	0	0	N	24	1	0.043	AAUGAUAAGUUUGGAGAUUUAGAA	1	24	0.13885	0.96952	0.799492	0
SL4.0ch01:29869925-29870060	SL4.0ch01	29869925	29870060	cluster_4570	N	0	0	N	N	0	0	N	N	0	0	N	24	1	0.05	AAAAUAUAAUAUCUAUCACGGCGC	N	0	0	N	N	0	0	N	N	0	0	N	1	24	0.138345	0.96952	0.799492	0
SL4.0ch01:29999168-29999283	SL4.0ch01	29999168	29999283	cluster_4603	N	0	0	N	N	0	0	N	N	0	0	N	N	0	0	N	N	0	0	N	24	1	0.053	AAAUGAUUGGUGUUAGUAUCGAAU	N	0	0	N	1	24	0.172241	0.96952	0.799492	0
SL4.0ch01:30198463-30198606	SL4.0ch01	30198463	30198606	cluster_4623	N	0	0	N	N	0	0	N	N	0	0	N	N	0	0	N	N	0	0	N	N	0	0	N	24	1	0.043	GUUGCGACUGGCACCACACUUACC	1	24	0.13885	0.96952	0.799492	0
SL4.0ch01:30237795-30237906	SL4.0ch01	30237795	30237906	cluster_4629	N	0	0	N	N	0	0	N	N	0	0	N	N	0	0	N	N	0	0	N	24	1	0.053	AACUUGGGUUUCAAUCUAGACAUG	N	0	0	N	1	24	0.172241	0.96952	0.799492	0
SL4.0ch01:30350858-30351012	SL4.0ch01	30350858	30351012	cluster_4640	N	0	0	N	N	0	0	N	N	0	0	N	N	0	0	N	N	0	0	N	N	0	0	N	24	4	0.171	GUUUGUACUACUGAAGAACCAGGU	1	24	0.555401	2.58543	0.415965	0
SL4.0ch01:30375196-30375266	SL4.0ch01	30375196	30375266	cluster_4649	N	0	0	N	N	0	0	N	N	0	0	N	24	1	0.05	UUUCGAUCUUGUGUUGUAAGGAUA	N	0	0	N	N	0	0	N	N	0	0	N	1	24	0.138345	0.96952	0.799492	0
SL4.0ch01:30414441-30414786	SL4.0ch01	30414441	30414786	cluster_4658	N	0	0	N	N	0	0	N	N	0	0	N	24	1	0.05	UUUGCAUUGUAUCUGAGAGACAGC	24	3	0.133	AUUUGCAUUGUAUCUGAGAGACAG	N	0	0	N	N	0	0	N	2	24	0.611462	2.70448	0.328668	0
SL4.0ch01:30472470-30472625	SL4.0ch01	30472470	30472625	cluster_4669	N	0	0	N	N	0	0	N	N	0	0	N	N	0	0	N	N	0	0	N	N	0	0	N	24	1	0.043	UCAAUUUUUACUGUUUUACCUGUU	1	24	0.13885	0.96952	0.799492	0
SL4.0ch01:305838-306015	SL4.0ch01	305838	306015	cluster_4691	23	1	0.027	AUACUUGAGUCUUUCCCCUUUCA	24	1	1	AGGGGAAAGACUCAAGUAUCGAAA	N	0	0	N	24	1	0.05	UGAAAGGGGAAAGACUCAAGUAUC	N	0	0	N	24	1	0.053	UUGAAAGGGGAAAGACUCAAGUAU	N	0	0	N	4	24	0.561659	-0.129121	0.958065	0
SL4.0ch01:30746819-30746976	SL4.0ch01	30746819	30746976	cluster_4728	N	0	0	N	N	0	0	N	N	0	0	N	N	0	0	N	N	0	0	N	N	0	0	N	24	1	0.043	ACGACUUACUCAUUAAUGAAAAUC	1	24	0.13885	0.96952	0.799492	0
SL4.0ch01:3090895-3090959	SL4.0ch01	3090895	3090959	cluster_4750	N	0	0	N	N	0	0	N	N	0	0	N	24	1	0.05	AAGAUCGGAUAGUUAUCGAACAUU	N	0	0	N	N	0	0	N	24	1	0.043	AAGAUCGGAUAGUUAUCGAACAUU	2	24	0.277196	1.6557	0.650858	0
SL4.0ch01:31101213-31101349	SL4.0ch01	31101213	31101349	cluster_4773	N	0	0	N	N	0	0	N	N	0	0	N	N	0	0	N	N	0	0	N	N	0	0	N	24	1	0.043	GUGCCACGUAAGCUAAAAAGGGGA	1	24	0.13885	0.96952	0.799492	0
SL4.0ch01:31316053-31316245	SL4.0ch01	31316053	31316245	cluster_4795	N	0	0	N	N	0	0	N	N	0	0	N	N	0	0	N	24	2	0.089	AAUCUUUGAACUAUCCAUCUUCAG	N	0	0	N	24	1	0.043	AAUCUUUGAACUAUCCAUCUUCAG	2	24	0.454262	2.27799	0.455733	0
SL4.0ch01:31689514-31689553	SL4.0ch01	31689514	31689553	cluster_4832	N	0	0	N	N	0	0	N	N	0	0	N	N	0	0	N	N	0	0	N	N	0	0	N	24	1	0.043	AUUGGCGAACUUGACCUUGUGUGU	1	24	0.13885	0.96952	0.799492	0
SL4.0ch01:31914520-31914874	SL4.0ch01	31914520	31914874	cluster_4870	N	0	0	N	N	0	0	N	N	0	0	N	N	0	0	N	N	0	0	N	24	1	0.053	ACCGACACCAGGAUAGUAUUAAUG	24	2	0.086	AUGAACCUGUUCCCCAAAUGAAUA	2	24	0.449941	2.26514	0.459636	0
SL4.0ch01:31942767-31942848	SL4.0ch01	31942767	31942848	cluster_4879	N	0	0	N	N	0	0	N	N	0	0	N	N	0	0	N	N	0	0	N	N	0	0	N	24	1	0.043	AAUCGAAAAUUGUAAUGACCUGUU	1	24	0.13885	0.96952	0.799492	0
SL4.0ch01:32032285-32032610	SL4.0ch01	32032285	32032610	cluster_4890	23	2	0.054	UAGUUGAAGGGAGGUGUUCUUUG	N	0	0	N	N	0	0	N	24	1	0.05	AGACUUCUUGUAGUAUGAAUAGUG	N	0	0	N	N	0	0	N	24	1	0.043	AGACUUCUUGUAGUAUGAAUAGUG	3	24	0.44979	0.127105	0.964195	0
SL4.0ch01:32144361-32144505	SL4.0ch01	32144361	32144505	cluster_4919	24	3	0.082	UAUAAAAGUGGCUCGUAUAUACCC	22	2	2	UAAAAGUGGCUCGUAUAUACCC	N	0	0	N	24	6	0.299	GUUAUAAAAGUGGCUCGUAUAUA	24	3	0.133	GAGUGGGGUUUAGUUAGUAAUAGG	N	0	0	N	N	0	0	N	4	24	1.89163	0.736929	0.643264	0
SL4.0ch01:32207491-32207670	SL4.0ch01	32207491	32207670	cluster_4939	23	2	0.054	CGUGACCUAGUUUGAUUCAGCUU	N	0	0	N	22	5	0.174	CGUGACCUAGUUUGAUUCAGCU	N	0	0	N	20	2	0.089	CGUGACCUAGUUUGAUUCAGCU	24	1	0.053	AGGUCACGCCCGACGUCGCUCGAC	24	1	0.043	GGCGUGACCUAGUUUGAUUCAGCU	5	24	1.52361	-0.948698	0.554544	0
SL4.0ch01:32219854-32220102	SL4.0ch01	32219854	32220102	cluster_4944	N	1	0.027	CGGUCAACAGAAUUCCUC	N	0	0	N	21	5	0.174	GAGGAAUUCUGUUGACCGAGG	24	1	0.05	GAGGAAUUCUGUUGACCGAGGGGA	24	1	0.044	UGAGGAAUUCUGUUGACCGAGGGG	23	1	0.053	CCACUUGGAAUUGAGUUUUGGUA	N	0	0	N	4	24	1.2791	-1.21029	0.491745	0
SL4.0ch01:3232101-3232327	SL4.0ch01	3232101	3232327	cluster_4967	21	10	0.272	UGGUUCUGAUGGUUUUUCCUC	22	3	3	AUUUAUUGAGGAAUUGCGAGUA	24	1	0.035	AGUACAAAUCUCAAGACUCUUUUC	24	1	0.05	AUCUCAAGACUCUUUUCACUCAAA	24	1	0.044	GAAAAGAGUCUUGAGAUUUGUACU	24	3	0.159	UUGAGGAAUUGCGAGUAGUAAAGC	N	0	0	N	6	24	2.31498	-1.38685	0.289062	0
SL4.0ch01:32541473-32541655	SL4.0ch01	32541473	32541655	cluster_4996	N	0	0	N	N	0	0	N	N	0	0	N	24	5	0.249	AAGAAACUUCAUCUUCUGACAUGA	N	0	0	N	24	1	0.053	AAGAAACUUCAUCUUCUGACAUGA	24	1	0.043	AAGAAACUUCAUCUUCUGACAUGA	3	24	1.00282	3.43451	0.118252	0
SL4.0ch01:32568204-32568336	SL4.0ch01	32568204	32568336	cluster_5007	N	0	0	N	24	1	1	AGAGUAUUUGUUAAGACUUCGUGC	23	8	0.279	AGAGUAUUUGUUAAGACUUCGUG	N	0	0	N	24	5	0.222	AGAGUAUUUGUUAAGACUUCGUGC	N	0	0	N	N	0	0	N	3	24	2.11253	-1.15627	0.516708	0
SL4.0ch01:32854814-32854915	SL4.0ch01	32854814	32854915	cluster_5090	N	0	0	N	N	0	0	N	N	0	0	N	24	3	0.149	AUAAUUUCAUCGUGUCUUAGUAGU	24	3	0.133	ACACUACUAAGACACGAUGAAAUU	23	4	0.212	UUUCAUCGUGUCUUAGUAGUGUU	24	2	0.086	AAUUUCAUCGUGUCUUAGUAGUGU	4	24	1.85482	4.2989	0.0108073	0
SL4.0ch01:32949194-32949249	SL4.0ch01	32949194	32949249	cluster_5113	N	0	0	N	N	0	0	N	N	16	0.558	GUGGCUGUCUAGAAGUUUACGUCU	N	0	0	N	N	0	0	N	24	1	0.053	GACGUAAACUUCUAGACAGCCACA	N	0	0	N	1	24	2.49069	-4.07314	0.264051	0
SL4.0ch01:32999654-32999827	SL4.0ch01	32999654	32999827	cluster_5138	N	2	0.054	GAAAAUAUAUUCGGAUUGAGACGU	N	0	0	N	N	0	0	N	N	1	0.05	AUCAGAACUCCGAAGUUAAGCGUGG	N	0	0	N	24	1	0.053	UCAGAACUCCGAAGUUAAGCGUGG	N	0	0	N	1	24	0.483181	0.156215	0.955016	0
SL4.0ch01:33264018-33264077	SL4.0ch01	33264018	33264077	cluster_5228	N	0	0	N	N	0	0	N	N	0	0	N	N	0	0	N	N	0	0	N	N	0	0	N	24	1	0.043	AAUGAAUAUUCAGGGAGCGGAGUG	1	24	0.13885	0.96952	0.799492	0
SL4.0ch01:3338301-3338541	SL4.0ch01	3338301	3338541	cluster_5237	N	0	0	N	N	0	0	N	N	0	0	N	24	1	0.05	UCCGACCUAUUUUGAAGAUCAAAC	N	0	0	N	N	0	0	N	N	0	0	N	1	24	0.138345	0.96952	0.799492	0
SL4.0ch01:33492404-33492452	SL4.0ch01	33492404	33492452	cluster_5241	21	2	0.054	AUGACUUUAUUGAUACAAAACAAA	24	2	2	AUGACUUUAUUGAUACAAAACAAA	N	0	0	N	N	0	0	N	N	0	0	N	24	3	0.159	AUGACUUUAUUGAUACAAAACAAA	24	1	0.043	AUGACUUUAUUGAUACAAAACAAA	4	24	1.15772	-0.0543137	0.976963	0
SL4.0ch01:33502115-33502158	SL4.0ch01	33502115	33502158	cluster_5245	N	0	0	N	N	0	0	N	N	0	0	N	24	2	0.1	AUUUUGUGUUUCUGUUGAUUCAUG	N	0	0	N	N	0	0	N	N	0	0	N	1	24	0.276691	1.65377	0.664483	0
SL4.0ch01:33543006-33543439	SL4.0ch01	33543006	33543439	cluster_5257	23	4	0.109	AAAGACUGAGGCUUAUUAGAACC	24	1	1	CAAAGACUGAGGCUUAUUAGAACC	21	2	0.07	AAUAACCAGUGCUCUGAUACCACU	24	1	0.05	UGUGUUCUCUUGGAUCAAAUCGAA	24	1	0.044	AAAGACUGAGGCUUAUUAGAACCA	23	2	0.106	CAAAGACUGAGGCUUAUUAGAACC	20	2	0.086	UUGUUAUAUUUAUUUGGUUA	7	24	1.718	-0.259025	0.844876	0
SL4.0ch01:33547781-33547909	SL4.0ch01	33547781	33547909	cluster_5259	N	0	0	N	N	0	0	N	N	0	0	N	N	0	0	N	24	1	0.044	AAAUGCAUCUUUUUGACAAAUAGA	N	0	0	N	N	0	0	N	1	24	0.157706	0.96952	0.799492	0
SL4.0ch01:33641131-33641278	SL4.0ch01	33641131	33641278	cluster_5275	N	0	0	N	N	0	0	N	N	0	0	N	24	3	0.149	CUGGAGUGUAGUAAGGGACCUGGC	N	0	0	N	N	0	0	N	N	0	0	N	1	24	0.415036	2.16672	0.538434	0
SL4.0ch01:33785120-33785162	SL4.0ch01	33785120	33785162	cluster_5292	N	0	0	N	N	0	0	N	N	0	0	N	N	0	0	N	N	0	0	N	24	1	0.053	CUUGAGAUUGACACUGUGACAAAG	N	0	0	N	1	24	0.172241	0.96952	0.799492	0
SL4.0ch01:33787238-33787432	SL4.0ch01	33787238	33787432	cluster_5294	N	0	0	N	N	0	0	N	N	0	0	N	24	1	0.05	UGCGGUUUAGUUGAAAAUGACGGU	N	0	0	N	N	0	0	N	N	0	0	N	1	24	0.138345	0.96952	0.799492	0
SL4.0ch01:33822950-33823154	SL4.0ch01	33822950	33823154	cluster_5297	N	0	0	N	N	0	0	N	N	0	0	N	N	0	0	N	24	2	0.089	AUUACGGUCCGUCAUGCCUGUGAC	N	0	0	N	N	0	0	N	1	24	0.315411	1.76636	0.642723	0
SL4.0ch01:33829033-33829260	SL4.0ch01	33829033	33829260	cluster_5298	N	0	0	N	N	0	0	N	N	0	0	N	24	1	0.05	AACUUCCACUGAACAACCUGUGAC	N	0	0	N	N	0	0	N	N	0	0	N	1	24	0.138345	0.96952	0.799492	0
SL4.0ch01:33882112-33882341	SL4.0ch01	33882112	33882341	cluster_5303	N	0	0	N	N	0	0	N	N	0	0	N	24	1	0.05	ACGGUCUGACACAUAGUAUUAGUG	N	0	0	N	N	0	0	N	N	0	0	N	1	24	0.138345	0.96952	0.799492	0
SL4.0ch01:33885477-33885656	SL4.0ch01	33885477	33885656	cluster_5304	N	0	0	N	N	0	0	N	N	0	0	N	24	1	0.05	CUGUAUUGAUCUUGAACCCGGUUC	N	0	0	N	N	0	0	N	N	0	0	N	1	24	0.138345	0.96952	0.799492	0
SL4.0ch01:33955850-33956033	SL4.0ch01	33955850	33956033	cluster_5311	N	0	0	N	N	0	0	N	N	0	0	N	N	0	0	N	24	1	0.044	ACGGACUGUCACAGGCGCGACGGC	N	0	0	N	N	0	0	N	1	24	0.157706	0.96952	0.799492	0
SL4.0ch01:34053899-34054052	SL4.0ch01	34053899	34054052	cluster_5331	24	1	0.027	CAUAAAUAAAUAGAUGAAGGGUGU	N	0	0	N	21	2	0.07	UUCGAAAAAAGCAACAUGACAUA	N	2	0.1	CAUAAAUAAAUAGAUGAAGGGUGU	N	0	0	N	24	4	0.212	ACGAUGACAUAUAAGUAGAAACGA	24	4	0.171	CAUAAAUAAAUAGAUGAAGGGUGU	4	24	1.89716	1.60276	0.293731	0
SL4.0ch01:34171561-34171719	SL4.0ch01	34171561	34171719	cluster_5345	N	0	0	N	N	0	0	N	N	0	0	N	24	1	0.05	CACUGAACUUCGUGACAACAUAGC	N	0	0	N	N	0	0	N	N	0	0	N	1	24	0.138345	0.96952	0.799492	0
SL4.0ch01:34292722-34292860	SL4.0ch01	34292722	34292860	cluster_5375	N	0	0	N	N	0	0	N	N	0	0	N	24	2	0.1	CUUAUUGUUCUCAAAUUCUGGAAG	24	1	0.044	CUUCCAGAAUUUGAGAACAAUAAG	N	0	0	N	N	0	0	N	2	24	0.434396	2.22501	0.472646	0
SL4.0ch01:34294108-34294368	SL4.0ch01	34294108	34294368	cluster_5376	N	0	0	N	N	0	0	N	N	0	0	N	N	0	0	N	24	5	0.222	ACACUUAGACUCUGGGAAAAUUAG	N	0	0	N	N	0	0	N	1	24	0.788528	3.06668	0.281204	0
SL4.0ch01:34296958-34297095	SL4.0ch01	34296958	34297095	cluster_5377	N	0	0	N	N	0	0	N	N	0	0	N	N	0	0	N	N	0	0	N	N	0	0	N	24	1	0.043	UCAACCUUGUGUACUCCCGUAACG	1	24	0.13885	0.96952	0.799492	0
SL4.0ch01:34357256-34357620	SL4.0ch01	34357256	34357620	cluster_5386	24	6	0.163	AUUUUGUGUCGGCUGAUAUUCAGC	N	0	0	N	21	1	0.035	UCGAUUUUUACGUCUGGUAUG	N	0	0	N	24	1	0.044	AUUUUGUGUCGGCUGAUAUUCAGC	N	0	0	N	24	2	0.086	AUUUUGUGUCGGCUGAUAUUCAGC	4	24	1.09809	-1.07577	0.572513	0
SL4.0ch01:34366461-34366617	SL4.0ch01	34366461	34366617	cluster_5391	N	0	0	N	N	0	0	N	N	0	0	N	24	2	0.1	AAAGCUUGUGACCCACAAAUUCUC	N	0	0	N	N	0	0	N	N	0	0	N	1	24	0.276691	1.65377	0.664483	0
SL4.0ch01:34657486-34657719	SL4.0ch01	34657486	34657719	cluster_5436	N	0	0	N	N	0	0	N	N	0	0	N	N	0	0	N	N	0	0	N	24	4	0.212	AUAAUCUGUGACGGUCCGUAACGC	N	0	0	N	1	24	0.688963	2.85316	0.336922	0
SL4.0ch01:3510342-3510471	SL4.0ch01	3510342	3510471	cluster_5479	N	0	0	N	N	0	0	N	N	0	0	N	N	0	0	N	24	2	0.089	GUUGGUUUAUCUUAUUAAAAAGGG	N	0	0	N	N	0	0	N	1	24	0.315411	1.76636	0.642723	0
SL4.0ch01:35395186-35395408	SL4.0ch01	35395186	35395408	cluster_5532	N	0	0	N	N	0	0	N	N	0	0	N	24	1	0.05	AUCAUUUUGGGCUGUGACAAACUU	24	2	0.089	ACUCACGAAUCAUUUUGGGCUGUG	N	0	0	N	N	0	0	N	2	24	0.453757	2.27664	0.45616	0
SL4.0ch01:35425660-35425878	SL4.0ch01	35425660	35425878	cluster_5537	N	0	0	N	N	0	0	N	N	0	0	N	24	2	0.1	AAUAGAUGUGCUUGGGUUGUGCCC	N	0	0	N	N	0	0	N	N	0	0	N	1	24	0.276691	1.65377	0.664483	0
SL4.0ch01:3599050-3599128	SL4.0ch01	3599050	3599128	cluster_5615	N	0	0	N	N	0	0	N	N	0	0	N	24	1	0.05	UAAACAGGUCGUUACACAUUCACU	N	0	0	N	N	0	0	N	N	0	0	N	1	24	0.138345	0.96952	0.799492	0
SL4.0ch01:36109411-36109500	SL4.0ch01	36109411	36109500	cluster_5631	N	0	0	N	N	0	0	N	N	0	0	N	24	1	0.05	AAAAAUGCACAUAAUGGUCUCACG	N	0	0	N	N	0	0	N	N	0	0	N	1	24	0.138345	0.96952	0.799492	0
SL4.0ch01:36219399-36219622	SL4.0ch01	36219399	36219622	cluster_5647	N	0	0	N	N	0	0	N	N	0	0	N	N	0	0	N	N	0	0	N	24	2	0.106	AUCGUGGAGUGUAGCAAACGUACC	N	0	0	N	1	24	0.344481	1.79762	0.634393	0
SL4.0ch01:3631453-3631708	SL4.0ch01	3631453	3631708	cluster_5658	N	0	0	N	N	0	0	N	N	0	0	N	N	0	0	N	24	3	0.133	AAAGUAGUAUUCUAAGUUUCCAAU	N	0	0	N	N	0	0	N	1	24	0.473117	2.32882	0.489054	0
SL4.0ch01:36390990-36391099	SL4.0ch01	36390990	36391099	cluster_5665	N	0	0	N	N	0	0	N	N	0	0	N	N	0	0	N	24	2	0.089	AUCUUGCUGUAAAUACUUUGUUGC	N	0	0	N	N	0	0	N	1	24	0.315411	1.76636	0.642723	0
SL4.0ch01:36608485-36608534	SL4.0ch01	36608485	36608534	cluster_5686	N	5	0.136	CCUUAACGAUUCGAAUAAUCACUC	24	1	1	AGUGUCAGAGUGAUUAUUCGAAUC	N	0	0	N	24	1	0.05	AUUAUUCGAAUCGUUAAGGCAAGU	24	3	0.133	AGUGUCAGAGUGAUUAUUCGAAUC	N	0	0	N	N	0	0	N	3	24	1.20772	-0.448775	0.808292	0
SL4.0ch01:3665291-3665496	SL4.0ch01	3665291	3665496	cluster_5693	N	0	0	N	N	0	0	N	N	0	0	N	24	1	0.05	AUACUACGCUUGUUGCACUCUUGG	N	0	0	N	24	1	0.053	AUACUACGCUUGUUGCACUCUUGG	N	0	0	N	2	24	0.310586	1.69152	0.629792	0
SL4.0ch01:3673150-3673330	SL4.0ch01	3673150	3673330	cluster_5705	23	1	0.027	UAAGCCAGCGAUUUAUACAAGUU	N	0	0	N	N	0	0	N	24	1	0.05	GUAUAAAUCGCUGGCUUAUUUCGC	24	3	0.133	ACUUGUAUAAAUCGCUGGCUUAUU	N	0	0	N	N	0	0	N	3	24	0.69776	1.75554	0.478328	0
SL4.0ch01:36853861-36854105	SL4.0ch01	36853861	36854105	cluster_5715	23	4	0.109	CUGAAAUUCUUGCAAAAAUCCAAC	23	1	1	UAUGGAUGUUGUUGGAUUCGUCG	N	0	0	N	24	7	0.348	AAAUAUUUUAUGAACGUUGGAUUU	24	3	0.133	AAAACUGCUUAGAAAAAUGAUAUA	N	0	0	N	24	2	0.086	AAAACUGCUUAGAAAAAUGAUAUA	5	24	2.2292	1.26146	0.37154	0
SL4.0ch01:36911359-36911482	SL4.0ch01	36911359	36911482	cluster_5730	N	0	0	N	N	0	0	N	N	0	0	N	N	0	0	N	24	1	0.044	AAUGAACUGAACUUGAAAUUUGGC	N	0	0	N	N	0	0	N	1	24	0.157706	0.96952	0.799492	0
SL4.0ch01:3710669-3710883	SL4.0ch01	3710669	3710883	cluster_5777	24	3	0.082	GUGUUUUACUUUUGCUUCUGAAGA	N	0	0	N	23	4	0.139	UUCACUUAACGAAGUAAUGGACCA	24	6	0.299	UGUUUUACUUUUGCUUCUGAAGAU	N	0	0	N	24	4	0.212	GUGUUUUACUUUUGCUUCUGAAGA	N	0	0	N	4	24	2.35754	0.425773	0.773242	0
SL4.0ch01:37619561-37619772	SL4.0ch01	37619561	37619772	cluster_5822	N	0	0	N	N	0	0	N	N	0	0	N	N	0	0	N	N	0	0	N	24	1	0.053	ACGAUUGUUGCUCUCGAUUAUACG	N	0	0	N	1	24	0.172241	0.96952	0.799492	0
SL4.0ch01:37759505-37759731	SL4.0ch01	37759505	37759731	cluster_5834	N	0	0	N	N	0	0	N	N	0	0	N	N	0	0	N	24	1	0.044	AUAAACCUGUCACAUUAUUAUUGC	N	0	0	N	N	0	0	N	1	24	0.157706	0.96952	0.799492	0
SL4.0ch01:38344892-38344941	SL4.0ch01	38344892	38344941	cluster_5909	N	0	0	N	N	0	0	N	N	0	0	N	N	0	0	N	N	0	0	N	N	0	0	N	24	1	0.043	AAUAUCUAUCUGUAACGACCUGUU	1	24	0.13885	0.96952	0.799492	0
SL4.0ch01:38695733-38695803	SL4.0ch01	38695733	38695803	cluster_5993	24	6	0.163	AAUUAAAUUGACUUUCGAAAAAUG	N	0	0	N	N	4	0.139	UUAUUUAAAUUGUUGGAGUAAUG	24	3	0.149	AAUUAAAUUGACUUUCGAAAAAUG	N	1	0.044	UGUUGGAGUAAUGUAAU	N	0	0	N	24	5	0.214	AUUAAAUUGACUUUCGAAAAAUGC	3	24	2.36439	-0.216493	0.870069	0
SL4.0ch01:3889496-3889597	SL4.0ch01	3889496	3889597	cluster_6008	N	0	0	N	N	0	0	N	N	0	0	N	24	2	0.1	AACAAACCCCGAAGCUCGCAUACC	N	0	0	N	N	0	0	N	N	0	0	N	1	24	0.276691	1.65377	0.664483	0
SL4.0ch01:38992748-38992839	SL4.0ch01	38992748	38992839	cluster_6016	N	0	0	N	N	0	0	N	N	0	0	N	N	0	0	N	24	1	0.044	UUGCGACGAUCGGCAGGACGGACC	N	0	0	N	N	0	0	N	1	24	0.157706	0.96952	0.799492	0
SL4.0ch01:3907904-3908161	SL4.0ch01	3907904	3908161	cluster_6025	N	0	0	N	N	0	0	N	N	0	0	N	N	0	0	N	N	0	0	N	24	1	0.053	AAAAUAUUGUUCGACUAAAUGAGG	N	0	0	N	1	24	0.172241	0.96952	0.799492	0
SL4.0ch01:39232667-39232782	SL4.0ch01	39232667	39232782	cluster_6048	N	0	0	N	N	0	0	N	N	0	0	N	24	1	0.05	AAAAACUGGCUGAGUUGACGGACC	24	1	0.044	AAAACUGGCUGAGUUGACGGACCC	N	0	0	N	N	0	0	N	2	24	0.296051	1.69155	0.635647	0
SL4.0ch01:39232798-39232950	SL4.0ch01	39232798	39232950	cluster_6049	N	0	0	N	N	0	0	N	N	0	0	N	N	0	0	N	N	0	0	N	N	0	0	N	24	1	0.043	ACUGCUCAACGGACCGGAACCGGG	1	24	0.13885	0.96952	0.799492	0
SL4.0ch01:3945365-3945562	SL4.0ch01	3945365	3945562	cluster_6095	N	0	0	N	N	4	4	CAAGAGAUUGCGAGCUGACA	N	0	0	N	N	0	0	N	N	0	0	N	24	2	0.106	AAGAGAUUGCGAGCUGACAAUGAG	N	0	0	N	1	24	1.00358	-1.42554	0.55331	0
SL4.0ch01:3946505-3946759	SL4.0ch01	3946505	3946759	cluster_6096	N	0	0	N	N	0	0	N	N	0	0	N	N	0	0	N	24	1	0.044	AUAAGGACUUCUUCAACUUGGAGA	N	0	0	N	N	0	0	N	1	24	0.157706	0.96952	0.799492	0
SL4.0ch01:39557500-39557770	SL4.0ch01	39557500	39557770	cluster_6118	N	0	0	N	N	0	0	N	N	0	0	N	24	1	0.05	ACACUCCGAUCCAUUAAUAUUAUC	N	0	0	N	N	0	0	N	N	0	0	N	1	24	0.138345	0.96952	0.799492	0
SL4.0ch01:39572766-39572892	SL4.0ch01	39572766	39572892	cluster_6121	N	0	0	N	N	0	0	N	N	0	0	N	N	0	0	N	24	2	0.089	AGUUUGUCACGACCGAAAAGGAGC	N	0	0	N	N	0	0	N	1	24	0.315411	1.76636	0.642723	0
SL4.0ch01:39808908-39809053	SL4.0ch01	39808908	39809053	cluster_6159	N	0	0	N	N	0	0	N	N	0	0	N	N	0	0	N	N	0	0	N	24	1	0.053	AUCUCCUACUGUAGCUUUAGAUGG	N	0	0	N	1	24	0.172241	0.96952	0.799492	0
SL4.0ch01:39811257-39811361	SL4.0ch01	39811257	39811361	cluster_6161	N	0	0	N	N	0	0	N	N	0	0	N	N	0	0	N	N	0	0	N	N	0	0	N	24	1	0.043	ACUCUCUGUGUAUAUGAAAUUAAG	1	24	0.13885	0.96952	0.799492	0
SL4.0ch01:39827822-39827861	SL4.0ch01	39827822	39827861	cluster_6167	N	0	0	N	N	0	0	N	N	0	0	N	N	0	0	N	N	0	0	N	N	0	0	N	24	2	0.086	ACUUCGUGAUAGAAUGACAGGACG	1	24	0.277701	1.65682	0.663892	0
SL4.0ch01:39888963-39889073	SL4.0ch01	39888963	39889073	cluster_6175	N	0	0	N	N	0	0	N	N	0	0	N	24	1	0.05	ACCCUUGCCGUCCAAAUUUUGGUG	N	0	0	N	N	0	0	N	N	0	0	N	1	24	0.138345	0.96952	0.799492	0
SL4.0ch01:39934399-39934618	SL4.0ch01	39934399	39934618	cluster_6184	N	0	0	N	N	0	0	N	N	0	0	N	24	1	0.05	AUACUAUUCUGGUGCCUGAACGUG	N	0	0	N	N	0	0	N	N	0	0	N	1	24	0.138345	0.96952	0.799492	0
SL4.0ch01:3995473-3995532	SL4.0ch01	3995473	3995532	cluster_6186	N	0	0	N	N	0	0	N	N	0	0	N	N	0	0	N	N	0	0	N	N	0	0	N	24	1	0.043	AUUCUUGAACACUCUUUAUCGAAG	1	24	0.13885	0.96952	0.799492	0
SL4.0ch01:40408433-40408568	SL4.0ch01	40408433	40408568	cluster_6215	N	0	0	N	N	0	0	N	N	0	0	N	24	1	0.05	CCAUACUUACCCUCCUAUCUGAGC	N	0	0	N	N	0	0	N	N	0	0	N	1	24	0.138345	0.96952	0.799492	0
SL4.0ch01:40796679-40796890	SL4.0ch01	40796679	40796890	cluster_6241	N	0	0	N	N	0	0	N	N	0	0	N	N	0	0	N	24	1	0.044	UGAUGAGACAAAGAACCUAAUGCU	N	0	0	N	N	0	0	N	1	24	0.157706	0.96952	0.799492	0
SL4.0ch01:40822609-40822635	SL4.0ch01	40822609	40822635	cluster_6245	N	0	0	N	N	0	0	N	N	0	0	N	N	0	0	N	N	0	0	N	24	1	0.053	UCCUUGUGUAUGAGCUUGAGUGAG	N	0	0	N	1	24	0.172241	0.96952	0.799492	0
SL4.0ch01:40968255-40968552	SL4.0ch01	40968255	40968552	cluster_6253	N	0	0	N	N	0	0	N	N	0	0	N	24	1	0.05	AAGGUAAUAUCGUGCCUGCGACGG	N	0	0	N	N	0	0	N	N	0	0	N	1	24	0.138345	0.96952	0.799492	0
SL4.0ch01:41013503-41013643	SL4.0ch01	41013503	41013643	cluster_6265	21	3	0.082	AAUGUUUUGAUGUAAGCUAAGAG	N	0	0	N	24	2	0.07	AAUGUUUUGAUGUAAGCUAAGAGA	24	4	0.199	AGUCUCUUAGCUUACAUCAAAACA	24	2	0.089	AGUCUCUUAGCUUACAUCAAAACA	24	2	0.106	AUGAAUGUUUUGAUGUAAGCUAAG	24	5	0.214	AAUGUUUUGAUGUAAGCUAAGAGA	6	24	2.45622	1.31747	0.281207	0
SL4.0ch01:41232403-41232544	SL4.0ch01	41232403	41232544	cluster_6297	24	2	0.054	UUCUUCCGGUUGUUGUAUAUAGAU	23	4	4	CUUCCGGUUGUUGUAUAUAGAUC	23	1	0.035	CUUCCGGUUGUUGUAUAUAGAUC	24	2	0.1	UCUUCCGGUUGUUGUAUAUAGAUC	24	2	0.089	UCUUCCGGUUGUUGUAUAUAGAUC	24	3	0.159	UUGUAUAUAGAUCUCUUUGUCCAG	N	0	0	N	6	24	2.08542	-0.205168	0.876987	0
SL4.0ch01:41234798-41235169	SL4.0ch01	41234798	41235169	cluster_6300	21	2	0.054	AAUAUCUUCACAAACUGUUGA	N	0	0	N	24	1	0.035	AAACCGAACGUAGUCUUCUCUUUC	24	1	0.05	ACAAACUGUUGACCGGGGUGAAGC	24	3	0.133	AGAGAAGACUACGUUCGGUUUGUU	24	1	0.053	AUCUUCACAAACUGUUGACCGGGG	24	3	0.128	UAUCUUCACAAACUGUUGACCGGG	6	24	1.51775	1.40068	0.36512	0
SL4.0ch01:41320718-41320830	SL4.0ch01	41320718	41320830	cluster_6311	N	0	0	N	N	0	0	N	N	0	0	N	24	1	0.05	AACUUCUGUAACUCAAAAACUUAU	N	0	0	N	N	0	0	N	N	0	0	N	1	24	0.138345	0.96952	0.799492	0
SL4.0ch01:41422568-41422813	SL4.0ch01	41422568	41422813	cluster_6322	N	0	0	N	N	0	0	N	N	0	0	N	24	1	0.05	AUAAGACUUUAGCAAAACUCCAUU	N	0	0	N	N	0	0	N	N	0	0	N	1	24	0.138345	0.96952	0.799492	0
SL4.0ch01:41594449-41594667	SL4.0ch01	41594449	41594667	cluster_6340	N	0	0	N	N	0	0	N	N	0	0	N	N	0	0	N	N	0	0	N	24	1	0.053	GAUUUAGCUUUAAGGACUUACGUU	N	0	0	N	1	24	0.172241	0.96952	0.799492	0
SL4.0ch01:41614817-41614915	SL4.0ch01	41614817	41614915	cluster_6343	N	0	0	N	N	0	0	N	N	0	0	N	N	0	0	N	24	2	0.089	ACGAACCUAAUGCUCUGAUACUAG	N	0	0	N	N	0	0	N	1	24	0.315411	1.76636	0.642723	0
SL4.0ch01:4180217-4180350	SL4.0ch01	4180217	4180350	cluster_6376	N	0	0	N	N	0	0	N	N	0	0	N	24	1	0.05	ACCGUUUCCCCAAAUUCAACAUGG	N	0	0	N	N	0	0	N	N	0	0	N	1	24	0.138345	0.96952	0.799492	0
SL4.0ch01:4188166-4188362	SL4.0ch01	4188166	4188362	cluster_6383	N	0	0	N	N	0	0	N	N	0	0	N	N	0	0	N	N	0	0	N	24	1	0.053	AUAUCUUGAUAGCGUCGAAAGCGG	N	0	0	N	1	24	0.172241	0.96952	0.799492	0
SL4.0ch01:41901088-41901136	SL4.0ch01	41901088	41901136	cluster_6385	N	0	0	N	N	0	0	N	N	0	0	N	N	0	0	N	N	0	0	N	24	1	0.053	AUUCUGAGUUGGCCGAUGAUACUU	N	0	0	N	1	24	0.172241	0.96952	0.799492	0
SL4.0ch01:41968575-41968996	SL4.0ch01	41968575	41968996	cluster_6389	N	0	0	N	N	0	0	N	N	0	0	N	24	3	0.149	CAGACAAAAAAUAACUGAGCCAGC	24	1	0.044	GUAGCGGGUUAUCUGAUCAAGGUC	N	0	0	N	N	0	0	N	2	24	0.572742	2.62617	0.352068	0
SL4.0ch01:4199269-4199514	SL4.0ch01	4199269	4199514	cluster_6391	24	2	0.054	CCACAAUGAUGACUGCUAUAAUUC	23	3	3	UGAUGACUGCUAUAAUUCCAUCC	N	0	0	N	N	0	0	N	N	0	0	N	24	1	0.053	AAUGAUGACUGCUAUAAUUCCAUC	24	4	0.171	CAAUGAUGACUGCUAUAAUUCCAU	4	24	1.39456	-0.241929	0.891015	0
SL4.0ch01:42028567-42028709	SL4.0ch01	42028567	42028709	cluster_6403	N	0	0	N	N	0	0	N	N	0	0	N	N	0	0	N	24	1	0.044	AAGAUUGACGAGCUAAAAGAAAGA	N	0	0	N	N	0	0	N	1	24	0.157706	0.96952	0.799492	0
SL4.0ch01:4270407-4270566	SL4.0ch01	4270407	4270566	cluster_6481	N	0	0	N	N	0	0	N	N	0	0	N	24	1	0.05	GUGUCAACAAUCGCGUGGUUUGGU	N	0	0	N	N	0	0	N	N	0	0	N	1	24	0.138345	0.96952	0.799492	0
SL4.0ch01:42916850-42917070	SL4.0ch01	42916850	42917070	cluster_6500	N	0	0	N	N	0	0	N	N	0	0	N	24	1	0.05	AAGACCCUACUAGACCUGUUCUUU	N	0	0	N	N	0	0	N	N	0	0	N	1	24	0.138345	0.96952	0.799492	0
SL4.0ch01:43135401-43135602	SL4.0ch01	43135401	43135602	cluster_6533	N	0	0	N	N	0	0	N	N	0	0	N	24	3	0.149	CUGGAAAAACUGGCUGAGUCGACC	N	0	0	N	N	0	0	N	N	0	0	N	1	24	0.415036	2.16672	0.538434	0
SL4.0ch01:43403101-43403260	SL4.0ch01	43403101	43403260	cluster_6563	N	0	0	N	N	0	0	N	N	0	0	N	N	0	0	N	24	2	0.089	AUUAGAUCAUGCUACUUUGAAAUC	N	0	0	N	N	0	0	N	1	24	0.315411	1.76636	0.642723	0
SL4.0ch01:4349721-4349909	SL4.0ch01	4349721	4349909	cluster_6569	N	0	0	N	N	0	0	N	N	0	0	N	24	1	0.05	AGACACUAAUAAGAAUUCCGAACC	N	0	0	N	N	0	0	N	N	0	0	N	1	24	0.138345	0.96952	0.799492	0
SL4.0ch01:43562024-43562126	SL4.0ch01	43562024	43562126	cluster_6581	N	0	0	N	N	0	0	N	N	0	0	N	N	0	0	N	N	0	0	N	N	0	0	N	24	1	0.043	ACAGAACAAAGUCUUGUAUGAACA	1	24	0.13885	0.96952	0.799492	0
SL4.0ch01:43610358-43610442	SL4.0ch01	43610358	43610442	cluster_6585	N	0	0	N	N	0	0	N	N	0	0	N	24	1	0.05	UUUUUGAGACCGUCUGUGUUAUGC	N	0	0	N	N	0	0	N	N	0	0	N	1	24	0.138345	0.96952	0.799492	0
SL4.0ch01:43831205-43831311	SL4.0ch01	43831205	43831311	cluster_6595	N	0	0	N	N	0	0	N	N	0	0	N	N	0	0	N	N	0	0	N	N	0	0	N	24	1	0.043	AUAAUUUGGAUAGAUCACUUGAAA	1	24	0.13885	0.96952	0.799492	0
SL4.0ch01:4384994-4385074	SL4.0ch01	4384994	4385074	cluster_6597	22	1	0.027	AUCCACCAUGACUGAUCUGAUU	N	0	0	N	21	4	0.139	AUCCACCAUGACUGAUCUGAU	N	0	0	N	24	2	0.089	AAAAUAUGUAGUCUCGAAUAAUUG	24	5	0.265	AACCGACAGUAAUCCACCAUGACU	N	0	0	N	4	24	1.84252	0.38823	0.815916	0
SL4.0ch01:43919738-43919921	SL4.0ch01	43919738	43919921	cluster_6604	N	0	0	N	N	0	0	N	N	0	0	N	24	1	0.05	AGUAAAGACUGGCUUAAAUUACUG	N	0	0	N	N	0	0	N	N	0	0	N	1	24	0.138345	0.96952	0.799492	0
SL4.0ch01:43924903-43925067	SL4.0ch01	43924903	43925067	cluster_6607	N	0	0	N	N	0	0	N	N	0	0	N	24	1	0.05	AUCUGAAGCGGAGGUAUCUGAUGC	N	0	0	N	N	0	0	N	N	0	0	N	1	24	0.138345	0.96952	0.799492	0
SL4.0ch01:43961229-43961365	SL4.0ch01	43961229	43961365	cluster_6610	N	0	0	N	N	0	0	N	N	0	0	N	N	0	0	N	N	0	0	N	24	1	0.053	AUACAAGUAGGGCUCAGUACAAGC	N	0	0	N	1	24	0.172241	0.96952	0.799492	0
SL4.0ch01:43968547-43968772	SL4.0ch01	43968547	43968772	cluster_6611	N	0	0	N	N	0	0	N	N	0	0	N	24	1	0.05	AAGACGUGUAGAAGAAGAUCCAGU	N	0	0	N	N	0	0	N	N	0	0	N	1	24	0.138345	0.96952	0.799492	0
SL4.0ch01:4404403-4404449	SL4.0ch01	4404403	4404449	cluster_6621	N	0	0	N	24	1	1	GUUUAAGAGUGUAAGUCUUCCAGA	24	5	0.174	AAGAGUGUAAGUCUUCCAGAAUUA	24	2	0.1	AAGAGUGUAAGUCUUCCAGAAUUA	24	5	0.222	AUAUAAAAGCUUUAAUUCUGGAAG	N	0	0	N	N	0	0	N	4	24	1.95451	-0.115213	0.943869	0
SL4.0ch01:44076706-44076873	SL4.0ch01	44076706	44076873	cluster_6626	N	0	0	N	N	0	0	N	N	0	0	N	24	2	0.1	UAUCAUUUCUGUUACUCUAGUUAC	N	0	0	N	N	0	0	N	N	0	0	N	1	24	0.276691	1.65377	0.664483	0
SL4.0ch01:44400066-44400198	SL4.0ch01	44400066	44400198	cluster_6678	N	0	0	N	N	0	0	N	N	0	0	N	24	1	0.05	AUAAAUAAUUCCACAUCGACAGUC	N	0	0	N	N	0	0	N	N	0	0	N	1	24	0.138345	0.96952	0.799492	0
SL4.0ch01:44419520-44419702	SL4.0ch01	44419520	44419702	cluster_6695	N	0	0	N	N	0	0	N	N	0	0	N	N	0	0	N	N	0	0	N	24	1	0.053	CGCGGAAAGAUAGGACACAUAGCU	N	0	0	N	1	24	0.172241	0.96952	0.799492	0
SL4.0ch01:44421850-44422122	SL4.0ch01	44421850	44422122	cluster_6696	N	0	0	N	N	0	0	N	N	0	0	N	24	2	0.1	AAUUACUGUUGAGUCGAAAACAAC	N	0	0	N	N	0	0	N	N	0	0	N	1	24	0.276691	1.65377	0.664483	0
SL4.0ch01:45060200-45060467	SL4.0ch01	45060200	45060467	cluster_6751	N	0	0	N	N	0	0	N	N	0	0	N	N	0	0	N	N	0	0	N	24	1	0.053	UAUCCGAUUGUAAUACUUUAGAGG	N	0	0	N	1	24	0.172241	0.96952	0.799492	0
SL4.0ch01:45273630-45273744	SL4.0ch01	45273630	45273744	cluster_6783	N	0	0	N	N	0	0	N	N	0	0	N	N	0	0	N	N	0	0	N	N	0	0	N	24	2	0.086	ACAAGAACAUCUAUGAUCAAAUGU	1	24	0.277701	1.65682	0.663892	0
SL4.0ch01:4529808-4530017	SL4.0ch01	4529808	4530017	cluster_6788	N	0	0	N	N	0	0	N	N	0	0	N	N	0	0	N	N	0	0	N	N	0	0	N	24	1	0.043	AGCUUGUGUUGGAUUCUUUCGGUC	1	24	0.13885	0.96952	0.799492	0
SL4.0ch01:4552037-4552142	SL4.0ch01	4552037	4552142	cluster_6815	N	0	0	N	N	0	0	N	N	0	0	N	24	2	0.1	UUUAAGUGAAGUAACUUUUGACGG	N	0	0	N	N	0	0	N	N	0	0	N	1	24	0.276691	1.65377	0.664483	0
SL4.0ch01:45577057-45577262	SL4.0ch01	45577057	45577262	cluster_6822	N	0	0	N	N	0	0	N	N	0	0	N	24	1	0.05	UUGUCCUCUACUGUAAGCAACAUU	N	0	0	N	N	0	0	N	N	0	0	N	1	24	0.138345	0.96952	0.799492	0
SL4.0ch01:45687964-45688102	SL4.0ch01	45687964	45688102	cluster_6836	N	0	0	N	N	0	0	N	N	0	0	N	N	0	0	N	N	0	0	N	N	0	0	N	24	1	0.043	ACUGAAAGUUGGGUUUUUAUAGGG	1	24	0.13885	0.96952	0.799492	0
SL4.0ch01:46036103-46036267	SL4.0ch01	46036103	46036267	cluster_6875	N	0	0	N	N	0	0	N	N	0	0	N	24	1	0.05	AGCCCGAAUCUGAACUUCUCUAGC	N	0	0	N	N	0	0	N	N	0	0	N	1	24	0.138345	0.96952	0.799492	0
SL4.0ch01:46039107-46039294	SL4.0ch01	46039107	46039294	cluster_6877	N	0	0	N	N	0	0	N	N	0	0	N	N	0	0	N	N	0	0	N	24	1	0.053	GGUGUAGUAAAACUGGCUUGAAUU	N	0	0	N	1	24	0.172241	0.96952	0.799492	0
SL4.0ch01:4616062-4616293	SL4.0ch01	4616062	4616293	cluster_6886	N	0	0	N	N	0	0	N	N	0	0	N	N	0	0	N	N	0	0	N	24	2	0.106	AUGUCGGUCUCUUCCACAUAGUCG	N	0	0	N	1	24	0.344481	1.79762	0.634393	0
SL4.0ch01:46451139-46451240	SL4.0ch01	46451139	46451240	cluster_6915	23	4	0.109	UUUGUCAUGGUCUGGUAGCAUCC	24	1	1	GUUUGUCAUGGUCUGGUAGCAUCC	N	0	0	N	24	4	0.199	CAUGCUAAGGGAUUGUAUGAGAUG	N	0	0	N	N	0	0	N	N	0	0	N	3	24	1.06335	-0.311391	0.881604	0
SL4.0ch01:46614795-46614910	SL4.0ch01	46614795	46614910	cluster_6947	N	0	0	N	N	0	0	N	N	0	0	N	24	2	0.1	AGGAAAUAACGCAAUUUAUGGGGC	N	0	0	N	N	0	0	N	N	0	0	N	1	24	0.276691	1.65377	0.664483	0
SL4.0ch01:4662184-4662278	SL4.0ch01	4662184	4662278	cluster_6948	N	0	0	N	N	0	0	N	N	0	0	N	24	1	0.05	GGAAAAUCGUGUCGUUGAUAGUGA	N	0	0	N	N	0	0	N	24	1	0.043	AAUCGUGUCGUUGAUAGUGAAUAU	2	24	0.277196	1.6557	0.650858	0
SL4.0ch01:4668868-4668991	SL4.0ch01	4668868	4668991	cluster_6955	N	0	0	N	N	0	0	N	N	0	0	N	24	1	0.05	AUUUAUCUCUGUGAGAAUUGUCCC	N	0	0	N	N	0	0	N	N	0	0	N	1	24	0.138345	0.96952	0.799492	0
SL4.0ch01:46902731-46903013	SL4.0ch01	46902731	46903013	cluster_6979	23	1	0.027	AUGAUCAGAGUAGUUCCAGUACC	24	3	3	GUACUGGAACUACUCUGAUCA	22	1	0.035	UAGGCUCGACAGAUCGUCACAG	24	1	0.05	UCCGUAAUCCCACACAAAGUCAGA	23	1	0.044	AUGAUCAGAGUAGUUCCAGUACC	24	2	0.106	ACUACUCUGAUCAUUGCGACGAAC	24	2	0.086	ACGAAGCCUGUGACGAUCUGUCGA	7	24	1.64376	-0.00424993	0.99758	0
SL4.0ch01:4696100-4696575	SL4.0ch01	4696100	4696575	cluster_6989	23	5	0.136	AAGAGAAAGUAAAAUGCAAGAUA	23	1	1	AGUGGAAAAAAACUCGGUCAAGG	24	3	0.105	AGAGAUGAAGACAAGAGAAAGUAA	24	5	0.249	CCUUACUAAGGAAAAACUCUGUGG	24	2	0.089	AUCUUUUAUCUGUUAUAAAAUCAA	N	0	0	N	23	4	0.171	UUUUACUUUCUCUUGUCUUCAUCU	6	24	2.59351	0.183506	0.876217	0
SL4.0ch01:47005289-47005492	SL4.0ch01	47005289	47005492	cluster_7000	24	3	0.082	ACUCCACAAGAUAGACAUUCACAA	22	2	2	UCCAAGUAGGACUCUUUAAUCA	21	1	0.035	UUAUUGUGAAUGUCUAUCUUG	N	0	0	N	24	1	0.044	UUGUGAAUGUCUAUCUUGUGGAGU	24	4	0.212	AUUAAAGAGUCCUACUUGGAGACC	N	0	0	N	5	24	1.58001	-0.262774	0.868203	0
SL4.0ch01:47030406-47030448	SL4.0ch01	47030406	47030448	cluster_7004	N	0	0	N	N	0	0	N	N	0	0	N	24	2	0.1	ACUGGCAGAAACGACGGACCCCCC	N	0	0	N	N	0	0	N	N	0	0	N	1	24	0.276691	1.65377	0.664483	0
SL4.0ch01:47344849-47345002	SL4.0ch01	47344849	47345002	cluster_7031	N	0	0	N	N	0	0	N	N	0	0	N	24	5	0.249	AAAAUCAUCCUCUCACUUGCCUUC	N	0	0	N	N	0	0	N	N	0	0	N	1	24	0.691727	2.90199	0.326442	0
SL4.0ch01:4756357-4756597	SL4.0ch01	4756357	4756597	cluster_7044	N	0	0	N	N	0	0	N	N	0	0	N	N	0	0	N	N	0	0	N	N	0	0	N	24	5	0.214	AUAAAGACGUGAAGAAGUAGAUCC	1	24	0.694252	2.90659	0.325144	0
SL4.0ch01:47856302-47856535	SL4.0ch01	47856302	47856535	cluster_7086	N	0	0	N	N	0	0	N	N	0	0	N	N	0	0	N	24	2	0.089	AAAUCUGGGUCUCUGAAUUCUGCG	N	0	0	N	N	0	0	N	1	24	0.315411	1.76636	0.642723	0
SL4.0ch01:47863379-47863416	SL4.0ch01	47863379	47863416	cluster_7087	N	0	0	N	N	0	0	N	N	0	0	N	N	0	0	N	24	2	0.089	ACAGUCGGAUACAUUAUAUAGUGU	N	0	0	N	N	0	0	N	1	24	0.315411	1.76636	0.642723	0
SL4.0ch01:47935660-47935798	SL4.0ch01	47935660	47935798	cluster_7105	N	0	0	N	N	0	0	N	N	0	0	N	N	0	0	N	N	0	0	N	N	0	0	N	24	1	0.043	GGACGGACCGUCACAGCCAUGACA	1	24	0.13885	0.96952	0.799492	0
SL4.0ch01:48126651-48126888	SL4.0ch01	48126651	48126888	cluster_7127	N	0	0	N	N	1	1	AAUCAGUUCUUGGACUACAAAACCG	N	0	0	N	24	1	0.05	AUCAGUUCUUGGACUACAAAACCG	N	0	0	N	N	0	0	N	N	0	0	N	1	24	0.303121	-0.0217308	0.995117	0
SL4.0ch01:48248608-48248821	SL4.0ch01	48248608	48248821	cluster_7145	N	0	0	N	N	0	0	N	N	0	0	N	N	0	0	N	N	0	0	N	24	1	0.053	AACUCAACGCAACUCUAGCCAAUC	N	0	0	N	1	24	0.172241	0.96952	0.799492	0
SL4.0ch01:4838305-4838451	SL4.0ch01	4838305	4838451	cluster_7174	N	0	0	N	N	0	0	N	N	0	0	N	24	1	0.05	ACGGUAUGGUACUUGUAAUGUUCA	N	0	0	N	N	0	0	N	N	0	0	N	1	24	0.138345	0.96952	0.799492	0
SL4.0ch01:48400731-48400834	SL4.0ch01	48400731	48400834	cluster_7175	N	0	0	N	N	0	0	N	N	0	0	N	24	3	0.149	AAUCGACUUUACAUGAAUAUUAUA	N	0	0	N	N	0	0	N	N	0	0	N	1	24	0.415036	2.16672	0.538434	0
SL4.0ch01:4843432-4843572	SL4.0ch01	4843432	4843572	cluster_7179	23	4	0.109	AAAAUAGAACUCUUAAAAAUAAG	N	0	0	N	24	2	0.07	AAAAAUAGAACUCUUAAAAAUAAG	24	1	0.05	AUUUAUCCGCAUAAUUUUCCCUUA	N	0	0	N	24	4	0.212	AAAAAUAGAACUCUUAAAAAUAAG	N	0	0	N	4	24	1.4623	-0.125801	0.942079	0
SL4.0ch01:48602513-48602770	SL4.0ch01	48602513	48602770	cluster_7201	N	0	0	N	N	0	0	N	N	0	0	N	N	0	0	N	N	0	0	N	24	1	0.053	AUUACGCAAACUGUGACGGGACGU	N	0	0	N	1	24	0.172241	0.96952	0.799492	0
SL4.0ch01:48608007-48608164	SL4.0ch01	48608007	48608164	cluster_7202	N	0	0	N	N	0	0	N	N	0	0	N	24	1	0.05	CCCAAAAGAACAGGUCUAGUAGAG	N	0	0	N	N	0	0	N	N	0	0	N	1	24	0.138345	0.96952	0.799492	0
SL4.0ch01:48649514-48649742	SL4.0ch01	48649514	48649742	cluster_7210	N	0	0	N	N	0	0	N	N	0	0	N	24	3	0.149	GUUGCGGUAAAGUUGAAGACGAUG	N	0	0	N	N	0	0	N	N	0	0	N	1	24	0.415036	2.16672	0.538434	0
SL4.0ch01:4869172-4869315	SL4.0ch01	4869172	4869315	cluster_7212	23	1	0.027	UCCGUUAGAUUAUCUAGUACAUC	23	3	3	GCGACGUAGAAAUCAUCAAUAUG	N	2	0.07	UUACAGUUCGUGCCUCAUA	24	2	0.1	CGUAGAAAUCAUCAAUAUGAGGCA	24	5	0.222	AUCCGUUAGAUUAUCUAGUACAUC	22	2	0.106	AGUGGACGCGACGUAGAAAUCA	24	1	0.043	GACGUAGAAAUCAUCAAUAUGAGG	6	24	2.41898	0.484995	0.690275	0
SL4.0ch01:48790373-48790525	SL4.0ch01	48790373	48790525	cluster_7226	N	0	0	N	N	0	0	N	N	0	0	N	N	0	0	N	24	1	0.044	AACGCUUCUAGCUUGGACUGGACA	N	0	0	N	N	0	0	N	1	24	0.157706	0.96952	0.799492	0
SL4.0ch01:4886249-4886348	SL4.0ch01	4886249	4886348	cluster_7237	24	1	0.027	AGGGAUUUUCAUGAGAAUUAGUAU	23	2	2	AUAUAGGGAUUUUCAUGAGAAUU	N	0	0	N	24	11	0.548	AUAGGGAUUUUCAUGAGAAUUAGU	23	1	0.044	ACUAAUUCUCAUGAAAAUCCCUA	24	1	0.053	AUGCGAAUUUUCAUACUAAUCUCC	24	2	0.086	UUAUUUUUCUGCAACUUUUCAUAC	6	24	2.54529	2.05069	0.151485	0
SL4.0ch01:48904154-48904292	SL4.0ch01	48904154	48904292	cluster_7241	22	1	0.027	AAACCCGACUGAUAGAUUUUUC	24	3	3	AACCCGACUGAUAGAUUUUUCAUC	21	2	0.07	AAACCCGACUGAUAGAUUUUUC	N	0	0	N	24	1	0.044	AACCCGACUGAUAGAUUUUUCAUC	N	0	0	N	N	0	0	N	4	24	1.02813	-2.62273	0.177235	0
SL4.0ch01:48932496-48932797	SL4.0ch01	48932496	48932797	cluster_7244	23	1	0.027	CACAUCUCCUUUGUGGACGUAGG	23	1	1	UUACGAACCACGGUAAAUCUUUG	24	1	0.035	AAGACUAUAUUGUAAAUGAUGAUU	N	0	0	N	N	0	0	N	N	0	0	N	24	1	0.043	GCACAUCUCCUUUGUGGACGUAGG	4	24	0.534826	-1.50366	0.532296	0
SL4.0ch01:49048863-49049043	SL4.0ch01	49048863	49049043	cluster_7262	N	0	0	N	N	0	0	N	N	0	0	N	N	0	0	N	N	0	0	N	N	0	0	N	24	2	0.086	AAUUCCUGAUUUUGAACUUUUUCA	1	24	0.277701	1.65682	0.663892	0
SL4.0ch01:49166211-49166455	SL4.0ch01	49166211	49166455	cluster_7273	N	0	0	N	N	0	0	N	N	0	0	N	N	0	0	N	N	0	0	N	N	0	0	N	24	1	0.043	AUUCGAAUGAAAGGAACCUAUUUC	1	24	0.13885	0.96952	0.799492	0
SL4.0ch01:49182008-49182196	SL4.0ch01	49182008	49182196	cluster_7279	N	0	0	N	N	0	0	N	N	0	0	N	N	0	0	N	24	1	0.044	AAAGUAAAUGAAGAAGACUCUAGA	N	0	0	N	N	4	0.171	AAAUGAAGAAGACUCUAGAAUUUU	1	24	0.713107	2.94281	0.264505	0
SL4.0ch01:4919608-4919645	SL4.0ch01	4919608	4919645	cluster_7283	N	0	0	N	N	0	0	N	N	0	0	N	24	11	0.548	CUGACGGAUGAAAUUUAUUGUUC	N	0	0	N	N	0	0	N	24	7	0.3	AUCCGUCAGAUCUUUACUUAAUCA	2	24	2.49375	4.73818	0.199759	0
SL4.0ch01:4934578-4934661	SL4.0ch01	4934578	4934661	cluster_7290	N	0	0	N	N	0	0	N	N	0	0	N	N	0	0	N	24	4	0.178	AAGAACGAUUUAAGAUUUUAUUUA	N	0	0	N	N	0	0	N	1	24	0.630823	2.74433	0.368632	0
SL4.0ch01:49601911-49602198	SL4.0ch01	49601911	49602198	cluster_7326	24	2	0.054	AUAGGUCGUUGACGUGGAGCAGCA	N	0	0	N	24	2	0.07	AGUAGCCAUAGGUCGUUGACGUGG	24	1	0.05	AAGAUCUGAAGGAACCUGGUCCUC	N	0	0	N	24	1	0.053	AGGUGUGACUACAAGAUCUGAAGG	24	5	0.214	CUUGAGAUCGUGCUAGUAGUAC	5	24	1.46724	0.691788	0.672311	0
SL4.0ch01:49814454-49814631	SL4.0ch01	49814454	49814631	cluster_7362	23	1	0.027	GAUUCUCUAUGUAACGACCUGUU	N	0	0	N	N	0	0	N	24	1	0.05	AACCAACAGAUUCUCUAUGUAACG	24	2	0.089	ACGGACUCAACGAGGGCACGACGG	N	0	0	N	21	1	0.043	CAGGUCGUUACAUAGAGAAUC	4	24	0.678904	1.72031	0.454687	0
SL4.0ch01:50537304-50537473	SL4.0ch01	50537304	50537473	cluster_7479	N	0	0	N	N	0	0	N	N	0	0	N	N	0	0	N	24	2	0.089	AAUACACUUGAACUCUUGGAAUAU	N	0	0	N	N	0	0	N	1	24	0.315411	1.76636	0.642723	0
SL4.0ch01:50631738-50632004	SL4.0ch01	50631738	50632004	cluster_7498	N	0	0	N	N	0	0	N	N	0	0	N	24	4	0.199	GUGGGGUCGAUUCGGGUAGAUAGG	24	3	0.133	AAACCACCCUAUCUACCCGAAUCG	N	0	0	N	N	0	0	N	2	24	1.0265	3.46139	0.13781	0
SL4.0ch01:50655131-50655218	SL4.0ch01	50655131	50655218	cluster_7509	N	0	0	N	N	0	0	N	N	0	0	N	N	0	0	N	N	0	0	N	N	0	0	N	24	1	0.043	ACCCAACUAUAGAACUUAACAGGC	1	24	0.13885	0.96952	0.799492	0
SL4.0ch01:50920076-50920139	SL4.0ch01	50920076	50920139	cluster_7542	N	0	0	N	N	0	0	N	N	0	0	N	24	2	0.1	AAAGUAUUACUGCCGCUAUCAAGA	N	0	0	N	N	0	0	N	N	0	0	N	1	24	0.276691	1.65377	0.664483	0
SL4.0ch01:51191084-51191238	SL4.0ch01	51191084	51191238	cluster_7599	N	0	0	N	N	0	0	N	N	0	0	N	N	0	0	N	24	1	0.044	GAUACUUUUUCUCUGGUAAUAAUA	N	0	0	N	N	0	0	N	1	24	0.157706	0.96952	0.799492	0
SL4.0ch01:5134117-5134322	SL4.0ch01	5134117	5134322	cluster_7621	N	1	0.027	AAGACACUACUAGGCUCGUUCUUGU	N	0	0	N	N	0	0	N	24	2	0.1	AGACACUACUAGGCUCGUUCUUGU	N	0	0	N	N	0	0	N	N	0	0	N	1	24	0.362988	0.709541	0.832345	0
SL4.0ch01:5141003-5141105	SL4.0ch01	5141003	5141105	cluster_7624	N	0	0	N	N	0	0	N	N	0	0	N	N	0	0	N	N	0	0	N	24	4	0.212	CACUGCUGCACAUAUCACUUUCUG	N	0	0	N	1	24	0.688963	2.85316	0.336922	0
SL4.0ch01:51637296-51637512	SL4.0ch01	51637296	51637512	cluster_7676	N	0	0	N	N	0	0	N	N	0	0	N	N	0	0	N	N	0	0	N	N	0	0	N	24	1	0.043	AACGCUCCCCCUUGGAUAUCCAUA	1	24	0.13885	0.96952	0.799492	0
SL4.0ch01:51641510-51641668	SL4.0ch01	51641510	51641668	cluster_7678	N	0	0	N	N	0	0	N	N	0	0	N	N	0	0	N	24	3	0.133	AUUAUAGCUCUGAUGAUCAUCUCU	N	0	0	N	24	1	0.043	UAUAGCUCUGAUGAUCAUCUCUUU	2	24	0.611967	2.7055	0.328372	0
SL4.0ch01:5167824-5167920	SL4.0ch01	5167824	5167920	cluster_7690	N	0	0	N	N	0	0	N	N	0	0	N	24	1	0.05	AGAAUCCCUGGAAACGAUGAUGUU	N	0	0	N	N	0	0	N	N	0	0	N	1	24	0.138345	0.96952	0.799492	0
SL4.0ch01:5167988-5168216	SL4.0ch01	5167988	5168216	cluster_7691	24	3	0.082	AUAUCUCUGAAAAUUAAAAAAAUG	N	0	0	N	N	0	0	N	24	1	0.05	AAGAUUGAGAGAGUGAAAAUAUGA	24	1	0.044	GGUGAAAUUAGGAUUAGAAACGUG	20	2	0.106	AAUUGUGAAGGAAAAACUUA	N	0	0	N	4	24	0.899424	0.684224	0.740726	0
SL4.0ch01:5195316-5195473	SL4.0ch01	5195316	5195473	cluster_7716	24	6	0.163	AAUGGUAGACAUCUGGUUAAAGUC	N	0	0	N	N	3	0.105	AAUUAAUGGUAAGACGGCAGAUUC	24	1	0.05	AUGUUGUACUGCGGUCUAUUAUAU	24	3	0.133	AAUGGUAGACAUCUGGUUAAAGUC	24	5	0.265	AUGUUGUACUGCGGUCUAUUAUAU	24	1	0.043	AAUGGUAAGACGGCAGAUUCAAGU	5	24	2.56401	0.249333	0.840494	0
SL4.0ch01:52265778-52265861	SL4.0ch01	52265778	52265861	cluster_7763	N	0	0	N	N	0	0	N	N	0	0	N	24	3	0.149	GUUUACACUGGAAACUAAAAGAGA	N	0	0	N	N	0	0	N	N	0	0	N	1	24	0.415036	2.16672	0.538434	0
SL4.0ch01:5227053-5227086	SL4.0ch01	5227053	5227086	cluster_7764	23	3	0.082	AGGAUCUGACACACACUCAAAGC	24	4	4	AAGGAUCUGACACACACUCAAAGC	23	2	0.07	AGGAUCUGACACACACUCAAAGC	24	6	0.299	AAGGAUCUGACACACACUCAAAGC	24	1	0.044	AAGGAUCUGACACACACUCAAAGC	24	1	0.053	AAGGAUCUGACACACACUCAAAGC	N	0	0	N	6	24	2.36782	-0.421505	0.742733	0
SL4.0ch01:52431880-52431966	SL4.0ch01	52431880	52431966	cluster_7804	24	2	0.054	AUGACAAAUUGAAUGAUGACACAU	N	0	0	N	23	6	0.209	AUGACAAAUUGAAUGAUGACACA	24	2	0.1	AACUUUUUGGACUCAAAUAUCAUG	N	0	0	N	N	0	0	N	N	0	0	N	3	24	1.3187	-2.22093	0.262052	0
SL4.0ch01:52481106-52481279	SL4.0ch01	52481106	52481279	cluster_7814	N	0	0	N	N	0	0	N	N	0	0	N	24	5	0.249	UGCAACGUUUGAGAUGAAAAAUUC	N	0	0	N	N	0	0	N	N	0	0	N	1	24	0.691727	2.90199	0.326442	0
SL4.0ch01:5248811-5249255	SL4.0ch01	5248811	5249255	cluster_7817	N	0	0	N	23	2	2	UUGCCUCUUUUCGACAUUGUACA	22	1	0.035	UGAAAAGUUUUGAUAGGCAUGC	24	1	0.05	AUAGGCAUGCAGAGGUAAUGAUUU	N	1	0.044	UCUUUUCGACAUUGUACA	24	1	0.053	GAUUUGGUGAAAAUAAAUUAGGCG	24	1	0.043	AAAAUCAUUACCUCUGCAUGCCUA	5	24	1.0816	0.0511861	0.976551	0
SL4.0ch01:52784027-52784149	SL4.0ch01	52784027	52784149	cluster_7860	N	0	0	N	24	3	3	AUCUAAAUGUAGUAAGACUGACGU	22	1	0.035	AAUGUAGUAAGACUGACGUAUG	N	0	0	N	24	1	0.044	UAAAUGUAGUAAGACUGACGUAUG	24	2	0.106	AUUGACGUGUUAGAGGUAAGAGAC	24	2	0.086	UUGACGUGUUAGAGGUAAGAGACA	5	24	1.41912	-0.0489172	0.976547	0
SL4.0ch01:5308494-5308702	SL4.0ch01	5308494	5308702	cluster_7925	23	1	0.027	AACCAAUUGUUAGGACCGGAAAU	N	0	0	N	N	0	0	N	24	2	0.1	AGAAGCUACAUGUAAUGACUCGGU	24	3	0.133	AGAAGCUACAUGUAAUGACUCGGU	N	4	0.212	UUCUCGUUGUCUUCUUACUCGGG	N	0	0	N	3	24	1.52507	2.97087	0.108363	0
SL4.0ch01:53169809-53170020	SL4.0ch01	53169809	53170020	cluster_7955	N	0	0	N	N	0	0	N	N	0	0	N	N	0	0	N	N	0	0	N	24	2	0.106	AUAUUGCAUAAUUGAUAGAUCGUG	N	0	0	N	1	24	0.344481	1.79762	0.634393	0
SL4.0ch01:53171060-53171366	SL4.0ch01	53171060	53171366	cluster_7956	N	0	0	N	N	0	0	N	N	0	0	N	N	0	0	N	N	0	0	N	24	2	0.106	UCAAGUCGUGAUGGCACCUAUGUC	N	0	0	N	1	24	0.344481	1.79762	0.634393	0
SL4.0ch01:5319197-5319516	SL4.0ch01	5319197	5319516	cluster_7961	N	0	0	N	21	1	1	AGGGCUUAAAAUAGGGAAACU	N	2	0.07	UUGUUUUGCAUACGAUUGAAU	24	1	0.05	AGAAGGGCUUAAAAUAGGGAAACU	N	0	0	N	N	0	0	N	24	1	0.043	AAGGGCUUAAAAUAGGGAAACUUU	3	24	0.731777	-0.972968	0.663314	0
SL4.0ch01:5327561-5327763	SL4.0ch01	5327561	5327763	cluster_7977	N	0	0	N	N	0	0	N	N	0	0	N	N	0	0	N	N	0	0	N	24	2	0.106	AUUGAAUAAUCUGCUACGGUCCGU	N	0	0	N	1	24	0.344481	1.79762	0.634393	0
SL4.0ch01:5340225-5340365	SL4.0ch01	5340225	5340365	cluster_7989	N	1	0.027	UGGGGCUGGAGAUUUUCU	23	1	1	GUUACUGGGUAGAUGAAUGGAUA	N	0	0	N	N	0	0	N	N	0	0	N	24	1	0.053	ACUGGGUAGAUGAAUGGAUAAAGG	24	4	0.171	GUUACUGGGUAGAUGAAUGGAUAA	3	24	0.978715	1.15443	0.579913	0
SL4.0ch01:5361842-5361993	SL4.0ch01	5361842	5361993	cluster_8039	N	0	0	N	N	0	0	N	N	0	0	N	24	2	0.1	UUUUUUAAAAAUUGUGUCGGUUAG	N	0	0	N	N	0	0	N	N	0	0	N	1	24	0.276691	1.65377	0.664483	0
SL4.0ch01:53845505-53845606	SL4.0ch01	53845505	53845606	cluster_8104	N	0	0	N	N	0	0	N	N	0	0	N	24	1	0.05	UGAAUUACUUGGGCUUGAAACAGA	24	1	0.044	UUACUUGGGCUUGAAACAGAAUCU	N	0	0	N	N	0	0	N	2	24	0.296051	1.69155	0.635647	0
SL4.0ch01:54025181-54025534	SL4.0ch01	54025181	54025534	cluster_8120	23	1	0.027	UUAAAGAGAGCGAGAUAUCCGCC	N	0	0	N	N	0	0	N	N	0	0	N	24	3	0.133	AUACUUUGUGAAGGCUGUUGCAUC	N	0	0	N	24	3	0.128	GUUAUACUUUGUGAAGGCUGUUGC	3	24	0.975965	2.30443	0.300607	0
SL4.0ch01:54034346-54034518	SL4.0ch01	54034346	54034518	cluster_8129	N	0	0	N	N	0	0	N	N	0	0	N	N	0	0	N	N	0	0	N	N	0	0	N	24	3	0.128	AAAAACAAGCUGCGAUGAACUGCC	1	24	0.416551	2.17126	0.537063	0
SL4.0ch01:54140126-54140310	SL4.0ch01	54140126	54140310	cluster_8166	N	0	0	N	N	0	0	N	N	0	0	N	N	0	0	N	24	1	0.044	UCGUCGUGCGUAGUUACCUUCGUU	N	0	0	N	N	0	0	N	1	24	0.157706	0.96952	0.799492	0
SL4.0ch01:54144953-54145065	SL4.0ch01	54144953	54145065	cluster_8169	23	1	0.027	AUUAUCAUACACUUAAAAGUCUG	N	0	0	N	N	0	0	N	N	0	0	N	24	3	0.133	AUAGAGCUACUGUAAAUUGAAUGU	N	1	0.053	AGACGUAAAAAUAAUUAAGAUGAAU	24	3	0.128	AUAGAGCUACUGUAAAUUGAAUGU	3	24	1.14821	2.55078	0.200024	0
SL4.0ch01:54167993-54168144	SL4.0ch01	54167993	54168144	cluster_8175	N	0	0	N	N	0	0	N	N	0	0	N	24	2	0.1	AUUUUUCUUGCCAUCUUCUUUAGU	N	0	0	N	N	0	0	N	N	0	0	N	1	24	0.276691	1.65377	0.664483	0
SL4.0ch01:54184471-54184977	SL4.0ch01	54184471	54184977	cluster_8180	N	0	0	N	N	0	0	N	N	1	0.035	UGUGACCCAUAAAUUCUCG	24	3	0.149	AAUAAUCGAUGAUUGAACCAGAGU	N	0	0	N	N	0	0	N	N	0	0	N	1	24	0.559939	1.18852	0.681541	0
SL4.0ch01:54296721-54296909	SL4.0ch01	54296721	54296909	cluster_8202	N	0	0	N	N	0	0	N	N	0	0	N	24	1	0.05	AUAAGGAAAAUGGUUGUAUUCAAU	N	0	0	N	N	0	0	N	N	0	0	N	1	24	0.138345	0.96952	0.799492	0
SL4.0ch01:54317408-54317668	SL4.0ch01	54317408	54317668	cluster_8210	N	0	0	N	N	0	0	N	N	0	0	N	24	4	0.199	GCUAUACAGAAAUAAAAGUCCUCC	N	0	0	N	N	0	0	N	N	0	0	N	1	24	0.553381	2.58085	0.417342	0
SL4.0ch01:54584840-54585022	SL4.0ch01	54584840	54585022	cluster_8258	23	2	0.054	AAUAUAUUGUGUUCUUACUGACA	24	1	1	AUAAACAAGUAGCCCCUCAACAUA	N	0	0	N	24	3	0.149	AGUGUCUCGUAGGUCGAAAAAAGG	24	1	0.044	AACAAGUAGCCCCUCAACAUAUGC	N	0	0	N	24	1	0.043	AUAGUGUCUCGUAGGUCGAAAAAA	5	24	1.04896	0.651215	0.721815	0
SL4.0ch01:54632794-54632964	SL4.0ch01	54632794	54632964	cluster_8265	N	0	0	N	N	0	0	N	N	0	0	N	N	0	0	N	24	1	0.044	AAGACUCUACUAGACUUGUUCAUG	24	1	0.053	AGACUCUACUAGACUUGUUCAUGU	N	0	0	N	2	24	0.329946	1.76933	0.607075	0
SL4.0ch01:54690426-54690581	SL4.0ch01	54690426	54690581	cluster_8279	N	0	0	N	N	0	0	N	N	0	0	N	24	2	0.1	AAAUCACCGGUAAACUUAAAAGUU	N	0	0	N	N	0	0	N	N	0	0	N	1	24	0.276691	1.65377	0.664483	0
SL4.0ch01:54700203-54700437	SL4.0ch01	54700203	54700437	cluster_8285	N	0	0	N	N	0	0	N	N	0	0	N	N	0	0	N	N	0	0	N	N	0	0	N	24	1	0.043	AGGAUUUUUUGAAUGGAAUGUAUU	1	24	0.13885	0.96952	0.799492	0
SL4.0ch01:54713958-54714199	SL4.0ch01	54713958	54714199	cluster_8289	N	0	0	N	N	0	0	N	N	0	0	N	N	0	0	N	N	0	0	N	24	2	0.106	UUAAUCAUCUCCGGGGUAGGCUGG	N	0	0	N	1	24	0.344481	1.79762	0.634393	0
SL4.0ch01:5471703-5471778	SL4.0ch01	5471703	5471778	cluster_8290	24	7	0.19	ACAUUAAUUGCGUAGACUGACUUC	24	2	2	ACAUUAAUUGCGUAGACUGACUUC	23	1	0.035	UUGCGUAGACUGACUUCGAGUUU	24	6	0.299	ACAUUAAUUGCGUAGACUGACUUC	N	2	0.089	AAUUGCGUAGACUGACUUC	N	0	0	N	24	1	0.043	AUUGCGUAGACUGACUUCGAGUUU	5	24	2.36287	-0.180111	0.8878	0
SL4.0ch01:5481903-5482025	SL4.0ch01	5481903	5482025	cluster_8315	N	0	0	N	N	0	0	N	23	2	0.07	UUUAGUGGACUUGAUCUUUUUUU	N	0	0	N	24	2	0.089	UUUAGUGGACUUGAUCUUUUUUUU	24	1	0.053	AUUUAGUGGACUUGAUCUUUUUUU	23	2	0.086	GUGUAAGAUACUCAAAAUGUGGU	4	24	1.05516	1.0516	0.597016	0
SL4.0ch01:55529688-55529914	SL4.0ch01	55529688	55529914	cluster_8405	N	0	0	N	N	0	0	N	N	0	0	N	24	1	0.05	ACUAAUACUGUGUGUCGGAACGUG	N	0	0	N	N	0	0	N	24	1	0.043	CUCCGAUCCACUAAUACUGUGUGU	2	24	0.277196	1.6557	0.650858	0
SL4.0ch01:55535678-55535899	SL4.0ch01	55535678	55535899	cluster_8407	N	0	0	N	N	0	0	N	N	0	0	N	N	0	0	N	N	0	0	N	N	0	0	N	24	6	0.257	UGAGAGAACAAGCAUAUUGACGUG	1	24	0.833102	3.16894	0.256606	0
SL4.0ch01:55799369-55799414	SL4.0ch01	55799369	55799414	cluster_8433	N	0	0	N	N	0	0	N	N	0	0	N	24	2	0.1	AUUAAACGGGACUGAGAAGAGAUA	N	0	0	N	N	0	0	N	N	0	0	N	1	24	0.276691	1.65377	0.664483	0
SL4.0ch01:56043659-56043787	SL4.0ch01	56043659	56043787	cluster_8470	23	2	0.054	GCGACAGGACUCAAAUAAAUUUA	N	0	0	N	24	1	0.035	AUUUAUUUGAGUCCUGUCGCGACG	23	5	0.249	CCUGUCGCGACGUUAAAUUAAGC	N	0	0	N	24	4	0.212	CGACAGGACUCAAAUAAAUUUACC	24	3	0.128	UCCUGUCGCGACGUUAAAUUAAGC	5	24	2.11474	1.97798	0.181543	0
SL4.0ch01:56248600-56248843	SL4.0ch01	56248600	56248843	cluster_8511	21	2	0.054	UAUAUCCUGCUGUCGGAACGUGAC	24	2	2	AUUAUAUCCUGCUGUCGGAACGUG	N	0	0	N	23	1	0.05	UUAUAUCCUGCUGUCGGAACGUG	24	4	0.178	AUUAUAUCCUGCUGUCGGAACGUG	N	0	0	N	24	1	0.043	AUUAUAUCCUGCUGUCGGAACGUG	5	24	1.41016	0.457614	0.782017	0
SL4.0ch01:56254407-56254659	SL4.0ch01	56254407	56254659	cluster_8515	N	0	0	N	N	0	0	N	N	0	0	N	N	0	0	N	N	0	0	N	24	2	0.106	ACGGCGAGGGGCCGUGGUAGAGGU	N	0	0	N	1	24	0.344481	1.79762	0.634393	0
SL4.0ch01:56259898-56260135	SL4.0ch01	56259898	56260135	cluster_8519	24	5	0.136	AAUUCUCAACUACACACUUAUAGU	N	0	0	N	N	0	0	N	N	0	0	N	N	0	0	N	24	2	0.106	AAGUGUGUAGUUGAGAAUUCAAUU	24	2	0.086	ACACUUAUAGUUUAUGGGGGUCCU	3	24	1.05367	-0.0207885	0.992025	0
SL4.0ch01:56331682-56331839	SL4.0ch01	56331682	56331839	cluster_8535	N	0	0	N	N	0	0	N	N	0	0	N	N	0	0	N	N	0	0	N	24	1	0.053	CUUGUGCUUUAGGUAAUUCUUGAA	N	0	0	N	1	24	0.172241	0.96952	0.799492	0
SL4.0ch01:5680934-5680961	SL4.0ch01	5680934	5680961	cluster_8626	23	4	0.109	UUUUGUCUCACUUAUAAAAUCUG	N	0	0	N	N	0	0	N	24	11	0.548	AUAAAAUCUGUGAAUUUGAAGGGG	N	1	0.044	UUUGUCUCACUUAUAAAAU	N	0	0	N	24	1	0.043	UUUGUCUCACUUAUAAAAUCUGUG	3	24	2.16354	1.80902	0.279416	0
SL4.0ch01:56838900-56839152	SL4.0ch01	56838900	56839152	cluster_8639	N	0	0	N	N	0	0	N	N	0	0	N	N	0	0	N	24	3	0.133	AAUUGUUGGAUACUAUGAUGGUGC	N	0	0	N	N	0	0	N	1	24	0.473117	2.32882	0.489054	0
SL4.0ch01:56920916-56921327	SL4.0ch01	56920916	56921327	cluster_8664	N	0	0	N	N	0	0	N	N	0	0	N	N	0	0	N	N	0	0	N	24	1	0.053	CUUUUUCAACAAUGGCUAGAUAUU	N	0	0	N	1	24	0.172241	0.96952	0.799492	0
SL4.0ch01:56954059-56954464	SL4.0ch01	56954059	56954464	cluster_8668	23	2	0.054	CUUUCUUGCUGUGGAUUGAUUCA	24	1	1	AUUAUUAAAUCUGUAAAAACUUAC	N	0	0	N	24	1	0.05	UCUUGCUGUGGAUUGAUUCACUCA	24	4	0.178	UUUCUUGCUGUGGAUUGAUUCACU	23	2	0.106	ACUCACAGUAGAAUUUUUGGUAUC	N	0	0	N	5	24	1.45102	1.24372	0.458468	0
SL4.0ch01:57091261-57091403	SL4.0ch01	57091261	57091403	cluster_8687	N	0	0	N	N	0	0	N	N	0	0	N	24	2	0.1	UAUAUGAACUCUGUACACACAAAC	N	0	0	N	N	0	0	N	N	0	0	N	1	24	0.276691	1.65377	0.664483	0
SL4.0ch01:57142319-57142375	SL4.0ch01	57142319	57142375	cluster_8700	N	0	0	N	N	0	0	N	N	0	0	N	N	0	0	N	24	1	0.044	AACGUGACAUGGAUUUUUUUAAAA	N	0	0	N	N	0	0	N	1	24	0.157706	0.96952	0.799492	0
SL4.0ch01:57486385-57486524	SL4.0ch01	57486385	57486524	cluster_8784	N	0	0	N	N	0	0	N	N	0	0	N	24	2	0.1	UUUUGUGGAUUAGAUUUUGUGAUU	N	0	0	N	N	0	0	N	N	0	0	N	1	24	0.276691	1.65377	0.664483	0
SL4.0ch01:57529307-57529418	SL4.0ch01	57529307	57529418	cluster_8796	N	0	0	N	N	0	0	N	N	0	0	N	24	1	0.05	UCUUCGAUCUACAUCUUCUAGAAA	N	0	0	N	N	0	0	N	N	0	0	N	1	24	0.138345	0.96952	0.799492	0
SL4.0ch01:57540653-57540859	SL4.0ch01	57540653	57540859	cluster_8802	N	2	0.054	UUGAUGAACUUCUGGAGAC	N	0	0	N	N	0	0	N	24	2	0.1	GAUGAACUUCUGGAGACUCAACGU	N	0	0	N	N	0	0	N	N	0	0	N	1	24	0.449285	0.134911	0.965339	0
SL4.0ch01:57541653-57541814	SL4.0ch01	57541653	57541814	cluster_8803	N	0	0	N	24	2	2	AAUUAUUGUUGGGUUUUAGCAAGU	23	1	0.035	CGUAAUUAUUGUUGGGUUUUAGC	24	1	0.05	AUUAUUGUUGGGUUUUAGCAAGUG	21	1	0.044	AAUUAUUGUUGGGUUUUAGCA	24	1	0.053	AAUUAUUGUUGGGUUUUAGCAAGU	N	1	0.043	GUAAUUAUUGUUGGGUU	5	24	1.0816	0.0511861	0.976551	0
SL4.0ch01:57754744-57755054	SL4.0ch01	57754744	57755054	cluster_8848	20	3	0.082	AUAUCUCGCUCGCUUUAAGG	N	0	0	N	N	0	0	N	24	1	0.05	CUUAAAGCGAGCGAGAUAUCCGUG	24	1	0.044	UUUUUAUUGUGGAGCUUUGGACUC	N	0	0	N	N	0	0	N	3	24	0.554943	-0.319505	0.902959	0
SL4.0ch01:57821416-57821472	SL4.0ch01	57821416	57821472	cluster_8867	N	0	0	N	N	0	0	N	N	0	0	N	24	1	0.05	ACAUCAACGAACUUAAGAACAACA	N	0	0	N	N	0	0	N	N	0	0	N	1	24	0.138345	0.96952	0.799492	0
SL4.0ch01:57932107-57932209	SL4.0ch01	57932107	57932209	cluster_8885	N	0	0	N	N	0	0	N	N	0	0	N	N	0	0	N	N	0	0	N	24	1	0.053	AUUUAUUAUCCCUUUUCGACCUAA	N	0	0	N	1	24	0.172241	0.96952	0.799492	0
SL4.0ch01:57978000-57978060	SL4.0ch01	57978000	57978060	cluster_8897	N	0	0	N	N	0	0	N	N	0	0	N	N	0	0	N	24	1	0.044	AAUCAUGCUGUCGGCUGGGGAGAG	N	0	0	N	N	0	0	N	1	24	0.157706	0.96952	0.799492	0
SL4.0ch01:57993104-57993350	SL4.0ch01	57993104	57993350	cluster_8902	N	0	0	N	N	0	0	N	N	0	0	N	24	1	0.05	GAUUCAAUUUUUCGUGUCAACUCC	N	0	0	N	N	0	0	N	N	0	0	N	1	24	0.138345	0.96952	0.799492	0
SL4.0ch01:58239630-58239720	SL4.0ch01	58239630	58239720	cluster_8951	N	0	0	N	N	0	0	N	N	0	0	N	24	4	0.199	AUAAAACCGGUCUGAUUCUCAACU	N	0	0	N	N	0	0	N	N	0	0	N	1	24	0.553381	2.58085	0.417342	0
SL4.0ch01:58277098-58277257	SL4.0ch01	58277098	58277257	cluster_8965	23	2	0.054	AUAGUUCUCUGUAUUUUCAAACG	24	2	2	AUAGUUCUCUGUAUUUUCAAACGU	23	5	0.174	AAUCGUCAUCUCAAAACAAACUUC	24	2	0.1	AUAGUUCUCUGUAUUUUCAAACGU	N	0	0	N	N	0	0	N	24	5	0.214	UUUCAAUCGUCAUCUCAAAACAAA	5	24	2.1976	-0.682199	0.619774	0
SL4.0ch01:5847137-5847273	SL4.0ch01	5847137	5847273	cluster_9007	N	0	0	N	N	0	0	N	N	0	0	N	24	1	0.05	CUUCUUACAAAUCGCUGCCCUGGC	24	2	0.089	AAAAUUUUUGAAAUCACUGCUUGG	N	0	0	N	N	0	0	N	2	24	0.453757	2.27664	0.45616	0
SL4.0ch01:58541230-58541385	SL4.0ch01	58541230	58541385	cluster_9013	N	0	0	N	N	0	0	N	N	0	0	N	N	0	0	N	N	0	0	N	N	0	0	N	24	1	0.043	CCUGUUUUGGUUCAAACUUUGUAA	1	24	0.13885	0.96952	0.799492	0
SL4.0ch01:58732105-58732294	SL4.0ch01	58732105	58732294	cluster_9048	22	3	0.082	AAUUCUGUAUUUUGGGUCAAAGC	24	1	1	AGGUCCUAUUAAUUAUUCUAGAGC	N	0	0	N	N	0	0	N	24	3	0.133	UGUCAGCUCUAGAAUAAUUAAUAG	24	1	0.053	AAUUCUGUAUUUUGGGUCAAAGCC	N	0	0	N	4	24	1.06902	0.111147	0.954283	0
SL4.0ch01:58784214-58784314	SL4.0ch01	58784214	58784314	cluster_9071	N	0	0	N	N	0	0	N	N	0	0	N	N	0	0	N	24	1	0.044	AGAGAGUGGCGAGCGAGAUUUGGA	N	0	0	N	N	0	0	N	1	24	0.157706	0.96952	0.799492	0
SL4.0ch01:58846862-58846922	SL4.0ch01	58846862	58846922	cluster_9091	N	0	0	N	N	0	0	N	N	0	0	N	N	0	0	N	N	0	0	N	24	2	0.106	AAACUAGCUGGGACGAUGGAACCC	N	0	0	N	1	24	0.344481	1.79762	0.634393	0
SL4.0ch01:5897600-5897692	SL4.0ch01	5897600	5897692	cluster_9119	N	0	0	N	N	0	0	N	N	0	0	N	N	0	0	N	N	0	0	N	24	1	0.053	AACUGCUUGUUGUGUUGAAUCGUG	N	0	0	N	1	24	0.172241	0.96952	0.799492	0
SL4.0ch01:5899655-5899844	SL4.0ch01	5899655	5899844	cluster_9121	N	1	0.027	GGAUAUCUCGCUCUCUA	N	3	3	CGGAUAUCUCGCUCUCUA	N	2	0.07	CGGAUAUCUCGCUCUCUA	N	0	0	N	24	2	0.089	AAAGAGGGCUACUACUGGACCGGU	N	0	0	N	N	0	0	N	1	24	1.18584	-1.85947	0.32586	0
SL4.0ch01:59216801-59216833	SL4.0ch01	59216801	59216833	cluster_9161	N	0	0	N	N	0	0	N	N	0	0	N	24	2	0.1	GUGCGUCUGAUUGAGAUAAAUGGC	N	0	0	N	N	0	0	N	N	0	0	N	1	24	0.276691	1.65377	0.664483	0
SL4.0ch01:59227767-59228014	SL4.0ch01	59227767	59228014	cluster_9165	N	0	0	N	N	0	0	N	N	0	0	N	N	0	0	N	N	0	0	N	N	0	0	N	24	2	0.086	UUAAGACCCUACUAGACCUGCUCU	1	24	0.277701	1.65682	0.663892	0
SL4.0ch01:59229413-59229667	SL4.0ch01	59229413	59229667	cluster_9166	N	0	0	N	N	0	0	N	N	0	0	N	N	0	0	N	24	2	0.089	AGGGACGUUUUUGACUAUUCAUGU	N	0	0	N	N	0	0	N	1	24	0.315411	1.76636	0.642723	0
SL4.0ch01:59517962-59518073	SL4.0ch01	59517962	59518073	cluster_9212	N	0	0	N	N	0	0	N	N	0	0	N	24	3	0.149	ACCGUGGGCUUGAAUCUCCUUAAA	N	0	0	N	N	0	0	N	N	0	0	N	1	24	0.415036	2.16672	0.538434	0
SL4.0ch01:59546139-59546164	SL4.0ch01	59546139	59546164	cluster_9215	N	0	0	N	N	0	0	N	N	0	0	N	N	0	0	N	N	0	0	N	N	0	0	N	24	1	0.043	AAAACGGGUCUGAACAAAUUUCUU	1	24	0.13885	0.96952	0.799492	0
SL4.0ch01:59546424-59546517	SL4.0ch01	59546424	59546517	cluster_9216	N	0	0	N	N	0	0	N	N	0	0	N	N	0	0	N	N	0	0	N	N	0	0	N	24	1	0.043	AAUUUUGUUGAAGUAGAUCCCACA	1	24	0.13885	0.96952	0.799492	0
SL4.0ch01:5956491-5956573	SL4.0ch01	5956491	5956573	cluster_9219	N	0	0	N	N	0	0	N	N	0	0	N	N	0	0	N	N	0	0	N	N	0	0	N	24	1	0.043	GAUGGAAAGUAGCGUGUGUUUUUC	1	24	0.13885	0.96952	0.799492	0
SL4.0ch01:5956741-5956805	SL4.0ch01	5956741	5956805	cluster_9220	24	2	0.054	UUACUUCAAGAUAUCUGCACACAA	N	0	0	N	N	0	0	N	24	2	0.1	UUACUUCAAGAUAUCUGCACACAA	24	2	0.089	AUUGUGUGCAGAUAUCUUGAAGUA	N	0	0	N	N	0	0	N	3	24	0.764697	1.11408	0.637448	0
SL4.0ch01:59610079-59610118	SL4.0ch01	59610079	59610118	cluster_9229	23	1	0.027	UGUCUGUCGUAAAAAAUUAUAUC	N	0	0	N	24	1	0.035	AUAUAAUUUUUUACGACAGACAUG	24	1	0.05	AUGUCUGUCGUAAAAAAUUAUAUC	N	0	0	N	N	0	0	N	N	0	0	N	3	24	0.369546	-0.78537	0.792425	0
SL4.0ch01:59728083-59728271	SL4.0ch01	59728083	59728271	cluster_9247	N	0	0	N	23	1	1	AGUGUGAACUGUGAAGACAAGUG	N	2	0.07	CUGGUCAAGACUCAACCU	24	4	0.199	AACCUGUUUCUAGCCCUUUUGAAC	22	1	0.044	AUGAAGUGUGAACUGUGAAGAC	24	3	0.159	AUGAAGUGUGAACUGUGAAGAC	N	6	0.257	GCUGGUCAAGACUCAACC	4	24	2.51549	1.91599	0.151061	0
SL4.0ch01:59910734-59910969	SL4.0ch01	59910734	59910969	cluster_9264	N	0	0	N	N	0	0	N	N	0	0	N	24	1	0.05	UAGAACUAGAGCAACAACGACUCC	N	0	0	N	N	0	0	N	N	0	0	N	1	24	0.138345	0.96952	0.799492	0
SL4.0ch01:60055525-60055722	SL4.0ch01	60055525	60055722	cluster_9289	N	0	0	N	N	0	0	N	N	0	0	N	24	2	0.1	AAGGAAGAAUGAGAAAAUGAGAAU	N	0	0	N	24	1	0.053	AUCUUUUUUCAUGAAUCAUGUACU	24	1	0.043	AGGAAGAAUGAGAAAAUGAGAAUG	3	24	0.587782	2.65733	0.296586	0
SL4.0ch01:60308365-60308480	SL4.0ch01	60308365	60308480	cluster_9331	N	0	0	N	N	0	0	N	N	0	0	N	N	0	0	N	N	0	0	N	N	0	0	N	24	6	0.257	ACAGGUCGUUACAUAUAGAUAGAU	1	24	0.833102	3.16894	0.256606	0
SL4.0ch01:60308586-60308704	SL4.0ch01	60308586	60308704	cluster_9332	N	0	0	N	N	0	0	N	N	0	0	N	N	0	0	N	N	0	0	N	N	0	0	N	24	2	0.086	AGAGGCAGGACGGACCGUCACAGG	1	24	0.277701	1.65682	0.663892	0
SL4.0ch01:60310026-60310246	SL4.0ch01	60310026	60310246	cluster_9333	23	2	0.054	UGAUGCUCGUUCUUCUGUGAUGA	24	4	4	CUGAUGCUCGUUCUUCUGUGAUGA	N	0	0	N	24	2	0.1	CUGAUGCUCGUUCUUCUGUGAUGA	24	1	0.044	UACCUCCGGAACCUAAGAUGCUGG	N	0	0	N	N	0	0	N	4	24	1.26609	-1.29052	0.480383	0
SL4.0ch01:6035230-6035285	SL4.0ch01	6035230	6035285	cluster_9344	N	0	0	N	N	0	0	N	N	0	0	N	24	2	0.1	AAAAGGGAUACGUGUCUUAAAGAA	N	0	0	N	N	0	0	N	N	0	0	N	1	24	0.276691	1.65377	0.664483	0
SL4.0ch01:60421068-60421191	SL4.0ch01	60421068	60421191	cluster_9358	N	0	0	N	N	0	0	N	N	0	0	N	N	0	0	N	N	0	0	N	N	0	0	N	24	1	0.043	AAUUGGGGUUACGAGAAAAAUGAG	1	24	0.13885	0.96952	0.799492	0
SL4.0ch01:60610066-60610180	SL4.0ch01	60610066	60610180	cluster_9392	N	0	0	N	N	0	0	N	N	0	0	N	24	3	0.149	UUCGGGCAUAGGUUGAGGGGAUAA	N	0	0	N	N	0	0	N	N	0	0	N	1	24	0.415036	2.16672	0.538434	0
SL4.0ch01:6065700-6065914	SL4.0ch01	6065700	6065914	cluster_9402	N	0	0	N	23	2	2	UUGGAGCUGAUAUACCCCUCGUC	N	0	0	N	24	1	0.05	AUCAGAUCCUUUUUCCAUGAAAAU	24	4	0.178	UUUGGAGCUGAUAUACCCCUCGUC	N	0	0	N	N	0	0	N	3	24	1.09872	0.923188	0.668135	0
SL4.0ch01:6091680-6091816	SL4.0ch01	6091680	6091816	cluster_9455	N	0	0	N	N	0	0	N	N	0	0	N	N	0	0	N	24	1	0.044	AUGUAGCUUCUCUGUGACAAGAAC	N	0	0	N	N	0	0	N	1	24	0.157706	0.96952	0.799492	0
SL4.0ch01:61002396-61002508	SL4.0ch01	61002396	61002508	cluster_9472	N	2	0.054	AAAAAAAAUCAGACGUGAG	N	0	0	N	N	1	0.035	UCAAAAAAAAAUCAGACGUGAGGCU	N	0	0	N	N	0	0	N	24	2	0.106	UCAAAAAAAAAUCAGACGUGAGGC	N	0	0	N	1	24	0.661979	-0.478068	0.84682	0
SL4.0ch01:61083802-61083966	SL4.0ch01	61083802	61083966	cluster_9480	N	0	0	N	N	0	0	N	N	0	0	N	24	4	0.199	AGAAGAUCUGCGUCAAAACAUAGA	N	0	0	N	N	0	0	N	24	5	0.214	GCUUGAUCUUGAUUUGUAGCUUCU	2	24	1.24763	3.75515	0.0883769	0
SL4.0ch01:61452490-61452562	SL4.0ch01	61452490	61452562	cluster_9542	N	0	0	N	N	0	0	N	N	0	0	N	24	8	0.398	AAAAAUACCUUUCUCAUCCACCUA	N	0	0	N	N	0	0	N	N	0	0	N	1	24	1.10676	3.5781	0.165364	0
SL4.0ch01:61561951-61562122	SL4.0ch01	61561951	61562122	cluster_9554	N	0	0	N	N	0	0	N	N	0	0	N	N	0	0	N	N	0	0	N	24	3	0.159	AUAAGCGUAUACACUGAUCAUAUA	N	0	0	N	1	24	0.516722	2.43646	0.455977	0
SL4.0ch01:61704581-61704683	SL4.0ch01	61704581	61704683	cluster_9583	N	0	0	N	N	0	0	N	N	0	0	N	N	0	0	N	N	0	0	N	N	0	0	N	24	2	0.086	AUACUGUAGGCUACGAUUAUCAGU	1	24	0.277701	1.65682	0.663892	0
SL4.0ch01:61778143-61778474	SL4.0ch01	61778143	61778474	cluster_9592	N	8	0.217	AUUUUUAUUUUCAGAGUCGCCACU	23	1	1	GAGAGUGUGUGACAUGAAAUAUA	N	4	0.139	AAAGAGAGUGUGUGACAUGAAAU	N	0	0	N	24	1	0.044	AUGACUUGACUUAAUUUUUUGAAU	24	3	0.159	UUCGGUCAAUAGAAAUCUUUUACC	24	4	0.171	AACUCAAUCACAAGUGGCGACUCU	4	24	2.6646	-0.684883	0.567511	0
SL4.0ch01:61850689-61850805	SL4.0ch01	61850689	61850805	cluster_9610	N	0	0	N	N	0	0	N	N	0	0	N	N	3	0.149	ACUUCUUGAACUUAGCAAAACCUA	N	0	0	N	N	0	0	N	24	2	0.086	CUUCCAAGAUUGAUAGGUUUUGCU	1	24	0.692737	2.90874	0.267713	0
SL4.0ch01:61868302-61868438	SL4.0ch01	61868302	61868438	cluster_9619	N	0	0	N	N	0	0	N	N	0	0	N	24	1	0.05	AACAGGUCGUUACAUUACAUUUUU	N	0	0	N	N	0	0	N	N	0	0	N	1	24	0.138345	0.96952	0.799492	0
SL4.0ch01:61868769-61869018	SL4.0ch01	61868769	61869018	cluster_9620	N	0	0	N	N	0	0	N	N	0	0	N	N	0	0	N	24	1	0.044	AACGAGAACGAAGAGAAACAAAGC	N	0	0	N	N	0	0	N	1	24	0.157706	0.96952	0.799492	0
SL4.0ch01:6195751-6195970	SL4.0ch01	6195751	6195970	cluster_9634	N	0	0	N	N	0	0	N	N	0	0	N	24	1	0.05	UUCGUGUACUUUCCUGCUAUUGAU	24	4	0.178	GUGUACUUUCCUGCUAUUGAUUGG	N	0	0	N	N	0	0	N	2	24	0.769168	3.03426	0.240451	0
SL4.0ch01:61958731-61958824	SL4.0ch01	61958731	61958824	cluster_9635	N	0	0	N	N	0	0	N	N	0	0	N	24	2	0.1	AAAUAUUUAAGUUUUUAAUCUGAA	N	0	0	N	N	0	0	N	N	0	0	N	1	24	0.276691	1.65377	0.664483	0
SL4.0ch01:61963374-61963743	SL4.0ch01	61963374	61963743	cluster_9637	23	3	0.082	GUUUCUAUCAAUCUCAGUUUCUG	24	1	1	ACAGAAACUGAGAUUGAUAGAAAC	N	0	0	N	24	4	0.199	ACAGAAACUGAGAUUGAUAGAAAC	23	2	0.089	CAGAAACUGAGAUUGAUAGAAAC	N	0	0	N	24	2	0.086	ACAGAAACUGAGAUUGAUAGAAAC	5	24	1.57016	0.968404	0.534731	0
SL4.0ch01:62228172-62228261	SL4.0ch01	62228172	62228261	cluster_9717	N	0	0	N	N	0	0	N	N	0	0	N	N	0	0	N	N	0	0	N	24	1	0.053	UUUCAACGGACUUUCUAGAAAGAA	N	0	0	N	1	24	0.172241	0.96952	0.799492	0
SL4.0ch01:62284556-62284800	SL4.0ch01	62284556	62284800	cluster_9724	N	0	0	N	N	0	0	N	N	0	0	N	24	1	0.05	UUGGUUGUGACAAGUGUUAUGUGA	N	0	0	N	N	0	0	N	N	0	0	N	1	24	0.138345	0.96952	0.799492	0
SL4.0ch01:62351229-62351294	SL4.0ch01	62351229	62351294	cluster_9740	N	0	0	N	N	0	0	N	N	0	0	N	N	0	0	N	N	0	0	N	24	2	0.106	AUGCUUAAGGAUAGAAGAUUCAGC	N	0	0	N	1	24	0.344481	1.79762	0.634393	0
SL4.0ch01:62373328-62373542	SL4.0ch01	62373328	62373542	cluster_9744	N	0	0	N	N	0	0	N	N	0	0	N	N	0	0	N	N	0	0	N	24	2	0.106	AUUUGAUUUUGAACUAGCAUUGUC	N	0	0	N	1	24	0.344481	1.79762	0.634393	0
SL4.0ch01:62415801-62415949	SL4.0ch01	62415801	62415949	cluster_9758	N	0	0	N	N	0	0	N	N	0	0	N	N	0	0	N	24	1	0.044	AUGUAAGGACCGAAAAUAAGCAGG	N	0	0	N	N	0	0	N	1	24	0.157706	0.96952	0.799492	0
SL4.0ch01:62477480-62477620	SL4.0ch01	62477480	62477620	cluster_9769	24	4	0.109	UAGGACUAGUUUGACUCCUUUCGG	23	2	2	UUUCGGAAAUUUAAAUGGGUACUU	N	0	0	N	N	0	0	N	24	1	0.044	AGGACUAGUUUGACUCCUUUCGGA	N	0	0	N	24	3	0.128	AGGACUAGUUUGACUCCUUUCGGA	4	24	1.249	-0.643216	0.720478	0
SL4.0ch01:62510325-62510426	SL4.0ch01	62510325	62510426	cluster_9775	N	0	0	N	N	0	0	N	N	0	0	N	24	5	0.249	UUUGAGAUUAAAACUGUUGGGUAU	N	0	0	N	N	0	0	N	N	0	0	N	1	24	0.691727	2.90199	0.326442	0
SL4.0ch01:62555716-62555792	SL4.0ch01	62555716	62555792	cluster_9800	23	1	0.027	UGACGAACUUUUUCAUCCAGAAA	N	0	0	N	24	3	0.105	UUUGACGAACUUUUUCAUCCAGAA	24	2	0.1	UCUUUGACGAACUUUUUCAUCCAG	N	0	0	N	N	0	0	N	N	0	0	N	3	24	0.797697	-1.22175	0.598375	0
SL4.0ch01:62601735-62601793	SL4.0ch01	62601735	62601793	cluster_9826	24	2	0.054	AUUGAUAACGUGUUGUAGAACUAA	23	2	2	GUUUACUUUAGUUCUACAACACGU	23	3	0.105	ACGUGUUGUAGAACUAAAGUAAAC	N	0	0	N	24	3	0.133	ACGUGUUGUAGAACUAAAGUAAAC	N	0	0	N	24	2	0.086	ACGUGUUGUAGAACUAAAGUAAAC	5	24	1.68767	-0.703909	0.635582	0
SL4.0ch01:6274393-6274491	SL4.0ch01	6274393	6274491	cluster_9858	N	0	0	N	N	0	0	N	N	0	0	N	N	0	0	N	N	0	0	N	24	2	0.106	AAACAAAAACAACAAUUGGACUAG	24	1	0.043	AAAACAACAAUUGGACUAGAGAAU	2	24	0.483332	2.34935	0.432774	0
SL4.0ch01:62754383-62754560	SL4.0ch01	62754383	62754560	cluster_9864	N	0	0	N	N	0	0	N	N	0	0	N	N	0	0	N	N	0	0	N	N	0	0	N	24	1	0.043	CUUUAAAGAGUAUUGUGGGUAUCU	1	24	0.13885	0.96952	0.799492	0
SL4.0ch01:62887750-62887876	SL4.0ch01	62887750	62887876	cluster_9887	N	0	0	N	N	0	0	N	N	0	0	N	N	0	0	N	N	0	0	N	24	1	0.053	GGUUGUCUACUGUUAUUAUUUAGC	N	0	0	N	1	24	0.172241	0.96952	0.799492	0
SL4.0ch01:63049375-63049508	SL4.0ch01	63049375	63049508	cluster_9944	N	0	0	N	N	0	0	N	N	0	0	N	N	0	0	N	N	0	0	N	N	0	0	N	24	1	0.043	GUUACUGUACUCAAUUUAAUGAAC	1	24	0.13885	0.96952	0.799492	0
SL4.0ch01:63202650-63202708	SL4.0ch01	63202650	63202708	cluster_9978	N	0	0	N	N	0	0	N	N	4	0.139	AUCCAUCUCAAUAAAUGAUUAGUG	N	0	0	N	N	0	0	N	N	0	0	N	24	1	0.043	AUCCAUCUCAAUAAAUGAUUAGUG	1	24	0.718462	-2.05474	0.432372	0
SL4.0ch01:63429911-63430009	SL4.0ch01	63429911	63430009	cluster_10026	N	0	0	N	N	0	0	N	N	0	0	N	N	0	0	N	N	0	0	N	N	0	0	N	24	3	0.128	AUGGGGAACUCGCGAGGUCACGUG	1	24	0.416551	2.17126	0.537063	0
SL4.0ch01:63515881-63515974	SL4.0ch01	63515881	63515974	cluster_10037	22	1	0.027	UUGAGUGUUAUAGAGCGAAGCC	23	3	3	UUGAGUGUUAUAGAGCGAAGCCU	N	0	0	N	24	1	0.05	AGGUCUCUGAAAUUAUCUUGAAUA	N	0	0	N	N	0	0	N	24	1	0.043	AUUUGAGUGUUAUAGAGCGAAGCC	4	24	0.857819	-1.33227	0.53103	0
SL4.0ch01:63840912-63841063	SL4.0ch01	63840912	63841063	cluster_10085	N	0	0	N	N	0	0	N	N	0	0	N	24	1	0.05	AAACUGGCAGAAACGACGUACCCC	N	0	0	N	24	2	0.106	CCUGUUUAGUCUUUUUGAGCUGCA	N	0	0	N	2	24	0.482827	2.34806	0.433176	0
SL4.0ch01:63954919-63955008	SL4.0ch01	63954919	63955008	cluster_10109	24	2	0.054	AAGGGCGAAACCAGAAACUCCAGC	N	1	1	CAGAACAAGGGCGAAACC	N	0	0	N	N	0	0	N	N	0	0	N	N	0	0	N	24	1	0.043	AGGGCGAAACCAGAAACUCCAGCA	2	24	0.47622	-1.31293	0.626831	0
SL4.0ch01:64110257-64110391	SL4.0ch01	64110257	64110391	cluster_10144	N	0	0	N	N	0	0	N	N	0	0	N	24	2	0.1	AAAAUACUGCUGUAACGACCUGUU	N	0	0	N	N	0	0	N	N	0	0	N	1	24	0.276691	1.65377	0.664483	0
SL4.0ch01:64177813-64177931	SL4.0ch01	64177813	64177931	cluster_10175	N	0	0	N	N	0	0	N	N	0	0	N	24	3	0.149	UUUGAUGCUUGAGUUCUUAACAAA	N	0	0	N	N	0	0	N	N	0	0	N	1	24	0.415036	2.16672	0.538434	0
SL4.0ch01:64186725-64186945	SL4.0ch01	64186725	64186945	cluster_10180	N	0	0	N	N	0	0	N	N	0	0	N	24	1	0.05	AUCCUAUCCUUGUGUCGGAACGUG	N	0	0	N	N	0	0	N	24	1	0.043	AUCCUAUCCUUGUGUCGGAACGUG	2	24	0.277196	1.6557	0.650858	0
SL4.0ch01:64205656-64205850	SL4.0ch01	64205656	64205850	cluster_10187	N	0	0	N	N	0	0	N	N	0	0	N	N	0	0	N	24	1	0.044	CAUUGCGGCAUUGUAACUCUCAUG	N	0	0	N	N	0	0	N	1	24	0.157706	0.96952	0.799492	0
SL4.0ch01:64227453-64227640	SL4.0ch01	64227453	64227640	cluster_10198	N	0	0	N	N	0	0	N	N	0	0	N	24	1	0.05	CAAAAUUGUGUACUAUGUAGAAAU	N	0	0	N	24	3	0.159	AAAAUUGUGUACUAUGUAGAAAUC	N	0	0	N	2	24	0.655067	2.78505	0.30502	0
SL4.0ch01:64297105-64297274	SL4.0ch01	64297105	64297274	cluster_10216	N	0	0	N	N	0	0	N	24	1	0.035	ACGUGACACUCCGAUUCAAGAAUG	24	1	0.05	ACGUGACACUCCGAUUCAAGAAUG	24	1	0.044	ACGUGACACUCCGAUUCAAGAAUG	N	0	0	N	N	0	0	N	3	24	0.440954	0.70468	0.805618	0
SL4.0ch01:6430358-6430565	SL4.0ch01	6430358	6430565	cluster_10219	N	0	0	N	N	0	0	N	N	0	0	N	24	1	0.05	AACCAACUUCUAAAACUCAAACUU	N	0	0	N	N	0	0	N	N	0	0	N	1	24	0.138345	0.96952	0.799492	0
SL4.0ch01:6430732-6430859	SL4.0ch01	6430732	6430859	cluster_10221	N	0	0	N	N	0	0	N	N	0	0	N	N	0	0	N	24	1	0.044	UGGUGUUGUGACCAAGACUUAUGG	N	0	0	N	N	0	0	N	1	24	0.157706	0.96952	0.799492	0
SL4.0ch01:64327322-64327419	SL4.0ch01	64327322	64327419	cluster_10223	N	0	0	N	N	0	0	N	N	0	0	N	N	0	0	N	N	0	0	N	24	3	0.159	AAUAACUGCACCGACGAUCCUGUA	N	0	0	N	1	24	0.516722	2.43646	0.455977	0
SL4.0ch01:64348361-64348645	SL4.0ch01	64348361	64348645	cluster_10225	23	7	0.19	CAAAAUUUACUGAAGGAUCUGUG	22	3	3	AUUUUGAUCUCUGAACUUUGUG	24	2	0.07	AAUUUUGAUCUCUGAACUUUGUGA	N	0	0	N	N	0	0	N	N	0	0	N	24	2	0.086	AAAUUUUGAUCUCUGAACUUUGUG	4	24	1.66591	-2.64579	0.109758	0
SL4.0ch01:64500920-64501451	SL4.0ch01	64500920	64501451	cluster_10264	N	3	0.082	AGUCCAAAGCUCCACAAAAAAAAAAGA	N	0	0	N	22	2	0.07	UCACCGGUCCAGUAGUAGUACUCU	24	1	0.05	AAAGAGUACUACUACUGGACCGGU	24	2	0.089	ACUCUCUUUGUAACUUAUGUAACA	N	0	0	N	24	4	0.171	AAAGAGUACUACUACUGGACCGGU	4	24	1.55786	0.430155	0.780904	0
SL4.0ch01:6459657-6459847	SL4.0ch01	6459657	6459847	cluster_10336	N	0	0	N	N	0	0	N	N	0	0	N	24	1	0.05	AUUUUAGAUUCUUAGGUACUCUUA	N	0	0	N	N	0	0	N	24	1	0.043	UUAGAUUCUUAGGUACUCUUAGCU	2	24	0.277196	1.6557	0.650858	0
SL4.0ch01:64678170-64678364	SL4.0ch01	64678170	64678364	cluster_10364	N	0	0	N	N	0	0	N	N	0	0	N	N	0	0	N	N	0	0	N	24	1	0.053	AAUGAGAGUGUAAGACAAUGAAGA	N	0	0	N	1	24	0.172241	0.96952	0.799492	0
SL4.0ch01:64894900-64895140	SL4.0ch01	64894900	64895140	cluster_10418	N	0	0	N	N	0	0	N	21	2	0.07	CUAUGACAAACACUAUUCUGUAAU	24	1	0.05	ACUAUUCUGUAAUUCUGUUCUUGC	N	0	0	N	22	4	0.212	UAUAUAGACGCUAUGACAAACA	24	1	0.043	AUAUAUAGACGCUAUGACAAACAC	4	24	1.25596	1.37234	0.478532	0
SL4.0ch01:64898566-64898774	SL4.0ch01	64898566	64898774	cluster_10420	N	0	0	N	N	0	0	N	N	0	0	N	N	0	0	N	24	1	0.044	ACAUACUGUGUCGCUGGAAGAAGU	N	0	0	N	N	0	0	N	1	24	0.157706	0.96952	0.799492	0
SL4.0ch01:64898860-64899541	SL4.0ch01	64898860	64899541	cluster_10421	23	1	0.027	AUCUUCUUUAUGGACGUAGGUCA	23	2	2	AUCUUCUUUAUGGACGUAGGUCA	N	0	0	N	24	1	0.05	UAAAUAGGUGUAAACGCGGAAGCU	N	0	0	N	N	0	0	N	24	1	0.043	UCUUCUUUAUGGACGUAGGUCAAU	4	24	0.693044	-0.857011	0.705126	0
SL4.0ch01:64923593-64923679	SL4.0ch01	64923593	64923679	cluster_10425	N	3	0.082	GUGGACGUAGAUCGAUA	N	0	0	N	N	4	0.139	UUUGUGGACGUAGAUCGAUAGACC	24	1	0.05	UAUCGAUCUACGUCCACAAAGGAG	24	2	0.089	GUCUCCUUUGUGGACGUAGAUCGA	24	4	0.212	UUUGUGGACGUAGAUCGAUAGACC	N	1	0.043	GUGGACGUAGAUCGAUA	3	24	2.12007	0.151692	0.908861	0
SL4.0ch01:6512416-6512613	SL4.0ch01	6512416	6512613	cluster_10495	N	0	0	N	N	0	0	N	N	0	0	N	N	0	0	N	24	1	0.044	UUGGUUCGGUUUUUUAUUUCAGUU	N	0	0	N	N	5	0.214	AAACUGAAAUAAAAAACCGAACCA	1	24	0.851957	3.19991	0.201797	0
SL4.0ch01:65181914-65182164	SL4.0ch01	65181914	65182164	cluster_10518	22	2	0.054	AUGCUCUGUAGUAGUUGUUGUGGU	24	1	1	AUGCUCUGUAGUAGUUGUUGUGGU	22	1	0.035	AUGCUCUGUAGUAGUUGUUGUG	N	0	0	N	24	1	0.044	AUGCUCUGUAGUAGUUGUUGUGGU	N	0	0	N	N	0	0	N	4	24	0.639979	-1.81371	0.419082	0
SL4.0ch01:6525258-6525465	SL4.0ch01	6525258	6525465	cluster_10548	N	0	0	N	22	2	2	ACUAUUGGAAUAUGUUGGAGUU	24	5	0.174	AGGAAAAGAGCUAUUUAACUAUA	N	0	0	N	N	0	0	N	N	0	0	N	24	1	0.043	AUAGAAAUGCUUCUCUGCGCAAUG	3	24	1.19292	-2.90722	0.151903	0
SL4.0ch01:654480-654515	SL4.0ch01	654480	654515	cluster_10575	N	0	0	N	23	6	6	GCUCGGACUCUUCAAAAAUGCUG	20	1	0.035	AUUCGGUAGGAAUAACUAUG	24	1	0.05	AGCAUUUUUGAAGAGUCCGAGCAA	N	0	0	N	24	1	0.053	AUUCAUUCGGUAGGAAUAACUAUG	24	1	0.043	UCGGACUCUUCAAAAAUGCUGCCA	5	24	1.58299	-1.68396	0.321067	0
SL4.0ch01:6550488-6550582	SL4.0ch01	6550488	6550582	cluster_10584	23	2	0.054	GAAUGGGGCUGCAGAAUUUAAUC	N	0	0	N	N	0	0	N	24	3	0.149	AGAAUUUAAUCGGAGGUCUAAUGU	23	5	0.222	AGAAUUUAAUCGGAGGUCUAAUG	24	2	0.106	AUUAGACCUCCGAUUAAAUUCUGC	24	1	0.043	AGAAUUUAAUCGGAGGUCUAAUGU	5	24	1.85949	2.53377	0.120219	0
SL4.0ch01:65608784-65608946	SL4.0ch01	65608784	65608946	cluster_10623	N	0	0	N	23	1	1	CUUUACUGCUGUGGAUUGAUUCA	N	1	0.035	ACUGCUGUGGAUUGAUUCA	24	5	0.249	ACUUUACUGCUGUGGAUUGAUUCA	N	0	0	N	24	2	0.106	CUUUACUGCUGUGGAUUGAUUCAC	N	0	0	N	3	24	1.34589	1.45112	0.444783	0
SL4.0ch01:65615342-65615509	SL4.0ch01	65615342	65615509	cluster_10624	N	0	0	N	N	0	0	N	N	0	0	N	N	0	0	N	24	2	0.089	ACAUUGACUUGAAUUCUCCGAACA	N	0	0	N	N	0	0	N	1	24	0.315411	1.76636	0.642723	0
SL4.0ch01:65629385-65629474	SL4.0ch01	65629385	65629474	cluster_10628	N	0	0	N	N	0	0	N	N	0	0	N	N	0	0	N	N	1	0.044	UUAAGAAUCACUGAGUGAACUAAAG	24	1	0.053	AGAAUCACUGAGUGAACUAAAGCU	N	0	0	N	1	24	0.329946	1.76933	0.607075	0
SL4.0ch01:65705196-65705233	SL4.0ch01	65705196	65705233	cluster_10645	N	0	0	N	N	0	0	N	N	0	0	N	N	0	0	N	24	3	0.133	AUUAAAACUUUGUUCAUGGGUAGU	N	0	0	N	24	1	0.043	AUUAAAACUUUGUUCAUGGGUAGU	2	24	0.611967	2.7055	0.328372	0
SL4.0ch01:65741012-65741150	SL4.0ch01	65741012	65741150	cluster_10654	N	0	0	N	N	0	0	N	N	0	0	N	N	0	0	N	N	0	0	N	N	0	0	N	24	1	0.043	AAGGACAAGCACAUACGAAGGGGA	1	24	0.13885	0.96952	0.799492	0
SL4.0ch01:65790707-65790802	SL4.0ch01	65790707	65790802	cluster_10674	N	0	0	N	N	0	0	N	N	0	0	N	23	3	0.149	CCGAAAUUUCAGAAAAACACUUA	23	4	0.178	AGAAAAACACUUAUACUAUACUA	24	1	0.053	UAUAAAUUCAGGAGUAAUAGGACC	24	3	0.128	AGGGUACUUGUACAUUAUCUCUUU	4	24	1.63465	4.13073	0.0184862	0
SL4.0ch01:65850360-65850622	SL4.0ch01	65850360	65850622	cluster_10699	N	0	0	N	N	0	0	N	N	0	0	N	24	3	0.149	CUACUAUCCUGGACUCGAAACGUG	N	0	0	N	N	0	0	N	N	0	0	N	1	24	0.415036	2.16672	0.538434	0
SL4.0ch01:65905289-65905435	SL4.0ch01	65905289	65905435	cluster_10712	N	0	0	N	20	2	2	AUGUAGCAAGAAUUGACGGA	N	0	0	N	23	1	0.05	CGGAAAAAUAGAGGGAAGGAGAG	24	1	0.044	AGAGGAAUUUAAAAAGGUGAGAAC	24	2	0.106	GAACUAAUUGUUGGGUAUGUAGCA	24	1	0.043	AUGUAGCAAGAAUUGACGGAAAAA	5	24	1.10893	0.976752	0.599271	0
SL4.0ch01:65957293-65957514	SL4.0ch01	65957293	65957514	cluster_10720	N	0	0	N	N	0	0	N	N	0	0	N	N	0	0	N	N	0	0	N	24	1	0.053	AUUACUAUCCUGGAUUAGAGACUG	N	0	0	N	1	24	0.172241	0.96952	0.799492	0
SL4.0ch01:66015282-66015461	SL4.0ch01	66015282	66015461	cluster_10739	23	2	0.054	AACGAAUUUCAGAACAGAACAAGU	N	0	0	N	N	0	0	N	N	0	0	N	24	9	0.4	GUGACUUGUUCUGUUCUGAAAUUC	24	1	0.053	ACUUCAACGAAUUUCAGAACAGAA	N	0	0	N	3	24	1.76419	2.49666	0.210144	0
SL4.0ch01:66073529-66073652	SL4.0ch01	66073529	66073652	cluster_10763	N	0	0	N	N	0	0	N	N	0	0	N	24	1	0.05	UAAGACUGUGACGUUAGCUAAACG	N	0	0	N	N	0	0	N	N	0	0	N	1	24	0.138345	0.96952	0.799492	0
SL4.0ch01:66117670-66117884	SL4.0ch01	66117670	66117884	cluster_10777	N	0	0	N	N	0	0	N	N	0	0	N	24	4	0.199	AUGGUGCAUCCGGACUUUAACGUG	24	1	0.044	AUGGUGCAUCCGGACUUUAACGUG	24	2	0.106	AUGGUGCAUCCGGACUUUAACGUG	N	0	0	N	3	24	1.05557	3.49409	0.102271	0
SL4.0ch01:66134863-66135021	SL4.0ch01	66134863	66135021	cluster_10784	23	4	0.109	AUCCGUCAUCAUGUUUUGAUCUG	23	2	2	UAUGUCAAACUCUUCAUUAUGUG	N	0	0	N	24	1	0.05	AUCCGUCAUCAUGUUUUGAUCUGC	24	3	0.133	AUCCGUCAUCAUGUUUUGAUCUGC	24	3	0.159	CAUUAUGUGCAACCAACUGAAUUA	24	3	0.128	GCAGAUCAAAACAUGAUGACGGAU	6	24	2.21948	0.729152	0.566064	0
SL4.0ch01:66308888-66309080	SL4.0ch01	66308888	66309080	cluster_10828	N	0	0	N	24	2	2	GACCAAAGUAACUCAAUAACAUGC	23	2	0.07	GGGACACACUGUAUUUCAUGAUG	N	0	0	N	N	0	0	N	N	0	0	N	24	2	0.086	ACCGACCAAAGUAACUCAAUAACA	3	24	0.897057	-1.42686	0.52228	0
SL4.0ch01:66661393-66661533	SL4.0ch01	66661393	66661533	cluster_10891	N	0	0	N	N	0	0	N	N	0	0	N	N	0	0	N	24	1	0.044	AUGAAAUGUGUGUAUGUCCUUCUG	N	0	0	N	N	0	0	N	1	24	0.157706	0.96952	0.799492	0
SL4.0ch01:66879381-66879461	SL4.0ch01	66879381	66879461	cluster_10965	24	2	0.054	CUUGAUUGGAUAUUACAGAACUCC	23	1	1	UUGAUUGGAUAUUACAGAACUCC	24	1	0.035	CUUGAUUGGAUAUUACAGAACUCC	N	0	0	N	24	3	0.133	UCUGUAAUAUCCAAUCAAGUCCCA	24	6	0.318	CUUGAUUGGAUAUUACAGAACUCC	N	0	0	N	5	24	1.98883	1.18635	0.441738	0
SL4.0ch01:66893798-66893907	SL4.0ch01	66893798	66893907	cluster_10974	N	0	0	N	23	2	2	CAACUCUGUCUUUCAAAAUUAUG	24	2	0.07	AUGUAGAACUCUAAAUGAAUAUUU	24	2	0.1	ACAACUCUGUCUUUCAAAAUUAUG	N	1	0.044	AUAACAAACUCCAACAACUCUGUCU	N	0	0	N	N	0	0	N	3	24	1.05375	-0.839626	0.666398	0
SL4.0ch01:66931985-66932140	SL4.0ch01	66931985	66932140	cluster_10984	N	0	0	N	N	0	0	N	N	0	0	N	24	2	0.1	UCCCCAAACGUCCCUUAAAACGUG	N	0	0	N	N	0	0	N	N	0	0	N	1	24	0.276691	1.65377	0.664483	0
SL4.0ch01:66967400-66967562	SL4.0ch01	66967400	66967562	cluster_10992	21	3	0.082	UUUUUAGAUUAUGGUACGUGU	N	0	0	N	N	0	0	N	24	3	0.149	AAAUUUUUAGAUUAUGGUACGUGU	N	0	0	N	N	0	0	N	24	1	0.043	AACUAAAUCUGUAAAACACGUACC	3	24	0.812779	0.561469	0.806882	0
SL4.0ch01:67115910-67115963	SL4.0ch01	67115910	67115963	cluster_11046	N	0	0	N	N	0	0	N	N	0	0	N	N	0	0	N	24	1	0.044	UUAAACCAUUGACUGGAGACAUGU	N	0	0	N	N	0	0	N	1	24	0.157706	0.96952	0.799492	0
SL4.0ch01:67197368-67197647	SL4.0ch01	67197368	67197647	cluster_11079	23	2	0.054	GAUAAAGUGACUAUAUGUUGGUG	N	0	0	N	N	0	0	N	24	2	0.1	UUAACAAUCGAUUGGUGUGAGAUA	N	0	0	N	N	0	0	N	24	1	0.043	GUCAUGUGAUCGAGAAGACGAACC	3	24	0.588136	0.64095	0.803684	0
SL4.0ch01:67237368-67237418	SL4.0ch01	67237368	67237418	cluster_11089	20	4	0.109	AAAGACGGAUUUUUUUUAAC	N	0	0	N	24	1	0.035	AAGACGGAUUUUUUUUAACAAAAC	24	5	0.249	AAGACGGAUUUUUUUUAACAAAAC	N	0	0	N	N	0	0	N	24	3	0.128	AAAGACGGAUUUUUUUUAACAAAA	4	24	1.59837	0.695314	0.678273	0
SL4.0ch01:67286380-67286555	SL4.0ch01	67286380	67286555	cluster_11115	24	8	0.217	GCUCUUGACUUGACUCUUAACUGG	N	0	0	N	21	4	0.139	GAAAUAUGAAUUGAAGGACUG	N	0	0	N	24	5	0.222	GCUCUUGACUUGACUCUUAACUGG	22	1	0.053	UAUUUGAGGGUGCGUCCGCGAC	24	1	0.043	GCUCUUGACUUGACUCUUAACUGG	5	24	2.36961	-0.684111	0.620382	0
SL4.0ch01:67364250-67364661	SL4.0ch01	67364250	67364661	cluster_11152	23	6	0.163	UUAGAAUAAAGGCAUGAAGAUCAA	N	0	0	N	N	0	0	N	24	1	0.05	UUUCUGAAGAAUCUGUGACAGUCC	24	1	0.044	UUUCUGAAGAAUCUGUGACAGUCC	24	1	0.053	UUUCUGAAGAAUCUGUGACAGUCC	22	3	0.128	AACAUCCUUCUAAAUAGCUAGA	5	24	1.40263	0.214342	0.896435	0
SL4.0ch01:67393100-67393391	SL4.0ch01	67393100	67393391	cluster_11167	23	1	0.027	AAUCAGUAUCCGGAUGUUUGAUA	N	0	0	N	N	0	0	N	N	0	0	N	N	0	0	N	24	1	0.053	AUCCGGAUGUUUGAUAAUUGAAGC	24	3	0.128	UAAUCAGUAUCCGGAUGUUUGAUA	3	24	0.675089	1.71159	0.492884	0
SL4.0ch01:67449367-67449514	SL4.0ch01	67449367	67449514	cluster_11192	N	0	0	N	N	0	0	N	N	0	0	N	N	0	0	N	N	0	0	N	24	1	0.053	AGGGGAAUCAGAGUGUCACGUACC	N	0	0	N	1	24	0.172241	0.96952	0.799492	0
SL4.0ch01:67620222-67620366	SL4.0ch01	67620222	67620366	cluster_11264	N	0	0	N	N	0	0	N	N	0	0	N	24	1	0.05	AUGGGCCCUAACUCUAGUGAGAUU	N	0	0	N	N	0	0	N	24	4	0.171	AAUGGGCCCUAACUCUAGUGAGAU	2	24	0.693747	2.90991	0.273484	0
SL4.0ch01:67677199-67677361	SL4.0ch01	67677199	67677361	cluster_11283	23	4	0.109	UGAGGGCUGAAACAACGUAUUUC	23	2	2	UUGAGGGCUGAAACAACGUAUUUC	22	2	0.07	AGCACAGGAUGAUGUGAACCUC	24	1	0.05	ACAGAGUUGUACUUAGGGGUGUGC	24	1	0.044	UGAGAAAUACGUUGUUUCAGCCCU	24	4	0.212	UCUGUGUAUUCCCUGAUUUUUGUC	24	4	0.171	GUGCUUGAGAAAUACGUUGUUUCA	7	24	2.50496	0.241701	0.834172	0
SL4.0ch01:67689905-67690018	SL4.0ch01	67689905	67690018	cluster_11286	N	0	0	N	N	0	0	N	N	0	0	N	24	4	0.199	AUUGUAUAUUCGUUGGUCUUUUUC	N	0	0	N	N	0	0	N	N	0	0	N	1	24	0.553381	2.58085	0.417342	0
SL4.0ch01:67699435-67699573	SL4.0ch01	67699435	67699573	cluster_11296	21	4	0.109	AUUGAGCUCAUUUUGUAACGG	N	0	0	N	23	1	0.035	UAUAUUGAGCUCAUUUUGUAACG	23	2	0.1	GGGGUAUAUGUGAACUAUUUGUA	24	1	0.044	AAGUGGCUCAUAUAUGUGUUUACC	24	1	0.053	UAUAUUGAGCUCAUUUUGUAACGG	24	1	0.043	AUGAAAUAGGGAAAAGGGUCUGAU	6	24	1.23558	0.084082	0.958118	0
SL4.0ch01:67937211-67937317	SL4.0ch01	67937211	67937317	cluster_11387	N	0	0	N	N	0	0	N	N	0	0	N	N	0	0	N	N	0	0	N	24	2	0.106	AUUGAAGGACAUGUUAAGAGCGUG	N	0	0	N	1	24	0.344481	1.79762	0.634393	0
SL4.0ch01:67970758-67970899	SL4.0ch01	67970758	67970899	cluster_11404	N	4	0.109	UCUUCAGAUCCAACAACUUCAGAU	23	2	2	AGAAGAAAGAGAAAAGCUGUAUA	24	1	0.035	AAGUUGUUGGAUCUGAAGAACAUC	N	0	0	N	N	0	0	N	N	0	0	N	24	2	0.086	UGGAUCUGAAGAACAUCAUAAUCA	3	24	1.09734	-1.88672	0.320868	0
SL4.0ch01:68104421-68104756	SL4.0ch01	68104421	68104756	cluster_11470	22	1	0.027	UAUUAAGUUUGGUUGUUAGUGA	N	2	2	UAAUUUGCUAGAACCUACA	21	2	0.07	AGUUUGGUUGUUAGUGACGGU	24	7	0.348	UUAAGUUUGGUUGUUAGUGACGGU	N	0	0	N	20	2	0.106	UUAAUUUGCUAGAACCUACA	24	4	0.171	AUUAAGUUUGGUUGUUAGUGACGG	5	24	2.57395	1.08045	0.395055	0
SL4.0ch01:68150108-68150367	SL4.0ch01	68150108	68150367	cluster_11513	N	0	0	N	N	2	2	AAUUGAGGGACUCUAAGGAUUGUCA	23	2	0.07	UAAGGAUUGUCAUGAAUAUGUCA	24	6	0.299	ACUCUAAGGAUUGUCAUGAAUAUG	N	0	0	N	24	3	0.159	UCUAAGGAUUGUCAUGAAUAUGUC	24	3	0.128	UAAGGAUUGUCAUGAAUAUGUCAU	4	24	2.3827	1.21539	0.3801	0
SL4.0ch01:68157763-68158116	SL4.0ch01	68157763	68158116	cluster_11517	N	2	0.054	AUGUGAGCAAGGAAUUGAUGAGUGA	N	0	0	N	N	0	0	N	N	0	0	N	N	0	0	N	24	1	0.053	GCUAACAAAGAACAAAUAGGGAUU	N	0	0	N	1	24	0.344835	-0.544055	0.871866	0
SL4.0ch01:68258208-68258328	SL4.0ch01	68258208	68258328	cluster_11565	N	0	0	N	N	0	0	N	N	0	0	N	24	1	0.05	AAACCAUACUAAGGGCUUGACAGA	N	0	0	N	N	0	0	N	N	0	0	N	1	24	0.138345	0.96952	0.799492	0
SL4.0ch01:68454500-68454769	SL4.0ch01	68454500	68454769	cluster_11628	N	0	0	N	N	0	0	N	N	0	0	N	N	0	0	N	24	1	0.044	UUUCCGAUGUAGUAAGAUUGUCUU	N	0	0	N	N	0	0	N	1	24	0.157706	0.96952	0.799492	0
SL4.0ch01:68482875-68483067	SL4.0ch01	68482875	68483067	cluster_11631	N	0	0	N	N	0	0	N	N	0	0	N	24	1	0.05	UUGGGAUUGCUUAUUGACUGCACA	N	0	0	N	N	0	0	N	N	0	0	N	1	24	0.138345	0.96952	0.799492	0
SL4.0ch01:68486327-68486441	SL4.0ch01	68486327	68486441	cluster_11635	23	4	0.109	UGUUCCAUGUAGGACUCAUGUGUC	24	3	3	ACACGUAGGACAAAAAUAACAUGU	N	0	0	N	24	3	0.149	UCCAUGUAGGACUCAUGUGUCUA	N	4	0.178	UUUAUGCAUUAUGAAAGUUGGAGGA	24	1	0.053	UUAUGCAUUAUGAAAGUUGGAGGA	24	3	0.128	AUAACAUGUAGGAUGACCAGGGGC	5	24	2.47417	0.550528	0.648448	0
SL4.0ch01:68500155-68500359	SL4.0ch01	68500155	68500359	cluster_11648	23	2	0.054	UUGUGUCUGUUAGGAAAAUAACUU	N	0	0	N	23	1	0.035	UGUGUCUGUUAGGAAAAUAACUU	24	1	0.05	UGUGUCUGUUAGGAAAAUAACUUU	N	0	0	N	24	4	0.212	UUGUGUCUGUUAGGAAAAUAACUU	N	1	0.043	AUUGUGUCUGUUAGGAAAAUAACUU	4	24	1.28366	1.07537	0.540716	0
SL4.0ch01:68553151-68553364	SL4.0ch01	68553151	68553364	cluster_11664	N	0	0	N	N	0	0	N	N	0	0	N	N	0	0	N	24	1	0.044	CGAUGACUGGUUAUAUGUUUACCC	N	0	0	N	N	0	0	N	1	24	0.157706	0.96952	0.799492	0
SL4.0ch01:68554511-68554753	SL4.0ch01	68554511	68554753	cluster_11665	N	0	0	N	N	0	0	N	N	0	0	N	N	0	0	N	N	0	0	N	N	2	0.106	UUUUCUGACGUAGUUGUAGGCUUCA	24	1	0.043	UUUUCUGACGUAGUUGUAGGCUUC	1	24	0.483332	2.34935	0.432774	0
SL4.0ch01:68698397-68698555	SL4.0ch01	68698397	68698555	cluster_11738	N	0	0	N	N	0	0	N	N	0	0	N	N	0	0	N	24	2	0.089	GUGACUGAGCAUUCUGUUAAUAAG	N	0	0	N	N	0	0	N	1	24	0.315411	1.76636	0.642723	0
SL4.0ch01:68750058-68750282	SL4.0ch01	68750058	68750282	cluster_11757	N	9	0.245	AAACUAUCUGGUGACUUGGAACAC	24	3	3	AAACUAUCUGGUGACUUGGAACAC	N	0	0	N	24	1	0.05	AAACUAUCUGGUGACUUGGAACAC	24	3	0.133	AAACUAUCUGGUGACUUGGAACAC	N	0	0	N	24	3	0.128	AAAACUAUCUGGUGACUUGGAACA	4	24	2.29902	-0.745615	0.581236	0
SL4.0ch01:68845961-68846230	SL4.0ch01	68845961	68846230	cluster_11782	23	4	0.109	AUUAUCUUGUGACUUGGAACAUC	24	4	4	ACGGAAAACAGAGAAUGGAUAAGG	20	2	0.07	ACGUGGCGACUCUACAAAAAAAAU	24	2	0.1	ACAUCUAAAAACUCAAUUCCACGU	N	0	0	N	24	2	0.106	AAUUAUCUUGUGACUUGGAACAUC	N	0	0	N	5	24	1.91527	-1.47884	0.296605	0
SL4.0ch01:68934953-68935150	SL4.0ch01	68934953	68935150	cluster_11826	N	0	0	N	N	0	0	N	N	0	0	N	N	0	0	N	N	0	0	N	24	1	0.053	AAAGCCAAAGCGAGCGACGACGGU	N	0	0	N	1	24	0.172241	0.96952	0.799492	0
SL4.0ch01:68979108-68979346	SL4.0ch01	68979108	68979346	cluster_11842	N	0	0	N	21	3	3	AGGGAUGUUAGGGUUAUAUGG	N	0	0	N	24	2	0.1	AUUACCCAUAUAACCCUAACAUCC	24	4	0.178	AAGGGAUGUUAGGGUUAUAUGGGU	N	0	0	N	24	5	0.214	AAAGGGAUGUUAGGGUUAUAUGGG	4	24	2.09609	1.43971	0.361656	0
SL4.0ch01:69111820-69111987	SL4.0ch01	69111820	69111987	cluster_11923	N	0	0	N	N	0	0	N	N	0	0	N	N	0	0	N	N	0	0	N	N	0	0	N	24	1	0.043	AAACGCAAGGAGAUGACUGUUGAG	1	24	0.13885	0.96952	0.799492	0
SL4.0ch01:69112089-69112261	SL4.0ch01	69112089	69112261	cluster_11924	N	0	0	N	N	0	0	N	N	0	0	N	N	0	0	N	N	0	0	N	N	0	0	N	24	1	0.043	UCUCUGGACUAUAAGAUGAUAGAC	1	24	0.13885	0.96952	0.799492	0
SL4.0ch01:69239894-69240358	SL4.0ch01	69239894	69240358	cluster_11978	N	0	0	N	24	1	1	ACGAAGCUAUUGAAUCUCAAAUCU	21	2	0.07	CGUGUUAGUAGUAUUGUGAACCU	N	0	0	N	24	1	0.044	UGACGAAGCUAUUGAAUCUCAAAU	N	0	0	N	N	0	0	N	3	24	0.612287	-1.68049	0.502422	0
SL4.0ch01:69305324-69305487	SL4.0ch01	69305324	69305487	cluster_12020	N	0	0	N	N	0	0	N	N	0	0	N	N	0	0	N	24	2	0.089	AUUGACCGGUCAGAGGUGGACUCC	N	0	0	N	N	0	0	N	1	24	0.315411	1.76636	0.642723	0
SL4.0ch01:69314315-69314675	SL4.0ch01	69314315	69314675	cluster_12023	N	0	0	N	23	1	1	GAAGAUCUUUUACUCGUUGUUUA	N	0	0	N	24	2	0.1	AAAUGUAUGAGGAUGAAUGAGAUG	24	2	0.089	AGUGAUUUGUGAAUUUGAUAUUUA	21	1	0.053	GAGUGAUUUGUGAAUUUGAUA	24	11	0.471	AGUAAAAGAUCUUCAACACUAAGU	5	24	2.45647	3.65715	0.0265353	0
SL4.0ch01:69356940-69357209	SL4.0ch01	69356940	69357209	cluster_12047	22	6	0.163	AAUUGACCGUCAAUCUCAGUGUGC	N	0	0	N	24	1	0.035	AAUUGACCGUCAAUCUCAGUGUGC	24	2	0.1	AAUUGACCGUCAAUCUCAGUGUGC	N	3	0.133	UUGCAAAGACUGUUUUCAGAC	22	2	0.106	CCGAUUAUGUGAGUCACUCUAU	24	4	0.171	AGAUUGAGAUUGACUGACAUUAUG	5	24	2.31238	0.759824	0.5432	0
SL4.0ch01:69394150-69394369	SL4.0ch01	69394150	69394369	cluster_12056	24	4	0.109	ACGAUCCAAAACGAGCUGUGAGUG	20	2	2	ACGAUCCAAAACGAGCUGUGAGUG	23	1	0.035	UUUUGGAUCGUGACACUUUCAUU	24	1	0.05	GUUUUGGAUCGUGACACUUUCAUU	23	2	0.089	AGUGUCACGAUCCAAAACGAGCUG	24	1	0.053	AGCUCGUUUUGGAUCGUGACACUU	24	1	0.043	AACCAACCAAUCUAAAACCCAAUA	7	24	1.58449	-0.540816	0.69536	0
SL4.0ch01:69500626-69500822	SL4.0ch01	69500626	69500822	cluster_12118	N	0	0	N	24	1	1	AAUACCAUCGCGGCGCUCGAUACG	N	0	0	N	24	1	0.05	ACUAUUCCGAGGGUCGUAUCGAGC	N	0	0	N	N	0	0	N	24	6	0.257	AUAAUACCAUCGCGGCGCUCGAUA	3	24	1.13622	2.41844	0.270166	0
SL4.0ch01:6967003-6967264	SL4.0ch01	6967003	6967264	cluster_12241	N	0	0	N	N	0	0	N	N	0	0	N	24	1	0.05	AUCAUCUAGGUACCAAUUGGACCC	N	0	0	N	N	0	0	N	N	0	0	N	1	24	0.138345	0.96952	0.799492	0
SL4.0ch01:69720224-69720370	SL4.0ch01	69720224	69720370	cluster_12273	N	0	0	N	N	0	0	N	N	0	0	N	24	3	0.149	GACUGUUUUGUGGAUAUGCUCAAC	N	0	0	N	N	0	0	N	N	0	0	N	1	24	0.415036	2.16672	0.538434	0
SL4.0ch01:69778578-69778832	SL4.0ch01	69778578	69778832	cluster_12299	21	5	0.136	UAAGCUCCCGAUUGUAGGCCC	24	5	5	UGGGACUUUCUAUAAGACUUACGC	20	2	0.07	UUUUGCUAGAACCUCAUGUU	24	3	0.149	AAGUGUGGGACUUUCUAUAAGACU	22	1	0.044	UUUCUAUAAGACUUACGCCCUA	N	0	0	N	N	1	0.043	UAAGCUCCCGAUUGUAG	5	24	2.25676	-1.47395	0.247071	0
SL4.0ch01:69782141-69782225	SL4.0ch01	69782141	69782225	cluster_12302	N	0	0	N	N	0	0	N	N	0	0	N	24	1	0.05	GUCUGUCAAUUCUGUAUUUUGUGC	N	0	0	N	N	0	0	N	N	0	0	N	1	24	0.138345	0.96952	0.799492	0
SL4.0ch01:69786320-69786582	SL4.0ch01	69786320	69786582	cluster_12306	N	0	0	N	N	0	0	N	N	0	0	N	24	2	0.1	UUUUUACUUAAGUAUUGCACGUGU	24	2	0.089	ACGUGUCUUGUUUGAAGUAUUGCA	24	1	0.053	ACGUGUCUUGUUUGAAGUAUUGCA	N	0	0	N	3	24	0.764343	3.02481	0.195509	0
SL4.0ch01:69795850-69796022	SL4.0ch01	69795850	69796022	cluster_12310	24	4	0.109	UCUGAAGUGAAGUAAAGGACCUGG	N	0	0	N	N	0	0	N	N	0	0	N	24	1	0.044	UCUGAAGUGAAGUAAAGGACCUGG	24	4	0.212	CAGGUCCUUUACUUCACUUCAGAA	N	0	0	N	3	24	1.19186	0.69919	0.733938	0
SL4.0ch01:69957952-69958218	SL4.0ch01	69957952	69958218	cluster_12389	N	0	0	N	N	0	0	N	N	0	0	N	N	0	0	N	22	2	0.089	AGGAAAAUCAGAGCAAAGCAGA	24	2	0.106	UUAGGAAAAUCAGAGCAAAGCAGA	24	4	0.171	UUAGGAAAAUCAGAGCAAAGCAGA	3	24	1.21529	3.69559	0.0690181	0
SL4.0ch01:6999163-6999300	SL4.0ch01	6999163	6999300	cluster_12407	N	0	0	N	N	0	0	N	N	0	0	N	24	3	0.149	ACGUGACACUCUGAUCCCCUAGUA	N	0	0	N	N	0	0	N	N	0	0	N	1	24	0.415036	2.16672	0.538434	0
SL4.0ch01:70060444-70060533	SL4.0ch01	70060444	70060533	cluster_12459	N	0	0	N	N	0	0	N	N	0	0	N	N	0	0	N	N	0	0	N	N	0	0	N	24	1	0.043	UAUCGAUUUUCGUGUGUUGUAGUU	1	24	0.13885	0.96952	0.799492	0
SL4.0ch01:70192035-70192270	SL4.0ch01	70192035	70192270	cluster_12527	23	3	0.082	AAGAGUGGGAGAAAAUUGAAUUG	N	0	0	N	N	0	0	N	N	0	0	N	24	1	0.044	AAGAGUGGGAGAAAAUUGAAUUGU	24	1	0.053	AGACUGGAAGAGAAUGGAAAGAGG	N	0	0	N	3	24	0.588838	-0.260597	0.919559	0
SL4.0ch01:70434326-70434484	SL4.0ch01	70434326	70434484	cluster_12639	N	0	0	N	21	2	2	UUCGAAUUAACAAAGUACUCC	N	0	0	N	24	1	0.05	AAUUAACAAAGUACUCCAAAAAAG	23	1	0.044	GUUAAUUCGAAUCUAAUAAUUUU	24	1	0.053	GAUUCGAAUUAACAAAGUACUCCA	24	1	0.043	UAGAUUCGAAUUAACAAAGUACUC	5	24	0.936693	0.615263	0.753527	0
SL4.0ch01:70439415-70439663	SL4.0ch01	70439415	70439663	cluster_12640	N	0	0	N	N	0	0	N	N	0	0	N	24	1	0.05	ACCGACAGUAAGAACCAUUAAACU	N	0	0	N	N	0	0	N	N	0	0	N	1	24	0.138345	0.96952	0.799492	0
SL4.0ch01:70446593-70446701	SL4.0ch01	70446593	70446701	cluster_12643	N	0	0	N	N	0	0	N	N	0	0	N	N	3	0.149	CAAAUCUGGUUGUCACGUGUACAAG	24	1	0.044	UUGUAUUUUCUUUGAUUCAGUUGU	N	0	0	N	N	0	0	N	1	24	0.572742	2.62617	0.352068	0
SL4.0ch01:70720133-70720250	SL4.0ch01	70720133	70720250	cluster_12781	N	3	0.082	GUAGGGAUGUAAACACC	N	0	0	N	N	0	0	N	N	0	0	N	24	2	0.089	ACAUCCCUACUCUGUCGAAAUAAG	24	1	0.053	UCGAGUUGUCACGACGUUUCGCCU	N	0	0	N	2	24	0.746544	0.322236	0.891919	0
SL4.0ch01:7079039-7079155	SL4.0ch01	7079039	7079155	cluster_12815	N	0	0	N	21	1	1	GGGGAGAAAGUUGACUUUGAC	N	0	0	N	24	1	0.05	GAAAGUUGACUUUGACAUAAGAAA	22	1	0.044	CUUGAUCUUCCGCCUUUAUUGA	N	0	0	N	24	1	0.043	GAAAGUUGACUUUGACAUAAGAAA	4	24	0.599677	1.25155	0.603512	0
SL4.0ch01:70845141-70845329	SL4.0ch01	70845141	70845329	cluster_12867	23	2	0.054	UGUAACCGGUCUAAAAUGUGGAU	23	1	1	UGUAACCGGUCUAAAAUGUGGAU	20	1	0.035	ACCGGUCUAAAAUGUGGAUC	24	2	0.1	AUGUGGAUCAAUUUCUGAUUUUGU	24	3	0.133	CUGUAACCGGUCUAAAAUGUGGAU	24	2	0.106	AAAUUGAUCCACAUUUUAGACCGG	24	1	0.043	AACAAACAUAUCAUCCCUAUCAUU	7	24	1.71541	0.919572	0.503352	0
SL4.0ch01:70849536-70849597	SL4.0ch01	70849536	70849597	cluster_12869	N	0	0	N	N	0	0	N	N	0	0	N	24	1	0.05	UUACUCGUGAGGAUCUUGAAAAAG	N	0	0	N	24	3	0.159	UUACUCGUGAGGAUCUUGAAAAAG	N	0	0	N	2	24	0.655067	2.78505	0.30502	0
SL4.0ch01:70849688-70849915	SL4.0ch01	70849688	70849915	cluster_12870	N	0	0	N	N	0	0	N	N	0	0	N	24	2	0.1	AUGAUUUACUUUCCAAUUGCUGAA	21	3	0.133	UUACUUUCCAAUUGCUGAAUC	N	0	0	N	24	5	0.214	UUUACUUUCCAAUUGCUGAAUCCA	3	24	1.44406	3.95934	0.040569	0
SL4.0ch01:70963967-70964164	SL4.0ch01	70963967	70964164	cluster_12953	N	0	0	N	N	0	0	N	23	1	0.035	AUUACAAAGCAUAGGAUCAGAUU	24	4	0.199	AUCUGAUCCUAUGCUUUGUAAUGA	24	4	0.178	AUCUGAUCCUAUGCUUUGUAAUGA	N	0	0	N	N	0	0	N	3	24	1.32911	2.68785	0.192355	0
SL4.0ch01:70995858-70996016	SL4.0ch01	70995858	70996016	cluster_12967	N	0	0	N	N	0	0	N	N	0	0	N	N	0	0	N	24	1	0.044	AAGGUUAUUUUACACUCAUGAGCU	24	2	0.106	AGGGUCAAAGAUUUCUGAAAGUUC	N	0	0	N	2	24	0.502187	2.39571	0.418266	0
SL4.0ch01:71225556-71225878	SL4.0ch01	71225556	71225878	cluster_13064	24	1	0.027	AGAACUUCAACGCAUCAAGACAUG	N	0	0	N	N	0	0	N	24	1	0.05	CUUGAUGCGUUGAAGUUCUGGCAU	24	1	0.044	ACUAGUCUAUGCCAGAACUUCAAC	N	0	0	N	N	0	0	N	3	24	0.382348	0.74468	0.803441	0
SL4.0ch01:71273672-71273778	SL4.0ch01	71273672	71273778	cluster_13097	23	2	0.054	AAAUUCUACUGCUUCCUGAACGCA	N	0	0	N	24	2	0.07	UUGUAUCACUUUAAGACAUCUUCC	24	14	0.697	AAUUACCCGAGUCUGGAUUGAUCC	N	0	0	N	N	0	0	N	24	2	0.086	CUCUAUCAGGAUCAAUCCAGACUC	4	24	2.67694	1.83144	0.242449	0
SL4.0ch01:71312422-71312598	SL4.0ch01	71312422	71312598	cluster_13119	24	1	0.027	UGUGAAGAAGCUCUAUUAAUGAAG	N	0	0	N	N	0	0	N	24	1	0.05	UCCUCUGUUGUCUUCUUCUUCAUC	N	1	0.044	CUUAAAGAAGAUGAAGAAGAAGACA	24	5	0.265	AAAUUCCUCUGUUGUCUUCUUCUU	N	0	0	N	3	24	1.24355	2.64802	0.187894	0
SL4.0ch01:71422356-71422716	SL4.0ch01	71422356	71422716	cluster_13178	N	2	0.054	GAUAUGGUUGUUGAUGAAAGUGACU	N	1	1	GAUAUGGUUGUUGAUGAAAGUGACU	N	2	0.07	AUAUGGUUGUUGAUGAAAGUGACU	24	1	0.05	AUACGAAUAUUUACUGUAGUGAUU	N	1	0.044	GAUAUGGUUGUUGAUGAAAGUGACU	N	1	0.053	GAUAUGGUUGUUGAUGAAAGUGACU	24	1	0.043	AAUAUUUACUGUAGUGAUUCUUGU	2	24	1.23432	-0.457922	0.764914	0
SL4.0ch01:71438509-71438770	SL4.0ch01	71438509	71438770	cluster_13179	N	0	0	N	N	0	0	N	N	0	0	N	N	0	0	N	N	0	0	N	24	3	0.159	UCUUCUCGCGAUGUAUAAAGUUUG	24	2	0.086	UCUUCUCGCGAUGUAUAAAGUUUG	2	24	0.794423	3.07097	0.22468	0
SL4.0ch01:71503495-71503804	SL4.0ch01	71503495	71503804	cluster_13219	23	3	0.082	UGCCUUGUAUUGGACCCUUAAUU	N	0	0	N	24	2	0.07	AUCUAUCACCUCCCAUUAACAACA	24	4	0.199	AAUUCCGCACAACAGUAACUUUGU	24	4	0.178	AAUUCCGCACAACAGUAACUUUGU	24	1	0.053	AUACUUGUUGUUAAUGGGAGGUGA	N	0	0	N	5	24	1.90514	0.83273	0.569427	0
SL4.0ch01:71715142-71715376	SL4.0ch01	71715142	71715376	cluster_13353	23	3	0.082	UCAAAAUUUGAAACUGUGCUCUU	24	1	1	UUCAAAAUUUGAAACUGUGCUCUU	23	1	0.035	CAAAAUUUGAAACUGUGCUCUUA	N	0	0	N	20	3	0.133	AUUGAGCUGUAAUUGAAGGC	24	5	0.265	CGAUGAUCACAUGUGUUCUGAUGU	24	1	0.043	UUCAAAAUUUGAAACUGUGCUCUU	6	24	2.04174	0.887345	0.525353	0
SL4.0ch01:71784429-71784453	SL4.0ch01	71784429	71784453	cluster_13408	N	0	0	N	N	0	0	N	N	0	0	N	24	1	0.05	GGUGACAGUGAGAACAGUGAUAGC	N	0	0	N	N	0	0	N	N	0	0	N	1	24	0.138345	0.96952	0.799492	0
SL4.0ch01:71915250-71915487	SL4.0ch01	71915250	71915487	cluster_13483	N	0	0	N	N	0	0	N	N	0	0	N	N	0	0	N	N	0	0	N	N	0	0	N	24	1	0.043	UUACCAAUGGUCAGACAUACUUCC	1	24	0.13885	0.96952	0.799492	0
SL4.0ch01:71946065-71946207	SL4.0ch01	71946065	71946207	cluster_13509	N	0	0	N	N	0	0	N	N	0	0	N	N	0	0	N	24	1	0.044	AUGACGGAGUCUGGGAAUAACCUC	23	1	0.053	AUGACGGAGUCUGGGAAUAACCU	24	1	0.043	AUGACGGAGUCUGGGAAUAACCUC	3	24	0.468797	2.31196	0.401884	0
SL4.0ch01:71948250-71948560	SL4.0ch01	71948250	71948560	cluster_13510	23	2	0.054	UUCAGACUCUAGCUAACAUCUUG	N	0	0	N	24	2	0.07	AUGUUAGCUAGAGUCUGAACCUCU	N	0	0	N	24	1	0.044	AGAUGUUAGCUAGAGUCUGAACCU	N	0	0	N	N	0	0	N	3	24	0.620106	-1.76758	0.469497	0
SL4.0ch01:72180985-72181167	SL4.0ch01	72180985	72181167	cluster_13632	N	0	0	N	N	0	0	N	N	0	0	N	24	2	0.1	ACUUGGCUUCAAAUUUGAACUUUG	23	2	0.089	AAUAUAUGUAUUAUGCCUUCUCA	24	1	0.053	AAACUUGGCUUCAAAUUUGAACUU	24	1	0.043	CAAUAUAUGUAUUAUGCCUUCUCA	4	24	0.903193	3.27027	0.113766	0
SL4.0ch01:72181331-72181468	SL4.0ch01	72181331	72181468	cluster_13633	23	1	0.027	CAGGCACUUUUAACUAUCCAACU	N	0	0	N	23	1	0.035	AUACAUAUAGUAGACCCUAAACU	N	0	0	N	24	5	0.222	AGGGUCUACUAUAUGUAUUUUGCC	24	2	0.106	UUAGGGUCUACUAUAUGUAUUUUG	24	1	0.043	AAAAAGUUGGAUAGUUAAAAGUGC	5	24	1.50306	1.97381	0.262707	0
SL4.0ch01:72255606-72255868	SL4.0ch01	72255606	72255868	cluster_13681	N	0	0	N	N	0	0	N	N	0	0	N	N	0	0	N	N	0	0	N	N	0	0	N	24	1	0.043	UUUUCAAAAAGUGGUAGACGUCGU	1	24	0.13885	0.96952	0.799492	0
SL4.0ch01:72372741-72372781	SL4.0ch01	72372741	72372781	cluster_13757	N	0	0	N	N	0	0	N	N	0	0	N	24	1	0.05	GUAUGUGGAUGCUGUUAUUUUAAC	N	0	0	N	N	0	0	N	N	0	0	N	1	24	0.138345	0.96952	0.799492	0
SL4.0ch01:72544689-72544904	SL4.0ch01	72544689	72544904	cluster_13848	24	4	0.109	UCAUCUGUUGGUCUUCAGAGCGAC	N	0	0	N	N	0	0	N	24	5	0.249	AUUUCAUCUGUUGGUCUUCAGAG	N	0	0	N	24	2	0.106	UCAUCUGUUGGUCUUCAGAGCGAC	N	3	0.128	AUUAUUGGAACAGAGUAUUUUGCG	3	24	1.79795	1.46409	0.364522	0
SL4.0ch01:72610059-72610180	SL4.0ch01	72610059	72610180	cluster_13890	N	0	0	N	N	0	0	N	N	0	0	N	24	1	0.05	UUUUUCGAUAUGUAUAUGCAAUGA	N	0	0	N	24	2	0.106	AGACUAUGAUAUAUUCUAUGAAAU	N	0	0	N	2	24	0.482827	2.34806	0.433176	0
SL4.0ch01:72742042-72742078	SL4.0ch01	72742042	72742078	cluster_13961	N	0	0	N	N	0	0	N	N	0	0	N	24	1	0.05	AUUUUGACGUCGAAAUUCGGAUCA	N	0	0	N	N	0	0	N	N	0	0	N	1	24	0.138345	0.96952	0.799492	0
SL4.0ch01:72828871-72828963	SL4.0ch01	72828871	72828963	cluster_14021	N	0	0	N	N	0	0	N	N	0	0	N	N	0	0	N	N	0	0	N	24	7	0.371	AAAAACAGAAACGCAAUUUAUACA	N	0	0	N	1	24	1.20568	3.66437	0.147993	0
SL4.0ch01:72830856-72831093	SL4.0ch01	72830856	72831093	cluster_14024	N	0	0	N	N	0	0	N	N	0	0	N	24	1	0.05	GCUUGGACUGGAUUUUCACCUUCA	N	0	0	N	N	0	0	N	N	0	0	N	1	24	0.138345	0.96952	0.799492	0
SL4.0ch01:72882969-72883053	SL4.0ch01	72882969	72883053	cluster_14054	N	0	0	N	23	2	2	UCACGUAUCUAUGAAUCAGGACC	24	2	0.07	AAACGGUCCUGAUUCAUAGAUACG	22	2	0.1	UUAAAACGGUCCUGAUUCAUAGAU	N	0	0	N	24	1	0.053	UGAUUAAAACGGUCCUGAUUCAUA	24	1	0.043	UAUUACUGUCUUCAUUGGCUCUCU	5	24	1.20714	-0.398452	0.818572	0
SL4.0ch01:7329440-7329707	SL4.0ch01	7329440	7329707	cluster_14230	N	0	0	N	N	2	2	AACGUAAACUGUAUAAUUCGC	N	0	0	N	N	0	0	N	24	1	0.044	AACGUAAACUGUAUAAUUCGCUAU	24	1	0.053	CGUAAACUGUAUAAUUCGCUAUAC	N	0	0	N	2	24	0.659497	-0.383187	0.879417	0
SL4.0ch01:73404052-73404312	SL4.0ch01	73404052	73404312	cluster_14283	N	0	0	N	N	0	0	N	N	0	0	N	24	1	0.05	GUUACUAUUGAGUCGAAGACGAUG	N	0	0	N	N	0	0	N	N	0	0	N	1	24	0.138345	0.96952	0.799492	0
SL4.0ch01:73455832-73456120	SL4.0ch01	73455832	73456120	cluster_14303	22	3	0.082	UGAUUUAAUUGUGCUCCACAAC	N	0	0	N	N	0	0	N	N	0	0	N	24	1	0.044	AACUCUUUGUCUAUGUUCACAAUU	24	2	0.106	AGCUAAUGUUUGUUGUGGAGCACA	24	2	0.086	GAAUUGUGAACAUAGACAAAGAGU	4	24	1.03878	0.966656	0.621868	0
SL4.0ch01:7351014-7351259	SL4.0ch01	7351014	7351259	cluster_14340	N	0	0	N	N	0	0	N	N	0	0	N	N	0	0	N	N	0	0	N	N	0	0	N	24	1	0.043	AUUCAGGUACUUCUGUUCGUCUUU	1	24	0.13885	0.96952	0.799492	0
SL4.0ch01:73607160-73607293	SL4.0ch01	73607160	73607293	cluster_14367	N	0	0	N	N	0	0	N	N	0	0	N	N	0	0	N	N	0	0	N	N	0	0	N	24	2	0.086	AAUGUCAAUAUAUCUUAUUUCUGA	1	24	0.277701	1.65682	0.663892	0
SL4.0ch01:73968189-73968509	SL4.0ch01	73968189	73968509	cluster_14531	20	6	0.163	UUUUCUCUAUAUCUUCUUGC	N	0	0	N	23	2	0.07	AUUCGUUGGCCUAUGCAAUUGUA	24	2	0.1	AAUUCGUUGGCCUAUGCAAUUGUA	23	1	0.044	AUAAUUCGUUGGCCUAUGCAAUU	24	1	0.053	UAGAUUGUAUUAAGGAUAAAAAAA	24	5	0.214	AAUUCGUUGGCCUAUGCAAUUGUA	6	24	2.10848	0.204677	0.876094	0
SL4.0ch01:74195099-74195166	SL4.0ch01	74195099	74195166	cluster_14643	23	8	0.217	UAUACAAUCCCUACUACCAUCUA	N	0	0	N	N	0	0	N	24	3	0.149	AUACAAUCCCUACUACCAUCUAUU	24	1	0.044	AUCCCUACUACCAUCUAUUAAAAC	23	3	0.159	AUAGAUGGUAGUAGGGAUUGUAUA	24	3	0.128	UAUAUACAAUCCCUACUACCAUCU	5	24	2.19639	0.552428	0.689853	0
SL4.0ch01:74195278-74195510	SL4.0ch01	74195278	74195510	cluster_14644	23	2	0.054	UUUUUUGUUUCAAUGACUGUAUG	N	0	0	N	N	0	0	N	N	0	0	N	N	0	0	N	24	1	0.053	AUGGCUUGAAAAUAGGGAUGUUUC	24	1	0.043	AAACAUCCCUAUUUUCAAGCCAUA	3	24	0.483686	0.15797	0.954499	0
SL4.0ch01:74244471-74244495	SL4.0ch01	74244471	74244495	cluster_14684	N	0	0	N	24	11	11	AAAGUACGACUCGAGAAUAUUUUG	N	0	0	N	N	0	0	N	24	3	0.133	AAAGUACGACUCGAGAAUAUUUUG	N	0	0	N	24	2	0.086	AAAGUACGACUCGAGAAUAUUUUG	3	24	2.56335	-1.67491	0.583739	0
SL4.0ch01:74244648-74244812	SL4.0ch01	74244648	74244812	cluster_14685	24	5	0.136	CCGUUUUCUGUAGAUUGAUUUCUU	23	1	1	GUUGCGGACUCUUCACAUUGUUG	23	1	0.035	UCCGUUUUCUGUAGAUUGAUUUC	24	3	0.149	UUCUCCAAAAGUAGUCUGACACGG	24	1	0.044	CCGUUUUCUGUAGAUUGAUUUCUU	22	1	0.053	UUGCGGACUCUUCACAUUGUUG	22	3	0.128	CGUGUCAGACUACUUUUGGAGA	7	24	1.9027	0.182069	0.887748	0
SL4.0ch01:74250009-74250245	SL4.0ch01	74250009	74250245	cluster_14689	N	1	0.027	AGCAAACUUGUAUUAUAAAUGAAUU	N	0	0	N	N	0	0	N	23	5	0.249	GCAAGCGCUUGGGAUAUACUAUU	24	1	0.044	GAAUCGAUGUGUAUGAAAAUUGGC	24	1	0.053	AAUACAAGUUUGCUACAUAUUACA	24	2	0.086	AAUACAAGUUUGCUACAUAUUACA	4	24	1.38567	2.85802	0.113923	0
SL4.0ch01:74398133-74398513	SL4.0ch01	74398133	74398513	cluster_14804	N	3	0.082	UUCACAAAUUCUGAAUCAAAUUC	N	0	0	N	N	2	0.07	UAGUCAAACUGAGGAAAU	24	6	0.299	CUCAGUUUGACUAGGUUUUUUCU	21	5	0.222	UAGAGGCUUUGAAGACAUAUG	N	0	0	N	24	3	0.128	AUGAAGGAAUAAGACUGCUAGAUA	3	24	2.58385	1.42127	0.276766	0
SL4.0ch01:74607171-74607270	SL4.0ch01	74607171	74607270	cluster_14878	N	3	0.082	ACCGAUUGAUAAACACUGC	N	1	1	CGAAGAACCGAUUGAUA	20	1	0.035	ACCGAUUGAUAAACACUGCA	23	1	0.05	AGAACCGAUUGAUAAACACUGCA	24	1	0.044	AAGAACCGAUUGAUAAACACUGCA	24	4	0.212	AGCGAAGAACCGAUUGAUAAACAC	24	1	0.043	GAAGAACCGAUUGAUAAACACUGC	5	24	1.69243	0.496764	0.72325	0
SL4.0ch01:74752780-74752820	SL4.0ch01	74752780	74752820	cluster_14933	N	0	0	N	23	2	2	UGAGUCGAGACGUUUUAAGUAUC	21	1	0.035	CUUAAAACGUCUCGACUCACG	24	3	0.149	GUGAGUCGAGACGUUUUAAGUAUC	24	1	0.044	UUAAAGAUAAGAGAACGUGAGUCG	N	0	0	N	24	3	0.128	GUGAGUCGAGACGUUUUAAGUAUC	5	24	1.46375	0.793258	0.629895	0
SL4.0ch01:74869353-74869420	SL4.0ch01	74869353	74869420	cluster_14995	N	2	0.054	AUACAGCGUCUGUAGUCCAAC	N	0	0	N	N	2	0.07	UUGGACUACAGACGCUGUA	24	1	0.05	AUACAGCGUCUGUAGUCCAACGGU	N	3	0.133	UGGACUACAGACGCUG	24	2	0.106	CCGUUGGACUACAGACGCUGUAUG	N	0	0	N	2	24	1.41834	0.574422	0.723633	0
SL4.0ch01:74910103-74910359	SL4.0ch01	74910103	74910359	cluster_15007	N	0	0	N	N	3	3	UAAAGAAAGAAAAUCGAGGAAG	N	0	0	N	24	1	0.05	AUGAAGGGGCUCAACUUGAUAUGA	24	3	0.133	GAAAAAGAAAAUGAAGGGGCUCAA	N	4	0.212	AAUAAGAGGUGAAGAAGAAGGAAU	24	2	0.086	GUGGAAGAUGAAUUAAAAAUUAAC	3	24	2.07245	1.40904	0.34494	0
SL4.0ch01:75065027-75065317	SL4.0ch01	75065027	75065317	cluster_15099	N	0	0	N	N	0	0	N	N	0	0	N	N	0	0	N	N	0	0	N	24	3	0.159	CUUUUUGGUGGUAUCCUUGUAGAG	N	0	0	N	1	24	0.516722	2.43646	0.455977	0
SL4.0ch01:7512223-7512399	SL4.0ch01	7512223	7512399	cluster_15140	N	0	0	N	N	0	0	N	N	0	0	N	N	0	0	N	N	0	0	N	N	0	0	N	24	1	0.043	AAAACUUCCCUCUUGGCAAAGCUU	1	24	0.13885	0.96952	0.799492	0
SL4.0ch01:7512807-7512860	SL4.0ch01	7512807	7512860	cluster_15142	N	0	0	N	N	0	0	N	N	0	0	N	24	1	0.05	AUCCGGUCUUGUACAAACUAUCGC	N	0	0	N	N	0	0	N	N	0	0	N	1	24	0.138345	0.96952	0.799492	0
SL4.0ch01:7516607-7516688	SL4.0ch01	7516607	7516688	cluster_15165	N	0	0	N	N	0	0	N	N	0	0	N	24	1	0.05	UUACGACAGAAAAACUGAAGCUGC	N	0	0	N	N	0	0	N	N	0	0	N	1	24	0.138345	0.96952	0.799492	0
SL4.0ch01:75213501-75213739	SL4.0ch01	75213501	75213739	cluster_15196	N	0	0	N	N	0	0	N	N	0	0	N	24	2	0.1	AGGAUGCUCCAGAAUCGAGAACCC	N	0	0	N	N	0	0	N	N	0	0	N	1	24	0.276691	1.65377	0.664483	0
SL4.0ch01:75343779-75343840	SL4.0ch01	75343779	75343840	cluster_15282	N	0	0	N	N	0	0	N	N	0	0	N	N	0	0	N	N	0	0	N	24	2	0.106	AAUGCAAAAAAAAAUUGUGGACGU	N	0	0	N	1	24	0.344481	1.79762	0.634393	0
SL4.0ch01:75422030-75422128	SL4.0ch01	75422030	75422128	cluster_15312	N	0	0	N	N	0	0	N	N	0	0	N	24	1	0.05	AUCGAGACUGCUGUGUUGUUAGAC	N	0	0	N	N	0	0	N	N	0	0	N	1	24	0.138345	0.96952	0.799492	0
SL4.0ch01:75567307-75567411	SL4.0ch01	75567307	75567411	cluster_15397	N	0	0	N	N	0	0	N	N	0	0	N	N	0	0	N	N	0	0	N	24	1	0.053	AGUGGUACGUUAUACUGUAAUAGU	N	0	0	N	1	24	0.172241	0.96952	0.799492	0
SL4.0ch01:75802712-75802845	SL4.0ch01	75802712	75802845	cluster_15517	N	0	0	N	N	0	0	N	N	0	0	N	N	0	0	N	N	0	0	N	N	0	0	N	24	2	0.086	UAGUGAUUAUAGGAGAAAGAGGUG	1	24	0.277701	1.65682	0.663892	0
SL4.0ch01:75804528-75804784	SL4.0ch01	75804528	75804784	cluster_15520	23	4	0.109	GUGACUCUAGAUUUGUAUAAAAC	N	2	2	AGGUGACUCUAGAUUUGUAUAAAAC	23	4	0.139	GUGACUCUAGAUUUGUAUAAAAC	24	1	0.05	GUGACUCUAGAUUUGUAUAAAACG	N	2	0.089	AUAAAUCUGUGAAACACU	24	3	0.159	GGUGACUCUAGAUUUGUAUAAAAC	24	3	0.128	AUUGUCUUUUCUAUAGCUUUAGAA	5	24	2.64138	-0.27537	0.801402	0
SL4.0ch01:75832987-75833196	SL4.0ch01	75832987	75833196	cluster_15541	N	0	0	N	N	0	0	N	N	0	0	N	N	0	0	N	24	2	0.089	AUUAUUUUUGUAAAUCGCUGCUCU	N	0	0	N	N	0	0	N	1	24	0.315411	1.76636	0.642723	0
SL4.0ch01:75922992-75923120	SL4.0ch01	75922992	75923120	cluster_15590	N	0	0	N	N	0	0	N	N	0	0	N	24	4	0.199	AUCUUGAAAGAAAGUGUCCUCCCA	N	0	0	N	N	0	0	N	24	1	0.043	AGAUUGAGCCGCUUAUUUGGGAGG	2	24	0.692232	2.90725	0.27421	0
SL4.0ch01:75971957-75972273	SL4.0ch01	75971957	75972273	cluster_15625	22	1	0.027	ACGAACUCAACUUUGAAUCACG	24	4	4	AAACGAACUCAACUUUGAAUCACG	N	0	0	N	N	0	0	N	24	2	0.089	AGCGAAAUUCAUUGUCACUGACGU	N	0	0	N	24	2	0.086	GUGACAAUGAAUUUCGCUCCGUGA	4	24	1.33851	-0.677627	0.707503	0
SL4.0ch01:76248315-76248477	SL4.0ch01	76248315	76248477	cluster_15745	N	0	0	N	N	0	0	N	N	0	0	N	24	3	0.149	AACAUAGAAAGAACAAAGAGAAGG	N	0	0	N	N	0	0	N	N	0	0	N	1	24	0.415036	2.16672	0.538434	0
SL4.0ch01:76289852-76290094	SL4.0ch01	76289852	76290094	cluster_15788	23	6	0.163	GCGUGUAAAUCAAAGGUUGUGAAU	24	1	1	CGUUUCAUAAUACCAAUUGCGUGU	N	0	0	N	24	1	0.05	UGCGUGUAAAUCAAAGGUUGUGAA	N	0	0	N	N	0	0	N	24	1	0.043	GCGUGUAAAUCAAAGGUUGUGAAU	4	24	0.959755	-1.67521	0.409759	0
SL4.0ch01:76347317-76347513	SL4.0ch01	76347317	76347513	cluster_15826	24	3	0.082	AUGAUGUCACGACCCAAAUCCUGG	N	0	0	N	N	0	0	N	24	4	0.199	UUUGGGUCGUGACAUCAUGAAUGU	N	0	0	N	24	1	0.053	AUGAUGUCACGACCCAAAUCCUGG	N	0	0	N	3	24	0.984514	0.920179	0.673081	0
SL4.0ch01:76381617-76381784	SL4.0ch01	76381617	76381784	cluster_15848	N	0	0	N	N	0	0	N	N	0	0	N	24	1	0.05	AUGUACUGCAGGUUGCUGAAGAGG	N	0	0	N	N	0	0	N	N	0	0	N	1	24	0.138345	0.96952	0.799492	0
SL4.0ch01:76473659-76473782	SL4.0ch01	76473659	76473782	cluster_15905	N	0	0	N	N	0	0	N	N	0	0	N	24	1	0.05	AGAUAAUGGCAAAUUGUACUCACA	N	0	0	N	N	0	0	N	N	0	0	N	1	24	0.138345	0.96952	0.799492	0
SL4.0ch01:76505601-76505760	SL4.0ch01	76505601	76505760	cluster_15912	N	0	0	N	N	0	0	N	N	0	0	N	N	0	0	N	N	0	0	N	24	3	0.159	UUACAUUCUCUCUUAUAAUACACA	N	0	0	N	1	24	0.516722	2.43646	0.455977	0
SL4.0ch01:76593496-76593664	SL4.0ch01	76593496	76593664	cluster_15962	N	0	0	N	N	0	0	N	N	0	0	N	N	0	0	N	24	1	0.044	UUUUUUAUUUAUCUUUUAAACGUG	N	0	0	N	N	0	0	N	1	24	0.157706	0.96952	0.799492	0
SL4.0ch01:76772590-76772840	SL4.0ch01	76772590	76772840	cluster_16063	N	0	0	N	N	0	0	N	22	1	0.035	UUUUAACCGAUUUUGAAUUUCA	24	2	0.1	AUUGGCCAAAAAAAUCACUUUCUC	N	3	0.133	UAACCGAUUUUGAAUUUCA	24	1	0.053	AAUUUCAAAUUGGCCAAAAAAAUC	N	0	0	N	3	24	1.06695	2.3153	0.254734	0
SL4.0ch01:7681719-7681891	SL4.0ch01	7681719	7681891	cluster_16094	N	0	0	N	N	4	4	GGGGCUUUGAUUUGAACUCAA	N	0	0	N	N	0	0	N	N	0	0	N	24	1	0.053	UUUGAACUCAAAUAAUUUUGGAUG	N	0	0	N	1	24	0.831342	-2.21157	0.3778	0
SL4.0ch01:76847220-76847294	SL4.0ch01	76847220	76847294	cluster_16106	N	0	0	N	23	1	1	AAGGAUUUAAGUAAUGAAGAUUU	N	0	0	N	24	3	0.149	AAAGGAUUUAAGUAAUGAAGAUUU	22	1	0.044	CAAAGGAUUUAAGUAAUGAAGA	N	0	0	N	24	2	0.086	CAAUAGCUGCUACUUUUGGAGGAU	4	24	1.01522	2.22847	0.277224	0
SL4.0ch01:77181243-77181462	SL4.0ch01	77181243	77181462	cluster_16306	N	0	0	N	N	0	0	N	N	0	0	N	24	1	0.05	GGUAGGGGUGUGCAAAAACCGAAC	N	0	0	N	N	0	0	N	N	0	0	N	1	24	0.138345	0.96952	0.799492	0
SL4.0ch01:7721937-7722024	SL4.0ch01	7721937	7722024	cluster_16320	N	0	0	N	N	0	0	N	N	0	0	N	N	0	0	N	N	0	0	N	N	0	0	N	24	3	0.128	AAAGCUAGACUGGAAAAAUGGACC	1	24	0.416551	2.17126	0.537063	0
SL4.0ch01:77476004-77476261	SL4.0ch01	77476004	77476261	cluster_16440	23	4	0.109	AAUUAUGAAGAAGAUAGUAGAUA	24	1	1	AAUUAUGAAGAAGAUAGUAGAUAA	22	2	0.07	AGAAGAUAGUAGAUAAGGAGUG	24	2	0.1	UUUUUCAUUUUAGCUCCAACACUG	N	4	0.178	AACAGUGUUGGAGCUAAAAUGAAA	24	4	0.212	AGUGUUGGAGCUAAAAUGAAAAAA	24	1	0.043	AAACACCCCACUCCUUAUCUACUA	6	24	2.5351	0.641524	0.580447	0
SL4.0ch01:7750183-7750420	SL4.0ch01	7750183	7750420	cluster_16454	N	0	0	N	N	0	0	N	N	0	0	N	N	0	0	N	N	0	0	N	N	0	0	N	24	2	0.086	UCUUAGAGAUUGUUCGAUUGCAUG	1	24	0.277701	1.65682	0.663892	0
SL4.0ch01:77511190-77511419	SL4.0ch01	77511190	77511419	cluster_16462	N	0	0	N	22	1	1	UGUAAAGUGUCUGUUAAGUAUC	21	1	0.035	AUCAUGUUAGGCUGUAAAGUG	23	2	0.1	GUAUCAUGUUAGGCUGUAAAGUG	24	4	0.178	AUCAUGUUAGGCUGUAAAGUGUCU	24	1	0.053	AUCAUGUUAGGCUGUAAAGUGUCU	24	5	0.214	UUGUAUCAUGUUAGGCUGUAAAGU	6	24	2.08368	2.29643	0.125835	0
SL4.0ch01:77511752-77511998	SL4.0ch01	77511752	77511998	cluster_16463	N	0	0	N	N	0	0	N	N	0	0	N	N	0	0	N	N	0	0	N	24	1	0.053	AUUGUUCAUUCUUGAAGGGUCAUC	24	1	0.043	AUACAUUGUUCAUUCUUGAAGGGU	2	24	0.311091	1.69357	0.62919	0
SL4.0ch01:77521702-77521955	SL4.0ch01	77521702	77521955	cluster_16471	23	1	0.027	AUUUCAUAUCUAUUACAUGUAUC	N	0	0	N	24	1	0.035	UUCAAUUUCAUAUCUAUUACAUGU	24	2	0.1	UUCAAUUUCAUAUCUAUUACAUGU	N	0	0	N	N	0	0	N	N	0	0	N	3	24	0.507891	-0.0988937	0.971063	0
SL4.0ch01:77785482-77785590	SL4.0ch01	77785482	77785590	cluster_16610	23	2	0.054	UAGACUCUGACCUUCAAGGACUU	N	0	0	N	N	0	0	N	24	3	0.149	UAUCAUAGACUCUGACCUUCAAGG	N	0	0	N	N	0	0	N	24	1	0.043	AUCAUAGACUCUGACCUUCAAGGA	3	24	0.726481	1.04451	0.66576	0
SL4.0ch01:77787333-77787544	SL4.0ch01	77787333	77787544	cluster_16611	N	0	0	N	N	0	0	N	N	0	0	N	N	0	0	N	N	0	0	N	N	0	0	N	24	1	0.043	AUCAUUUUUCAUCUUUCAGACUAA	1	24	0.13885	0.96952	0.799492	0
SL4.0ch01:77920700-77921225	SL4.0ch01	77920700	77921225	cluster_16664	N	0	0	N	24	2	2	AAAUUUGGAGUAUACAUGCCACCC	N	0	0	N	N	0	0	N	24	1	0.044	AUACAUGCCACCCUUCAUUGUUUC	24	1	0.053	AUUAUAUAUAUGCAUAACUUUUCA	24	1	0.043	AUCGCAUAACGUAUAAAAUUGAGC	4	24	0.798347	0.199092	0.92777	0
SL4.0ch01:78055131-78055250	SL4.0ch01	78055131	78055250	cluster_16736	N	0	0	N	N	0	0	N	N	0	0	N	24	1	0.05	AAACCGAUCCAGUUUCAGACAUCU	24	1	0.044	AAACCGAUCCAGUUUCAGACAUCU	N	0	0	N	24	1	0.043	AAACCGAUCCAGUUUCAGACAUCU	3	24	0.434901	2.22869	0.429122	0
SL4.0ch01:7812792-7813073	SL4.0ch01	7812792	7813073	cluster_16774	N	2	0.054	AAAGACCUAGACUACGAUUAAGU	N	0	0	N	N	0	0	N	N	2	0.1	AAAAAGGUGUGAAUGAAAAAUGAAU	N	0	0	N	24	2	0.106	AAGUUGUGACUUUUAUGAAAGAGG	N	0	0	N	1	24	0.793767	1.16323	0.619561	0
SL4.0ch01:78531204-78531345	SL4.0ch01	78531204	78531345	cluster_16937	N	0	0	N	N	0	0	N	N	0	0	N	N	0	0	N	N	0	0	N	24	2	0.106	UCGCUUGCCAUAUAUACACAUGCA	N	0	0	N	1	24	0.344481	1.79762	0.634393	0
SL4.0ch01:79000777-79000932	SL4.0ch01	79000777	79000932	cluster_17123	23	4	0.109	UGUCUCCUUUGAGUAAUGAUCAA	24	2	2	AUAUAUCCCUAUUUGUAAAUAAAU	24	5	0.174	AUAUAUCCCUAUUUGUAAAUAAAU	24	1	0.05	UACGUGAGCCAUUUAUUUACAAAU	24	1	0.044	AUAUAUCCCUAUUUGUAAAUAAAU	N	0	0	N	24	1	0.043	AUAUAUCCCUAUUUGUAAAUAAAU	6	24	1.83416	-2.0582	0.147911	0
SL4.0ch01:79126270-79126448	SL4.0ch01	79126270	79126448	cluster_17181	N	0	0	N	N	2	2	AGGGAUAUUGCUUCAAGUUAUGGA	N	0	0	N	24	2	0.1	CUUCAAGUUAUGGACUAAAUAAUU	N	0	0	N	N	0	0	N	24	3	0.128	AUAUUGCUUCAAGUUAUGGACUAA	2	24	1.02279	0.80953	0.706823	0
SL4.0ch01:79216900-79217041	SL4.0ch01	79216900	79217041	cluster_17210	23	2	0.054	GGUUGAUGUGACACCUCUCUAUG	23	3	3	CAUAGAGAGGUGUCACAUCAACC	24	1	0.035	AUGACAAGUAAAAAUAAACGAAGA	N	0	0	N	24	1	0.044	AUCAUAGAGAGGUGUCACAUCAAC	24	4	0.212	AAUAGUAAUUAAAUAACCUUCGUG	N	0	0	N	5	24	1.65849	-0.376326	0.810919	0
SL4.0ch01:79333501-79333656	SL4.0ch01	79333501	79333656	cluster_17262	23	3	0.082	UCUUUGUCUCACUUUUAAUUUUC	24	2	2	AUAUAGUACUGUACCAUCUUUGUC	21	2	0.07	AUAUAGUACUGUACCAUCUUU	24	4	0.199	UGGCUCUGAUUCGUUUAGAAAAUG	N	0	0	N	24	1	0.053	AAUAUAGUACUGUACCAUCUUUGU	N	2	0.086	ACUGUACCAUCUUUGUCU	5	24	1.88157	-0.184664	0.89004	0
SL4.0ch01:7940327-7940410	SL4.0ch01	7940327	7940410	cluster_17290	N	0	0	N	N	0	0	N	N	0	0	N	N	0	0	N	N	0	0	N	24	2	0.106	AGGAUAGUAUUAGAAUAUCGGGUG	N	0	0	N	1	24	0.344481	1.79762	0.634393	0
SL4.0ch01:79721758-79721949	SL4.0ch01	79721758	79721949	cluster_17458	N	0	0	N	N	0	0	N	N	0	0	N	24	1	0.05	AUAACUAAAAGGUUCGUUAGAAUG	N	0	0	N	N	0	0	N	N	0	0	N	1	24	0.138345	0.96952	0.799492	0
SL4.0ch01:7983618-7983695	SL4.0ch01	7983618	7983695	cluster_17509	N	0	0	N	N	0	0	N	N	0	0	N	24	1	0.05	AAAAACUGACUGAGACAACGGACC	N	0	0	N	N	0	0	N	N	0	0	N	1	24	0.138345	0.96952	0.799492	0
SL4.0ch01:7986320-7986368	SL4.0ch01	7986320	7986368	cluster_17522	N	0	0	N	N	0	0	N	N	0	0	N	N	0	0	N	24	1	0.044	AUAGCGUAUCUGAUCUAUCUGAUU	22	2	0.106	GUAUCUGAUCUAUCUGAUUGUU	24	1	0.043	AGCGUAUCUGAUCUAUCUGAUUGU	3	24	0.641037	2.75597	0.268277	0
SL4.0ch01:80293018-80293823	SL4.0ch01	80293018	80293823	cluster_17700	N	2	0.054	AAUGACCAAAAAAUCACCUUCUA	21	1	1	GGUUUCGUGAGGAUCGUCGUG	24	5	0.174	AUAUAGGCUCUUGAAUAGAUUCGG	23	1	0.05	ACAAUCAGGGACUCAAGACAGUU	24	1	0.044	AGCCUGCUUGAACACAGAUCAUGC	N	0	0	N	24	4	0.171	AAGCUCCGAGGAAGUGAUUUUUGG	5	24	1.91334	-0.67815	0.626478	0
SL4.0ch01:80293903-80294224	SL4.0ch01	80293903	80294224	cluster_17701	23	1	0.027	GGAGACUUUGAAGAAAUUAGACA	24	1	1	AUUGGGCUUUUAUAAGGACGAAGC	N	0	0	N	N	0	0	N	N	0	0	N	N	0	0	N	24	1	0.043	GGAGACUUUGAAGAAAUUAGACAA	3	24	0.389923	-0.855316	0.770635	0
SL4.0ch01:80511110-80511554	SL4.0ch01	80511110	80511554	cluster_17807	24	6	0.163	UGUGGGUCCGUUCAAAAUUGUUG	21	1	1	GUGGGUCCGUUCAAAAUUGUU	22	2	0.07	AUUUUGUUUUUGAACUGCCACA	N	0	0	N	24	1	0.044	UUGCAUGAUCGAGAAAUUGAAACU	N	0	0	N	24	6	0.257	CUUCCAAUGUACGAGAAACAUGAC	5	24	1.96317	-0.39748	0.78665	0
SL4.0ch01:80620307-80620348	SL4.0ch01	80620307	80620348	cluster_17854	N	0	0	N	N	0	0	N	N	0	0	N	N	0	0	N	N	0	0	N	24	2	0.106	AAUAGCUGGUAGUAGGAAAUUAUA	N	0	0	N	1	24	0.344481	1.79762	0.634393	0
SL4.0ch01:80662337-80662484	SL4.0ch01	80662337	80662484	cluster_17881	N	0	0	N	N	0	0	N	N	0	0	N	N	0	0	N	N	0	0	N	24	3	0.159	AUACAAUGGAUAAUCGUAAAAAGA	N	0	0	N	1	24	0.516722	2.43646	0.455977	0
SL4.0ch01:81106140-81106395	SL4.0ch01	81106140	81106395	cluster_18092	24	1	0.027	UUGGGAUACUCGAAACAAAUAAAG	23	3	3	AUUUUUGUAGACACUUAUCCCAU	22	2	0.07	UUUUGUAGACACUUAUCCCAUA	N	2	0.1	ACCUUAGUUGGGAUACUCGAAACAA	24	1	0.044	AUUUUUGUAGACACUUAUCCCAUA	24	1	0.053	AUUUUUGUAGACACUUAUCCCAUA	21	1	0.043	UUAGUUGGGAUACUCGAAACA	6	24	1.61592	-0.563892	0.687269	0
SL4.0ch01:81120286-81120407	SL4.0ch01	81120286	81120407	cluster_18106	N	0	0	N	N	1	1	AUCACCAUUUUGCCCUUCU	23	2	0.07	GGUGAUUCAACUUUUACUUUGAAG	24	5	0.249	AAGGGCAAAAUGGUGAUUCAACUU	24	1	0.044	AUGGUGAUUCAACUUUUACUUUGA	23	1	0.053	UGAAUCACCAUUUUGCCCUUCUA	24	1	0.043	ACUUUUACUUUGAAGCUUCUCACU	5	24	1.6151	1.06141	0.494503	0
SL4.0ch01:81171265-81171420	SL4.0ch01	81171265	81171420	cluster_18134	N	0	0	N	N	0	0	N	N	0	0	N	24	2	0.1	ACAAAAACAGAAACAGAAAUUAUA	24	1	0.044	AAAAACAGAAACAGAAAUUAUACA	N	0	0	N	N	0	0	N	2	24	0.434396	2.22501	0.472646	0
SL4.0ch01:81216849-81217166	SL4.0ch01	81216849	81217166	cluster_18156	N	0	0	N	24	1	1	AAUUCGUUGGCCUUUUUCUCUACG	23	1	0.035	CUACGAUUGUAUAAUGCACAAAU	24	2	0.1	AAUUCGUUGGCCUUUUUCUCUACG	N	0	0	N	N	0	0	N	24	1	0.043	CUACGAUUGUAUAAUGCACAAAUG	4	24	0.725219	0.142174	0.949587	0
SL4.0ch01:81254382-81254570	SL4.0ch01	81254382	81254570	cluster_18172	23	2	0.054	CGAGAAAAAGAAGCUAGAAUGUC	N	0	0	N	N	0	0	N	N	0	0	N	N	0	0	N	24	1	0.053	GUCGAGAAAAAGAAGCUAGAAUGU	24	2	0.086	AUUCGCGGUAUUUUAUUAAAUUUG	3	24	0.622536	0.721049	0.776455	0
SL4.0ch01:81537121-81537197	SL4.0ch01	81537121	81537197	cluster_18281	N	0	0	N	N	0	0	N	N	0	0	N	24	1	0.05	AAAUAAAUCAAAAAAUCAGCUUUU	N	0	0	N	N	0	0	N	N	0	0	N	1	24	0.138345	0.96952	0.799492	0
SL4.0ch01:81548097-81548271	SL4.0ch01	81548097	81548271	cluster_18288	24	3	0.082	UGGAAAAACUUUGACACAUGGCA	N	0	0	N	21	1	0.035	UGGAAAAACUUUGACACAUGG	24	7	0.348	GUGCACUAUCUCUUUUAUAUGGAA	N	2	0.089	GUAGUGCACUAUCUCUUUUAUAUG	N	0	0	N	24	5	0.214	GUAGUGCACUAUCUCUUUUAUAUG	4	24	2.38188	1.77137	0.206869	0
SL4.0ch01:81723892-81724048	SL4.0ch01	81723892	81724048	cluster_18366	N	0	0	N	22	1	1	AAGAAGAAGAAAAAGAGAGAGU	N	0	0	N	24	1	0.05	AAAGAAGAAGAAAAAGAGAGAGUG	24	1	0.044	UUCAUUAUUACCAUUUAUAUCAAC	N	0	0	N	24	2	0.086	UUUUCUUCUUCUUUGUUUCUUUCC	4	24	0.738527	1.65588	0.462613	0
SL4.0ch01:81760044-81760294	SL4.0ch01	81760044	81760294	cluster_18384	23	1	0.027	AUGUACCUUUUUCCCUUCCUAUG	22	1	1	UUUUUUUUUUUUUGGCUGCUGA	22	3	0.105	AUAUGUUGUUGGGUUAUGUACC	24	4	0.199	ACAUAGGAAGGGAAAAAGGUACAU	24	4	0.178	AUAAGAGUGGGCUUAUGGGAAAAA	N	0	0	N	24	4	0.171	AUUAAAUAUGUUGUUGGGUUAUGU	6	24	2.42539	0.998741	0.433894	0
SL4.0ch01:81762657-81762878	SL4.0ch01	81762657	81762878	cluster_18388	24	1	0.027	AACAAAAUGGACUUAAUAAAAACA	N	0	0	N	22	1	0.035	UUUCUGAAAUACCCUUAAAAGC	24	2	0.1	AACAAAAUGGACUUAAUAAAAACA	N	3	0.133	AACAGCUUUUAAGGGUAUUUCAGAA	24	6	0.318	AUAAAUUUGUUGAACUUUGUACAA	N	0	0	N	4	24	2.01445	2.45229	0.133519	0
SL4.0ch01:8203385-8203451	SL4.0ch01	8203385	8203451	cluster_18488	N	0	0	N	N	0	0	N	N	0	0	N	N	0	0	N	N	0	0	N	24	2	0.106	UUUUAGUUGGAGGUAAUUUGGUGC	N	0	0	N	1	24	0.344481	1.79762	0.634393	0
SL4.0ch01:8234558-8234686	SL4.0ch01	8234558	8234686	cluster_18658	N	0	0	N	N	0	0	N	N	0	0	N	N	0	0	N	24	1	0.044	UUUACGAACCGAACCGACCGAACG	N	0	0	N	N	0	0	N	1	24	0.157706	0.96952	0.799492	0
SL4.0ch01:82358176-82358340	SL4.0ch01	82358176	82358340	cluster_18665	N	0	0	N	N	0	0	N	N	0	0	N	24	1	0.05	GUUGUUACUGUGGAUUUUUCAAGU	N	0	0	N	N	0	0	N	N	0	0	N	1	24	0.138345	0.96952	0.799492	0
SL4.0ch01:82418149-82418179	SL4.0ch01	82418149	82418179	cluster_18704	N	0	0	N	N	0	0	N	N	0	0	N	24	2	0.1	CAAGCGUGUACUCUGACAUUUCAG	N	0	0	N	24	3	0.159	AAGCGUGUACUCUGACAUUUCAGG	N	0	0	N	2	24	0.793413	3.06938	0.225073	0
SL4.0ch01:83057995-83058331	SL4.0ch01	83057995	83058331	cluster_18982	24	4	0.109	AGAAAAAGGCCAACGAAUUAUACG	N	0	0	N	23	2	0.07	AAAGGCCAACGAAUUAUACGAUU	22	3	0.149	AAAAAGGCCAACGAAUUAUACG	24	1	0.044	AUUAAAUCAAACCCUAGCUAUUUU	24	1	0.053	AUCGUAUAAUUCGUUGGCCUUUUU	24	1	0.043	AGAAAAAGGCCAACGAAUUAUACG	6	24	1.51883	0.00385441	0.997909	0
SL4.0ch01:8317310-8317608	SL4.0ch01	8317310	8317608	cluster_19052	N	0	0	N	N	0	0	N	N	0	0	N	24	1	0.05	GAAUUGGUUGAGGUUGUUUCUUUG	N	0	0	N	N	0	0	N	N	0	0	N	1	24	0.138345	0.96952	0.799492	0
SL4.0ch01:83291276-83291456	SL4.0ch01	83291276	83291456	cluster_19100	N	0	0	N	N	0	0	N	N	0	0	N	N	0	0	N	24	2	0.089	AUUCAAUCACGGUCUUAAAAUCAU	N	0	0	N	N	0	0	N	1	24	0.315411	1.76636	0.642723	0
SL4.0ch01:83383087-83383306	SL4.0ch01	83383087	83383306	cluster_19150	N	0	0	N	23	3	3	AAGUUGUGGGCUGUCCUUGAUUC	N	0	0	N	N	0	0	N	24	2	0.089	AACGGGCCCUUAUAGUUUGAAUCA	24	1	0.053	UAUAGUUUGAAUCAAGGACAGCCC	24	2	0.086	UUGAUUCAAACUAUAAGGGCCCGU	4	24	1.25968	0.321498	0.862672	0
SL4.0ch01:8372972-8373320	SL4.0ch01	8372972	8373320	cluster_19300	24	2	0.054	UUGACCGAUUCUGUUAAUGAAAAG	N	0	0	N	22	2	0.07	UUGACCGAUUCUGUUAAUGAAA	24	3	0.149	CUCCGUUUUCCGUACAAUUUAGAA	23	1	0.044	UGACCGAUUCUGUUAAUGAAAAG	23	2	0.106	UGACCGAUUCUGUUAAUGAAAAG	24	3	0.128	AAUCUACGUGCCAUGAGUGGAACU	6	24	1.79617	1.07877	0.438491	0
SL4.0ch01:83851117-83851339	SL4.0ch01	83851117	83851339	cluster_19361	N	5	0.136	AUCGGGUUUCACUUUUACUUGAGA	24	2	2	UCAAGUAAAAGUGAAACCCGAUUA	21	2	0.07	UAAAAGUGAAACCCGAUUACA	24	1	0.05	UUCUCAAGUAAAAGUGAAACCCGA	N	0	0	N	24	1	0.053	UAAUCGGGUUUCACUUUUACUUGA	24	1	0.043	UGAGCAAGGAGGUUGGGCCUAGUG	5	24	1.50028	-1.65216	0.271001	0
SL4.0ch01:8387720-8387770	SL4.0ch01	8387720	8387770	cluster_19382	23	1	0.027	UUCAUGUUGUGUAUUGGAGAAGA	N	0	0	N	N	0	0	N	N	0	0	N	24	2	0.089	UUCAACUUUUCUGAAUGAGACUUC	N	0	0	N	24	2	0.086	ACUUUUCUGAAUGAGACUUCGACU	3	24	0.679409	1.72114	0.485654	0
SL4.0ch01:8397508-8397672	SL4.0ch01	8397508	8397672	cluster_19415	N	0	0	N	N	0	0	N	21	2	0.07	AAAACGGGUCUGAACAAAUUC	24	2	0.1	ACGGGUCUGUUCAGUGAAUUUGUU	23	3	0.133	UAAAACGGGUCUGAACAAAUUCA	24	4	0.212	AUAAAACGGGUCUGAACAAAUUCA	N	0	0	N	4	24	1.72858	1.96994	0.255232	0
SL4.0ch01:84237878-84238456	SL4.0ch01	84237878	84238456	cluster_19515	N	4	0.109	GAUGAGCAAUGUUACGAUCUACUGUGCAAG	23	4	4	UUACGAUCUACUGUGCAAGUUAA	N	0	0	N	24	2	0.1	ACUUUAUCUGUUUUACUUUGUGAC	24	1	0.044	AAGAGUCCGCGCAACUUAGAGAUG	N	0	0	N	24	1	0.043	AAACUUAACUUGCACAGUAGAUCG	4	24	1.57754	-1.17867	0.450107	0
SL4.0ch01:84261236-84261438	SL4.0ch01	84261236	84261438	cluster_19518	24	7	0.19	AUGGGGGUAGACAGUGAUUC	N	0	0	N	23	2	0.07	UAAUCACCGUUAUUGGACUUCUA	24	2	0.1	AUAACGGUGAUUAAUGAACUUCAU	N	0	0	N	24	5	0.265	AAUCACCGUUAUUGGACUUCUAGA	24	3	0.128	AAUCACCGUUAUUGGACUUCUAGA	5	24	2.44833	0.284862	0.829006	0
SL4.0ch01:84326760-84327020	SL4.0ch01	84326760	84327020	cluster_19540	24	4	0.109	AUCAAUCGGUAUGCAUUACUUCUU	23	1	1	AAAACCAUAACACACUCAUUACU	23	4	0.139	UAAAGAAGUAAUGCAUACCGAUU	24	1	0.05	AUGAAUCAAUCGGUAUGCAUUACU	24	2	0.089	AGGACGCUUUCUUUCAAAAUAGAA	24	1	0.053	CGUGUUUUAGUAGUGUGUAUGACA	23	2	0.086	AAAGGUGAAUGAAUCAAUCGGUA	7	24	1.99327	-0.692369	0.580995	0
SL4.0ch01:8484057-8484194	SL4.0ch01	8484057	8484194	cluster_19747	N	0	0	N	N	0	0	N	22	1	0.035	GAAAUGAAUUAGGAGGUAUGAC	N	0	0	N	N	0	0	N	24	3	0.159	AUCCAUAAUCUUGUGGUUCCUACA	24	1	0.043	AGAAAUGAAUUAGGAGGUAUGACC	3	24	0.800475	1.79654	0.452251	0
SL4.0ch01:84961454-84961515	SL4.0ch01	84961454	84961515	cluster_19819	N	0	0	N	N	1	1	AAGUGAAUGAUGAUCAAAGAUAAAAAUAU	N	0	0	N	24	2	0.1	UUUGAUAGAUUUUUGCUUGCGUGA	N	0	0	N	N	0	0	N	N	0	0	N	1	24	0.441466	0.667412	0.831756	0
SL4.0ch01:84962137-84962328	SL4.0ch01	84962137	84962328	cluster_19820	24	5	0.136	AAAACAACGUAAGAACUAAAAAGU	24	3	3	AAAACAACGUAAGAACUAAAAAGU	23	3	0.105	AAACAACGUAAGAACUAAAAAGU	24	2	0.1	AAAACAACGUAAGAACUAAAAAGU	24	1	0.044	AAACAACGUAAGAACUAAAAAGUA	24	1	0.053	AAACAACGUAAGAACUAAAAAGUA	24	1	0.043	AAAACAACGUAAGAACUAAAAAGU	7	24	2.10601	-1.27093	0.299779	0
SL4.0ch01:85086331-85086832	SL4.0ch01	85086331	85086832	cluster_19892	21	601	16.33	UAUGUAUUGUGGUGCUCAUUC	21	449	449	UAUGUAUUGUGGUGCUCAUUC	24	187	6.518	AGGAUCUAAUGACACUUAACUAGU	24	136	6.77	AGGAUCUAAUGACACUUAACUAGU	24	156	6.938	AGGAUCUAAUGACACUUAACUAGU	24	146	7.734	AGGAUCUAAUGACACUUAACUAGU	24	150	6.418	AGGAUCUAAUGACACUUAACUAGU	7	24	242.337	-1.19015	2.64892e-05	0.0492556
SL4.0ch01:85316604-85316779	SL4.0ch01	85316604	85316779	cluster_19951	N	0	0	N	N	0	0	N	N	0	0	N	N	0	0	N	24	1	0.044	AUAUCUGAAUGACAUAUGAAAUUA	N	0	0	N	24	1	0.043	AUUUCAAUAUCUGAAUGACAUAUG	2	24	0.296556	1.69361	0.635038	0
SL4.0ch01:85623119-85623240	SL4.0ch01	85623119	85623240	cluster_20097	N	0	0	N	N	0	0	N	N	0	0	N	24	1	0.05	AUUUAUGUUCCUCUUAUUAAUAAU	N	0	0	N	N	0	0	N	N	0	0	N	1	24	0.138345	0.96952	0.799492	0
SL4.0ch01:8564331-8564444	SL4.0ch01	8564331	8564444	cluster_20106	23	1	0.027	AUAGACAGAUAGACUGAUAGAUA	N	0	0	N	N	0	0	N	24	1	0.05	AGAGAGAUAGACAGAUAGACUGAU	24	1	0.044	AUAGACAGAUAGACAGAUACACAG	N	0	0	N	N	0	0	N	3	24	0.382348	0.74468	0.803441	0
SL4.0ch01:85978950-85979090	SL4.0ch01	85978950	85979090	cluster_20264	N	0	0	N	N	0	0	N	N	0	0	N	24	1	0.05	GAAGGCGUUCGGUCUGUUUUUGAG	N	0	0	N	24	1	0.053	AAGGCGUUCGGUCUGUUUUUGAGC	24	1	0.043	UCGGUCUGUUUUUGAGCAAGAAUC	3	24	0.449436	2.26395	0.417383	0
SL4.0ch01:85994155-85994300	SL4.0ch01	85994155	85994300	cluster_20269	20	2	0.054	AAGUAACUGUUGCAAUAUAC	N	0	0	N	21	4	0.139	AAAGUAACUGUUGCAAUAUAC	N	2	0.1	AUAAAAACUCUAUAGAAAAUCUCUU	N	0	0	N	24	1	0.053	AGUAACUGUUGCAAUAUACCAAAC	24	2	0.086	AGUAACUGUUGCAAUAUACCAAAC	4	24	1.47884	-0.444921	0.777881	0
SL4.0ch01:86050714-86050984	SL4.0ch01	86050714	86050984	cluster_20298	23	1	0.027	UAGGCUCAAGAAUUUCAAAGAUG	N	0	0	N	23	1	0.035	UUAUAGGCUCAAGAAUUUCAAAG	24	3	0.149	AUAGGCUCAAGAAUUUCAAAGAUG	N	0	0	N	N	0	0	N	24	2	0.086	AUAGGCUCAAGAAUUUCAAAGAUG	4	24	0.923937	1.15608	0.578405	0
SL4.0ch01:86210837-86211070	SL4.0ch01	86210837	86211070	cluster_20388	N	0	0	N	N	0	0	N	N	0	0	N	24	2	0.1	AAUGGUUUGAUUUAAUUGUGCUCA	24	1	0.044	AAGCUCUUUUAAGUUGACCAAACU	23	1	0.053	GCUCUUUUAAGUUGACCAAACUU	24	1	0.043	AAGCUCUUUUAAGUUGACCAAACU	4	24	0.745487	2.99653	0.172437	0
SL4.0ch01:86283969-86284142	SL4.0ch01	86283969	86284142	cluster_20415	N	2	0.054	AUAGGGAGACAAGUAUAUGAAGCG	N	0	0	N	N	0	0	N	24	4	0.199	AAUGUGUUGCAUAGGGAGACAAGU	N	0	0	N	24	5	0.265	AAUGUGUUGCAUAGGGAGACAAGU	24	3	0.128	AUAGGGAGACAAGUAUAUGAAGCG	3	24	2.00373	2.66379	0.113421	0
SL4.0ch01:86378819-86378977	SL4.0ch01	86378819	86378977	cluster_20444	N	0	0	N	N	0	0	N	N	0	0	N	24	1	0.05	GUGUGUGAACUAAAUCUUUUAAAU	N	0	0	N	N	0	0	N	N	0	0	N	1	24	0.138345	0.96952	0.799492	0
SL4.0ch01:86761148-86761243	SL4.0ch01	86761148	86761243	cluster_20619	N	0	0	N	N	0	0	N	N	0	0	N	N	0	0	N	N	0	0	N	N	0	0	N	24	4	0.171	AUAGAUCAUAUACUGUCUGCCUGU	1	24	0.555401	2.58543	0.415965	0
SL4.0ch01:86964433-86964553	SL4.0ch01	86964433	86964553	cluster_20715	N	0	0	N	N	0	0	N	N	0	0	N	N	0	0	N	24	2	0.089	ACAACUGUCAUUGCUUACUGUAAU	N	0	0	N	N	0	0	N	1	24	0.315411	1.76636	0.642723	0
SL4.0ch01:87036045-87036086	SL4.0ch01	87036045	87036086	cluster_20758	N	0	0	N	N	0	0	N	N	0	0	N	N	0	0	N	N	0	0	N	24	1	0.053	AUGAUUUUAGAACCGCGAGAUAAC	24	13	0.556	AGAUGAUUUUAGAACCGCGAGAUA	2	24	1.9773	4.40324	0.233983	0
SL4.0ch01:87045407-87045574	SL4.0ch01	87045407	87045574	cluster_20766	N	0	0	N	N	0	0	N	N	0	0	N	N	0	0	N	N	0	0	N	24	1	0.053	UGUGCUCGUCAGAAAUAAAGGUAU	N	0	0	N	1	24	0.172241	0.96952	0.799492	0
SL4.0ch01:87159121-87159350	SL4.0ch01	87159121	87159350	cluster_20825	N	0	0	N	N	0	0	N	N	0	0	N	N	0	0	N	24	1	0.044	AUCGUGCCGUCCUCUUCGACUCAA	24	1	0.053	UUGAGUCGAAGAGGACGGCACGAU	N	0	0	N	2	24	0.329946	1.76933	0.607075	0
SL4.0ch01:87364046-87364093	SL4.0ch01	87364046	87364093	cluster_20923	24	5	0.136	ACUCGGACUCUUCAAAAAUGACAG	N	0	0	N	N	0	0	N	24	3	0.149	UCAAACUCUGAUUUCUGAUAAGCU	24	1	0.044	ACUCGGACUCUUCAAAAAUGACAG	24	4	0.212	CUCGGACUCUUCAAAAAUGACAGU	24	1	0.043	ACUCGGACUCUUCAAAAAUGACAG	5	24	1.83204	1.07656	0.477701	0
SL4.0ch01:87517300-87517459	SL4.0ch01	87517300	87517459	cluster_20992	N	0	0	N	N	0	0	N	N	0	0	N	24	2	0.1	UUGAGAAAAAAAGGGGAAAAAUGG	N	0	0	N	N	0	0	N	N	0	0	N	1	24	0.276691	1.65377	0.664483	0
SL4.0ch01:87601793-87601841	SL4.0ch01	87601793	87601841	cluster_21046	21	1	0.027	UUGAAAGAACCUUUGAAUUCA	N	0	0	N	24	1	0.035	AUGUUAAAGCUUUUGAAUUCAAAG	24	3	0.149	AAUCGAAUUAUCUCCACUUAGUGU	24	1	0.044	AAUCGAAUUAUCUCCACUUAGUGU	N	0	0	N	N	0	0	N	4	24	0.803942	0.871214	0.690637	0
SL4.0ch01:87657137-87657180	SL4.0ch01	87657137	87657180	cluster_21086	N	0	0	N	N	0	0	N	N	0	0	N	N	0	0	N	24	1	0.044	AAUAAGAUCAGUUUGAAGGAAGUG	24	5	0.265	AUGAAAAAUGCUGGAACUCAAAUA	N	0	0	N	2	24	1.01891	3.41742	0.154941	0
SL4.0ch01:88004480-88004538	SL4.0ch01	88004480	88004538	cluster_21271	N	0	0	N	N	0	0	N	N	0	0	N	N	0	0	N	N	0	0	N	N	0	0	N	24	1	0.043	CUAUAUAUAUAAAAUGUUCACUGU	1	24	0.13885	0.96952	0.799492	0
SL4.0ch01:88016870-88017002	SL4.0ch01	88016870	88017002	cluster_21284	N	0	0	N	N	0	0	N	21	1	0.035	UUUCUCAAUGAUAUGUACUCU	N	0	0	N	N	0	0	N	24	4	0.212	CAAUGAUAUGUACUCUGCUUCAGC	24	1	0.043	AUGUACUCUGCUUCAGCUGAAGAG	3	24	0.972716	2.13383	0.348885	0
SL4.0ch01:8803509-8803581	SL4.0ch01	8803509	8803581	cluster_21291	N	0	0	N	N	0	0	N	N	0	0	N	24	1	0.05	ACACAUCUGCUGGUUCUUCCCACC	N	0	0	N	N	0	0	N	N	0	0	N	1	24	0.138345	0.96952	0.799492	0
SL4.0ch01:88290305-88290428	SL4.0ch01	88290305	88290428	cluster_21421	N	0	0	N	N	2	2	CUGGAUGACUGUAGUAAAUUAUAAU	N	0	0	N	N	0	0	N	24	1	0.044	ACUCCCCUGGAUGACUGUAGUAAA	N	0	0	N	N	0	0	N	1	24	0.487256	-1.19574	0.689655	0
SL4.0ch01:88357103-88357279	SL4.0ch01	88357103	88357279	cluster_21447	N	0	0	N	N	0	0	N	N	0	0	N	N	0	0	N	N	0	0	N	N	0	0	N	24	3	0.128	ACCUUCUUUUCUGUAAAACAAAGA	1	24	0.416551	2.17126	0.537063	0
SL4.0ch01:88891899-88892176	SL4.0ch01	88891899	88892176	cluster_21703	24	3	0.082	UCACCCGAUCUCUGACCACCUUCC	23	3	3	UUUCACCCGAUCUCUGACCACCU	21	2	0.07	UUCACCCGAUCUCUGACCACCUUC	24	1	0.05	UUCGAUUUAGAGUGUGUUUGGUAU	N	0	0	N	24	3	0.159	AUUUCGAUUUAGAGUGUGUUUGGU	24	1	0.043	CACCCGAUCUCUGACCACCUUCCC	6	24	1.83694	-0.81981	0.550647	0
SL4.0ch01:89081715-89081960	SL4.0ch01	89081715	89081960	cluster_21820	N	0	0	N	24	1	1	UCGGUUUCUGUUUUGUAUAAAAGC	N	0	0	N	N	0	0	N	24	2	0.089	UCGGUUUCUGUUUUGUAUAAAAGC	N	0	0	N	24	3	0.128	UCGGUUUCUGUUUUGUAUAAAAGC	3	24	0.896738	1.9956	0.382574	0
SL4.0ch01:89107296-89107535	SL4.0ch01	89107296	89107535	cluster_21833	N	0	0	N	N	0	0	N	N	0	0	N	24	1	0.05	UAAUCUAGUGAUGAUUAUGAUGGC	24	2	0.089	ACAAGAAUGAAGAACCACAUCACC	N	0	0	N	N	0	0	N	2	24	0.453757	2.27664	0.45616	0
SL4.0ch01:89401239-89401440	SL4.0ch01	89401239	89401440	cluster_21966	24	1	0.027	UUUUAUACUAUUUGCUUCAACUGU	N	0	0	N	23	3	0.105	UUAUACUAUUUGCUUCAACUGUA	24	2	0.1	UUUUAUACUAUUUGCUUCAACUGU	24	3	0.133	UUUUAUACUAUUUGCUUCAACUGU	N	0	0	N	N	0	0	N	4	24	1.27081	0.127073	0.944384	0
SL4.0ch01:89468567-89468809	SL4.0ch01	89468567	89468809	cluster_22011	23	1	0.027	GUAGAAAUCUUCAUGACACAAUG	24	1	1	AGUAGAAAUCUUCAUGACACAAUG	N	0	0	N	N	0	0	N	N	0	0	N	24	1	0.053	UUGUGUCAUGAAGAUUUCUACUUC	N	0	0	N	3	24	0.423313	-0.854644	0.764818	0
SL4.0ch01:89662332-89662514	SL4.0ch01	89662332	89662514	cluster_22118	24	1	0.027	UCAUCUAUCAACAAAAAUAAAUAU	N	0	0	N	22	1	0.035	UUAAAGGAGACUAUAGUAUAUU	N	0	0	N	24	2	0.089	AAAGGAGACUAUAGUAUAUUAAUU	24	1	0.053	UAAAGGAGACUAUAGUAUAUUAAU	21	1	0.043	AGGGAUUGCGCAUUUGGCAUU	5	24	0.857703	0.957594	0.635022	0
SL4.0ch01:89708799-89708969	SL4.0ch01	89708799	89708969	cluster_22138	22	6	0.163	UAAUAAUUAGCCACCUCUGACU	23	2	2	GCCACCUCUGACUAAAUGACAUA	N	1	0.035	CUCUGACUAAAUGACAUA	24	1	0.05	CUUAAUAAUUAGCCACCUCUGACU	21	2	0.089	AUAAUUAGCCACCUCUGACUA	24	1	0.053	CUUAAUAAUUAGCCACCUCUGACU	N	0	0	N	5	24	1.61824	-1.13876	0.434079	0
SL4.0ch01:89796924-89797579	SL4.0ch01	89796924	89797579	cluster_22180	N	0	0	N	N	0	0	N	N	0	0	N	24	2	0.1	AUAUUGUCCUCGGUAAUCUAGUGU	N	0	0	N	N	0	0	N	N	0	0	N	1	24	0.276691	1.65377	0.664483	0
SL4.0ch01:89840726-89840912	SL4.0ch01	89840726	89840912	cluster_22203	N	0	0	N	N	0	0	N	N	0	0	N	N	0	0	N	24	1	0.044	CUGUAUGAAUUGUGUAUAAUUAAC	N	0	0	N	N	0	0	N	1	24	0.157706	0.96952	0.799492	0
SL4.0ch01:90057365-90057734	SL4.0ch01	90057365	90057734	cluster_22315	N	0	0	N	23	2	2	AUAAUGAUCUAAUUGAAGGAAUG	N	0	0	N	24	1	0.05	UUGGACAAUUUAGAUCGAUUUUUC	24	1	0.044	UCUAAAUUGUCCAAAAAGAACACU	24	1	0.053	GAUCUAAAUUGUCCAAAAAGAACA	N	0	0	N	4	24	0.797842	0.197942	0.928196	0
SL4.0ch01:90660661-90660917	SL4.0ch01	90660661	90660917	cluster_22545	21	1	0.027	UUUGGAGUGUAGCAAACGUGC	N	0	0	N	N	0	0	N	24	2	0.1	UAUUUUUGGAGUGUAGCAAACGUG	24	1	0.044	AUUUUUGGAGUGUAGCAAACGUGC	N	0	0	N	N	0	0	N	3	24	0.520694	1.28126	0.634514	0
SL4.0ch01:90666238-90666320	SL4.0ch01	90666238	90666320	cluster_22552	N	0	0	N	N	0	0	N	N	0	0	N	24	2	0.1	UUACUCAGGUAUGACUUAUGUAUC	N	0	0	N	N	0	0	N	N	0	0	N	1	24	0.276691	1.65377	0.664483	0
SL4.0ch01:90666451-90666615	SL4.0ch01	90666451	90666615	cluster_22553	N	0	0	N	N	0	0	N	N	0	0	N	N	0	0	N	N	0	0	N	N	0	0	N	24	1	0.043	AUCGAGACUGAUCUAUUGAUUAUC	1	24	0.13885	0.96952	0.799492	0
SL4.0ch01:9191953-9192080	SL4.0ch01	9191953	9192080	cluster_22625	24	1	0.027	AUUACGUGGACUAACUUCGAGUUU	N	0	0	N	21	1	0.035	UUACGUGGACUAACUUCGAGU	N	0	0	N	24	1	0.044	AUUACGUGGACUAACUUCGAGUUU	24	1	0.053	AUUACGUGGACUAACUUCGAGUUU	24	1	0.043	AUUACGUGGACUAACUUCGAGUUU	5	24	0.699997	0.539755	0.801589	0
SL4.0ch01:9261658-9261820	SL4.0ch01	9261658	9261820	cluster_22642	N	0	0	N	N	0	0	N	N	0	0	N	N	0	0	N	24	2	0.089	AUUUCUUCUCAAUGAGCUUGCAUU	N	0	0	N	N	0	0	N	1	24	0.315411	1.76636	0.642723	0
SL4.0ch01:941250-941360	SL4.0ch01	941250	941360	cluster_22684	24	5	0.136	AAAUGGGUCGAACUGUCCGUG	N	0	0	N	22	2	0.07	AAAAUGGGUCGAACUGUCCGUG	24	1	0.05	GGUAUUUUUGACGUUGGAAUCCGA	N	0	0	N	N	0	0	N	24	3	0.128	AAUAAAUUUCGGUAUUUUUGACGU	4	24	1.27619	-0.802862	0.650989	0
SL4.0ch01:9467514-9467715	SL4.0ch01	9467514	9467715	cluster_22707	23	2	0.054	UGGACUCGAUCUUUUUCCUAUUAA	23	2	2	GUGAGUUCAGUGGACUCGAUCUUU	N	0	0	N	24	4	0.199	AGUGGACUCGAUCUUUUUCCUAUU	24	2	0.089	AGUGGACUCGAUCUUUUUCCUAUU	24	4	0.212	AGUGGACUCGAUCUUUUUCCUAUU	23	1	0.043	GUGGACUCGAUCUUUUUCCUAUU	6	24	2.19875	1.35551	0.308776	0
SL4.0ch01:9555185-9555370	SL4.0ch01	9555185	9555370	cluster_22740	N	0	0	N	N	0	0	N	N	0	0	N	24	1	0.05	AGAUAUUUGGGAUGUUCAGACUAA	N	0	0	N	24	1	0.053	GAUUCUCAGACUCUCAGAACUCAG	N	0	0	N	2	24	0.310586	1.69152	0.629792	0
SL4.0ch01:9776310-9776586	SL4.0ch01	9776310	9776586	cluster_22767	N	0	0	N	N	3	3	AUUUUUUCCCUUUUCACGUUUGGC	N	0	0	N	24	5	0.249	AUUUUUUCCCUUUUCACGUUUGGC	N	4	0.178	AAAGCACCCCUACCCCAGCUUUUU	24	2	0.106	UUUUUUCCCUUUUCACGUUUGGCA	23	1	0.043	CAAACGUGAAAAGGGAAAAAAUG	3	24	2.30021	1.62996	0.259588	0
SL4.0ch01:9827771-9827961	SL4.0ch01	9827771	9827961	cluster_22771	N	0	0	N	N	0	0	N	N	0	0	N	24	2	0.1	GAAGAUCUUGACUCCAUAGAAGCA	N	0	0	N	N	0	0	N	N	0	0	N	1	24	0.276691	1.65377	0.664483	0
SL4.0ch02:10534164-10534359	SL4.0ch02	10534164	10534359	cluster_22805	N	0	0	N	N	0	0	N	N	0	0	N	N	0	0	N	24	3	0.133	CAUUAGUGAAACUAGAUGGGACAG	N	0	0	N	N	0	0	N	1	24	0.473117	2.32882	0.489054	0
SL4.0ch02:10611928-10611975	SL4.0ch02	10611928	10611975	cluster_22810	N	0	0	N	N	0	0	N	N	0	0	N	N	0	0	N	N	0	0	N	N	0	0	N	24	1	0.043	AUCUGAAAUUGGGCACUAAAAAUC	1	24	0.13885	0.96952	0.799492	0
SL4.0ch02:11224741-11224859	SL4.0ch02	11224741	11224859	cluster_22847	N	0	0	N	N	0	0	N	N	0	0	N	24	1	0.05	AUUUUAAAUAAAAAAACUGUACCU	N	0	0	N	N	0	0	N	N	0	0	N	1	24	0.138345	0.96952	0.799492	0
SL4.0ch02:11363483-11363537	SL4.0ch02	11363483	11363537	cluster_22866	N	0	0	N	N	0	0	N	N	0	0	N	24	2	0.1	AACAUACCUUAGAUGACGAACUUA	N	0	0	N	N	0	0	N	N	0	0	N	1	24	0.276691	1.65377	0.664483	0
SL4.0ch02:122854-123021	SL4.0ch02	122854	123021	cluster_22929	23	2	0.054	AGGGAGUAGUAGAGAUAAGACUC	24	5	5	AGGGAGUAGUAGAGAUAAGACUCU	N	0	0	N	N	0	0	N	N	0	0	N	24	2	0.106	AAGAGUCUUAUCUCUACUACUCCC	N	0	0	N	3	24	1.34095	-2.05859	0.30017	0
SL4.0ch02:12347721-12347872	SL4.0ch02	12347721	12347872	cluster_22931	N	0	0	N	N	0	0	N	N	0	0	N	N	0	0	N	N	0	0	N	24	1	0.053	AAUCCGGACCGCGACUGGCACCCC	N	0	0	N	1	24	0.172241	0.96952	0.799492	0
SL4.0ch02:12416294-12416464	SL4.0ch02	12416294	12416464	cluster_22934	N	0	0	N	N	0	0	N	N	0	0	N	N	0	0	N	24	1	0.044	AAAAAACUUACCAGAAUCUGAAAU	24	4	0.212	AUUUCAGAUUCUGGUAAGUUUUUU	24	1	0.043	AAAAAACUUACCAGAAUCUGAAAU	3	24	0.985519	3.37151	0.12858	0
SL4.0ch02:12529022-12529232	SL4.0ch02	12529022	12529232	cluster_22941	N	0	0	N	N	0	0	N	N	0	0	N	N	0	0	N	N	0	0	N	N	0	0	N	24	1	0.043	AAAACAAGUUGAGACGACGGAACC	1	24	0.13885	0.96952	0.799492	0
SL4.0ch02:12543466-12543730	SL4.0ch02	12543466	12543730	cluster_22951	24	4	0.109	AAUGUCUGAGAACGAAACAAUAUC	N	0	0	N	23	2	0.07	AUGUCUGAGAACGAAACAAUAUC	24	1	0.05	AAUGUCUGAGAACGAAACAAUAUC	N	0	0	N	24	1	0.053	AAUGUCUGAGAACGAAACAAUAUC	N	0	0	N	4	24	0.945581	-1.53155	0.445421	0
SL4.0ch02:12545377-12545571	SL4.0ch02	12545377	12545571	cluster_22956	N	0	0	N	N	0	0	N	N	0	0	N	N	0	0	N	N	0	0	N	24	3	0.159	CAUAGGAGUAUAGUAUCUGUUGGG	N	0	0	N	1	24	0.516722	2.43646	0.455977	0
SL4.0ch02:12565594-12565768	SL4.0ch02	12565594	12565768	cluster_22960	N	0	0	N	N	0	0	N	N	0	0	N	24	1	0.05	AAGGUUUGGAUUAGUUUUUGGUUG	N	0	0	N	N	0	0	N	N	0	0	N	1	24	0.138345	0.96952	0.799492	0
SL4.0ch02:12625055-12625363	SL4.0ch02	12625055	12625363	cluster_22973	N	2	0.054	AAAGACCCUAUGAAGCA	24	1	1	CCUGGACAUAAAGACCCUAUGAAG	21	5	0.174	CACCUGGACAUAAAGACCCUA	24	3	0.149	CCUGGACAUAAAGACCCUAUGAAG	N	4	0.178	UACCUGCACCUGGACAUAAAGACCC	N	0	0	N	24	1	0.043	CACCUGGACAUAAAGACCCUAUGA	4	24	2.24659	-0.224421	0.863179	0
SL4.0ch02:12649704-12649729	SL4.0ch02	12649704	12649729	cluster_22988	N	0	0	N	N	0	0	N	N	0	0	N	24	2	0.1	AAUAGAUCUCUUUACUUGUAUGAU	N	0	0	N	N	0	0	N	N	0	0	N	1	24	0.276691	1.65377	0.664483	0
SL4.0ch02:12704169-12704406	SL4.0ch02	12704169	12704406	cluster_23014	N	0	0	N	N	0	0	N	N	0	0	N	N	0	0	N	N	0	0	N	N	0	0	N	24	1	0.043	UUGUACAUGAUUGGCCGACAAACU	1	24	0.13885	0.96952	0.799492	0
SL4.0ch02:13907275-13907467	SL4.0ch02	13907275	13907467	cluster_23076	N	0	0	N	N	0	0	N	N	0	0	N	N	0	0	N	N	0	0	N	24	1	0.053	AAAUCUUGGGAUGUGAAUUCGCCA	N	0	0	N	1	24	0.172241	0.96952	0.799492	0
SL4.0ch02:13946358-13946596	SL4.0ch02	13946358	13946596	cluster_23088	N	0	0	N	N	0	0	N	N	0	0	N	N	0	0	N	N	0	0	N	24	1	0.053	UUGUGGCUAAUGGUUAUGAUACUU	N	0	0	N	1	24	0.172241	0.96952	0.799492	0
SL4.0ch02:14028015-14028199	SL4.0ch02	14028015	14028199	cluster_23118	24	2	0.054	AUGAAACUAUAUAAACUCAGAAGA	N	0	0	N	23	1	0.035	AACUAUAUAAACUCAGAAGAAGA	24	1	0.05	UGAAACUAUAUAAACUCAGAAGAA	24	4	0.178	AUGAAACUAUAUAAACUCAGAAGA	N	0	0	N	24	1	0.043	AUGAAACUAUAUAAACUCAGAAGA	5	24	1.22552	1.01433	0.566628	0
SL4.0ch02:14128190-14128301	SL4.0ch02	14128190	14128301	cluster_23132	N	0	0	N	N	0	0	N	N	0	0	N	N	0	0	N	N	0	0	N	24	3	0.159	AAACGAAUCAGAUCUGUAGGAGAC	N	0	0	N	1	24	0.516722	2.43646	0.455977	0
SL4.0ch02:14152785-14152905	SL4.0ch02	14152785	14152905	cluster_23134	N	0	0	N	N	0	0	N	N	0	0	N	N	0	0	N	N	0	0	N	N	0	0	N	24	1	0.043	AGGAAUAGACUCUAGACUAGCAGU	1	24	0.13885	0.96952	0.799492	0
SL4.0ch02:14205404-14205475	SL4.0ch02	14205404	14205475	cluster_23145	24	1	0.027	AAUUUGAAGAACGUGAAAAAUAAU	21	4	4	AAUGAUCAACACUGGAAAAAA	N	0	0	N	24	1	0.05	AAUAAAAUUUGAAGAACGUGAAAA	N	0	0	N	24	2	0.106	AAUAAAAUUUGAAGAACGUGAAAA	24	3	0.128	AAUAAAAUUUGAAGAACGUGAAAA	5	24	1.64478	-0.0696083	0.964848	0
SL4.0ch02:14488825-14489222	SL4.0ch02	14488825	14489222	cluster_23172	N	0	0	N	N	0	0	N	21	1	0.035	UAUUCGGCCGACACAAGAAUU	24	1	0.05	AAAGUAUGUGUCGGCCAUUUUUGA	N	0	0	N	24	1	0.053	AUUUAAUUAACUAGCUAUGAUACC	N	0	0	N	3	24	0.455489	0.704915	0.803712	0
SL4.0ch02:14555753-14555892	SL4.0ch02	14555753	14555892	cluster_23196	21	2	0.054	GAUGAUUAGGUCAUGACGAGGACA	21	1	1	GAUGAUUAGGUCAUGACGAGG	24	2	0.07	AGGUCAUGACGAGGACAAGUAAUA	24	2	0.1	GAUUAGGUCAUGACGAGGACAAGU	24	2	0.089	GAUGAUUAGGUCAUGACGAGGACA	24	1	0.053	GAUGAUUAGGUCAUGACGAGGACA	24	1	0.043	GAUGAUUAGGUCAUGACGAGGACA	7	24	1.53037	0.122465	0.930169	0
SL4.0ch02:1528602-1528811	SL4.0ch02	1528602	1528811	cluster_23243	24	4	0.109	UUUUCAACUUCGGAUAUUUUCAGA	N	0	0	N	N	0	0	N	23	1	0.05	AAAUGAAGAAAUCUGAAAAUAUC	24	1	0.044	AAAAUGAAGAAAUCUGAAAAUAUC	24	1	0.053	UUUUCAACUUCGGAUAUUUUCAGA	24	1	0.043	AAUGAAGAAAUCUGAAAAUAUCCG	5	24	0.952332	0.223163	0.905745	0
SL4.0ch02:15419400-15419630	SL4.0ch02	15419400	15419630	cluster_23249	N	0	0	N	N	0	0	N	N	0	0	N	N	0	0	N	24	1	0.044	AAAAUAAUUGACUGUGUCGACGGA	24	4	0.212	AAUAAUUGACUGUGUCGACGGACC	N	0	0	N	2	24	0.846668	3.14948	0.21179	0
SL4.0ch02:15427207-15427378	SL4.0ch02	15427207	15427378	cluster_23251	N	0	0	N	N	0	0	N	N	0	0	N	24	1	0.05	AAUUUUCCUUCUCUGCAUUUAUAU	N	0	0	N	N	0	0	N	24	1	0.043	GACUCAGUUGAUCGACACUUUGAC	2	24	0.277196	1.6557	0.650858	0
SL4.0ch02:16484054-16484261	SL4.0ch02	16484054	16484261	cluster_23297	N	0	0	N	N	0	0	N	N	0	0	N	N	0	0	N	N	0	0	N	24	1	0.053	ACUGACACGUUGAAUUAGGAGAUC	N	0	0	N	1	24	0.172241	0.96952	0.799492	0
SL4.0ch02:16531554-16531716	SL4.0ch02	16531554	16531716	cluster_23298	N	0	0	N	N	0	0	N	N	0	0	N	N	0	0	N	N	0	0	N	N	0	0	N	24	2	0.086	UAAUAUAAAAGGCUGAACAACUCC	1	24	0.277701	1.65682	0.663892	0
SL4.0ch02:1665484-1665678	SL4.0ch02	1665484	1665678	cluster_23301	N	0	0	N	N	0	0	N	N	0	0	N	N	0	0	N	N	0	0	N	N	0	0	N	24	5	0.214	UUAAGAUGUCAGAUCUGUCCGCAU	1	24	0.694252	2.90659	0.325144	0
SL4.0ch02:16775009-16775175	SL4.0ch02	16775009	16775175	cluster_23304	N	0	0	N	N	0	0	N	N	0	0	N	24	1	0.05	GCAAGGAAAGUAAAAAUGACAAGG	N	0	0	N	N	0	0	N	N	0	0	N	1	24	0.138345	0.96952	0.799492	0
SL4.0ch02:16833069-16833405	SL4.0ch02	16833069	16833405	cluster_23317	N	0	0	N	N	0	0	N	N	0	0	N	24	1	0.05	UUUCAUUUGUGCUACUACUUGAGU	N	0	0	N	24	1	0.053	AUCACACAAGAAAAAGUCUAGUAG	N	0	0	N	2	24	0.310586	1.69152	0.629792	0
SL4.0ch02:16847832-16848011	SL4.0ch02	16847832	16848011	cluster_23323	N	0	0	N	N	0	0	N	N	0	0	N	N	0	0	N	N	0	0	N	24	4	0.212	AAAGUGUCCUCCGAAAUAAGCGGC	N	0	0	N	1	24	0.688963	2.85316	0.336922	0
SL4.0ch02:16880964-16881248	SL4.0ch02	16880964	16881248	cluster_23339	24	2	0.054	UUGACCGAUGAUACUUACUCAGUU	N	0	0	N	21	1	0.035	CGAGGCAACAUUAACUGAGUA	24	2	0.1	AACAAAUAGGGCUAUGUACGAGGC	N	0	0	N	24	2	0.106	AACAAAUAGGGCUAUGUACGAGGC	N	0	0	N	4	24	0.93867	0.467281	0.816456	0
SL4.0ch02:1716606-1716862	SL4.0ch02	1716606	1716862	cluster_23356	N	0	0	N	N	0	0	N	N	0	0	N	N	0	0	N	24	2	0.089	AUACUAUCUUGGCACCGGAACGUG	N	0	0	N	N	0	0	N	1	24	0.315411	1.76636	0.642723	0
SL4.0ch02:17225020-17225083	SL4.0ch02	17225020	17225083	cluster_23359	N	0	0	N	24	3	3	UCUACUGUAAUUCUCUGCUAAG	22	2	0.07	UUCUACUGUAAUUCUCUGCUAAGU	24	3	0.149	GAUUUCUACUGUAAUUCUCUGCUA	N	2	0.089	AUCGUGACUUAGCAGAGA	24	4	0.212	UUUCUACUGUAAUUCUCUGCUAAG	21	1	0.043	CUACUGUAAUUCUCUGCUAAG	5	24	2.34239	0.672856	0.604754	0
SL4.0ch02:17431023-17431268	SL4.0ch02	17431023	17431268	cluster_23362	N	0	0	N	N	0	0	N	N	0	0	N	N	0	0	N	N	0	0	N	N	0	0	N	24	1	0.043	AAGUUUGUCACGACCCGAAUUCGG	1	24	0.13885	0.96952	0.799492	0
SL4.0ch02:17473037-17473159	SL4.0ch02	17473037	17473159	cluster_23369	N	0	0	N	N	0	0	N	N	0	0	N	24	2	0.1	ACCGCUCGGGAUUUUCACUCUAGG	N	0	0	N	N	0	0	N	N	0	0	N	1	24	0.276691	1.65377	0.664483	0
SL4.0ch02:17560867-17561307	SL4.0ch02	17560867	17561307	cluster_23381	N	0	0	N	N	0	0	N	N	0	0	N	N	0	0	N	N	0	0	N	24	3	0.159	UCUACGAUCAAAUGACUAAACUCA	N	0	0	N	1	24	0.516722	2.43646	0.455977	0
SL4.0ch02:1760711-1760872	SL4.0ch02	1760711	1760872	cluster_23382	N	0	0	N	N	0	0	N	N	0	0	N	N	0	0	N	N	0	0	N	N	0	0	N	24	1	0.043	UUGCUCUUGUGUCGGUACGUGACA	1	24	0.13885	0.96952	0.799492	0
SL4.0ch02:17709409-17709593	SL4.0ch02	17709409	17709593	cluster_23386	23	1	0.027	GAUGAUGUGACCUAAUUAUAAUU	23	1	1	GAAAUUGAUGAUGUGACCUAAUU	24	1	0.035	ACCUAAUUAUAAUUGGCCACGUGU	23	6	0.299	GAUGAUGUGACCUAAUUAUAAUU	24	3	0.133	AUUUGUCUGAUCCACCCUAAGCUC	24	1	0.053	UGAUGAUGUGACCUAAUUAUAAUU	24	4	0.171	AAAGAAAUUGAUGAUGUGACCUA	7	24	2.42681	2.02063	0.122404	0
SL4.0ch02:17936425-17936673	SL4.0ch02	17936425	17936673	cluster_23392	N	0	0	N	N	0	0	N	N	0	0	N	N	0	0	N	N	0	0	N	N	0	0	N	24	1	0.043	CUAAAUUCCCAAAUGAGUAUGCUG	1	24	0.13885	0.96952	0.799492	0
SL4.0ch02:18648227-18648571	SL4.0ch02	18648227	18648571	cluster_23425	N	0	0	N	20	2	2	AAAUGUGUUCACCGGUCUAGCAGU	24	2	0.07	AAAGAAGACUACUGCUAGACCGGU	24	3	0.149	AACAAAUGUGUUCACCGGUCUAGC	N	0	0	N	N	0	0	N	N	0	0	N	3	24	1.03439	-0.896623	0.672129	0
SL4.0ch02:18650811-18651077	SL4.0ch02	18650811	18651077	cluster_23426	N	0	0	N	N	0	0	N	N	5	0.174	AAAAAGAUUUUGGUCCUGAUA	N	0	0	N	N	0	0	N	N	0	0	N	24	1	0.043	AACAUUAAACACAUAAAUAUCAGG	1	24	0.863365	-2.37849	0.336357	0
SL4.0ch02:18697083-18697333	SL4.0ch02	18697083	18697333	cluster_23443	N	0	0	N	N	0	0	N	N	0	0	N	N	0	0	N	N	0	0	N	24	1	0.053	AUAUGGAUGUCCACUAUACCAAGA	24	1	0.043	AAUAUAACUCGUUAAAACCUUACU	2	24	0.311091	1.69357	0.62919	0
SL4.0ch02:19155290-19155354	SL4.0ch02	19155290	19155354	cluster_23478	N	0	0	N	N	0	0	N	N	0	0	N	N	0	0	N	N	0	0	N	N	0	0	N	24	3	0.128	AAUCGCUUGGAACUUAAAAUUAAA	1	24	0.416551	2.17126	0.537063	0
SL4.0ch02:19158685-19158784	SL4.0ch02	19158685	19158784	cluster_23479	N	0	0	N	N	0	0	N	N	0	0	N	N	0	0	N	N	0	0	N	24	1	0.053	UACGGUACGACGACUAUAUAUAAG	N	0	0	N	1	24	0.172241	0.96952	0.799492	0
SL4.0ch02:19977779-19977879	SL4.0ch02	19977779	19977879	cluster_23529	N	0	0	N	N	0	0	N	N	0	0	N	N	0	0	N	N	0	0	N	24	1	0.053	AUUUUUCUUUUAAUAUUAUCGUGU	N	0	0	N	1	24	0.172241	0.96952	0.799492	0
SL4.0ch02:20041671-20041796	SL4.0ch02	20041671	20041796	cluster_23536	N	0	0	N	N	0	0	N	N	0	0	N	N	0	0	N	N	0	0	N	24	1	0.053	AGAUGAUCGAUAAUCGCAAACACU	N	0	0	N	1	24	0.172241	0.96952	0.799492	0
SL4.0ch02:20085738-20086009	SL4.0ch02	20085738	20086009	cluster_23537	24	1	0.027	AAAAACUUGUUAUUUCUCUUGAUG	N	0	0	N	23	1	0.035	UGCUCAUCUUCAUUGUAAAACGA	24	1	0.05	AAAAACUUGUUAUUUCUCUUGAUG	24	1	0.044	AAAAACUUGUUAUUUCUCUUGAUG	N	0	0	N	N	0	0	N	4	24	0.527251	-0.0692345	0.97788	0
SL4.0ch02:20183101-20183372	SL4.0ch02	20183101	20183372	cluster_23568	N	0	0	N	N	0	0	N	N	0	0	N	24	4	0.199	UUUACCCGUUCUAGAAUUUCUGUG	24	1	0.044	UUUACCCGUUCUAGAAUUUCUGUG	N	0	0	N	24	4	0.171	UUUACCCGUUCUAGAAUUUCUGUG	3	24	1.26649	3.77702	0.0617813	0
SL4.0ch02:20247720-20247766	SL4.0ch02	20247720	20247766	cluster_23572	23	2	0.054	UCUGUGUGACUUUUUGCUGUUCU	N	0	0	N	24	1	0.035	UUUGCUGUUCUUAAAUUCGUUGAA	N	0	0	N	N	0	0	N	24	1	0.053	CUUCAACGAAUUUAAGAACAGCAA	24	1	0.043	AACGAAUUUAAGAACAGCAAAAAG	4	24	0.628589	-0.544058	0.814645	0
SL4.0ch02:20506059-20506142	SL4.0ch02	20506059	20506142	cluster_23577	23	1	0.027	CUACUGUCAGCGAAUCAAUCUGC	N	0	0	N	24	1	0.035	UCUACUGUCAGCGAAUCAAUCUGC	N	6	0.299	UCUACUGUCAGCGAAUCAAUCUG	24	3	0.133	UUUCUUCGUGUACUUUCCUGCUGC	24	2	0.106	UCUACUGUCAGCGAAUCAAUCUGC	24	3	0.128	UCUACUGUCAGCGAAUCAAUCUGC	5	24	2.29542	2.69098	0.0656018	0
SL4.0ch02:20748485-20748695	SL4.0ch02	20748485	20748695	cluster_23634	N	0	0	N	N	0	0	N	N	0	0	N	N	0	0	N	24	1	0.044	AAAACCUCUAGUAAGCUUCCACUG	N	0	0	N	N	0	0	N	1	24	0.157706	0.96952	0.799492	0
SL4.0ch02:20816681-20816791	SL4.0ch02	20816681	20816791	cluster_23654	N	0	0	N	N	0	0	N	N	0	0	N	N	0	0	N	24	1	0.044	AGUAAUGCUCCAUAUCUUUGACGU	N	0	0	N	N	0	0	N	1	24	0.157706	0.96952	0.799492	0
SL4.0ch02:2081788-2082018	SL4.0ch02	2081788	2082018	cluster_23655	N	0	0	N	N	0	0	N	N	0	0	N	N	0	0	N	N	0	0	N	N	0	0	N	24	2	0.086	GGAUUUUUCACUGAAGUCUCCGUG	1	24	0.277701	1.65682	0.663892	0
SL4.0ch02:21140273-21140472	SL4.0ch02	21140273	21140472	cluster_23697	20	3	0.082	AUAAUCAACAAAGUUCUCUU	N	1	1	UAAUCAACAAAGUUCUCU	24	1	0.035	AAAUUACGAACUAGAAUUAAAACU	N	0	0	N	24	1	0.044	AAAUUACGAACUAGAAUUAAAACU	24	2	0.106	AAAUUACGAACUAGAAUUAAAACU	24	1	0.043	AAAUUACGAACUAGAAUUAAAACU	5	24	1.20961	-0.310495	0.848147	0
SL4.0ch02:21364929-21365550	SL4.0ch02	21364929	21365550	cluster_23722	N	0	0	N	N	0	0	N	N	0	0	N	N	0	0	N	N	0	0	N	N	0	0	N	24	1	0.043	UAUUGUAGAGAGAAGAGGAUAGUG	1	24	0.13885	0.96952	0.799492	0
SL4.0ch02:215062-215143	SL4.0ch02	215062	215143	cluster_23736	N	0	0	N	24	5	5	AUAACCAGCAUCGUCUUCCUUGGA	21	1	0.035	UCUCCAAGGAAGACGAUGCUG	24	2	0.1	ACUCUUGGAUUUGACAAACUUGGU	24	1	0.044	AUAACCAGCAUCGUCUUCCUUGGA	24	1	0.053	AAGGAAGACGAUGCUGGUUAUGUC	21	2	0.086	AAGUUUGUCAAAUCCAAGAGU	6	24	1.85312	-0.444685	0.759182	0
SL4.0ch02:21559532-21559676	SL4.0ch02	21559532	21559676	cluster_23749	N	0	0	N	23	1	1	CUGAGCUUUCUUUACAACAUGUU	24	1	0.035	UGAUAACAUGUUGUAAAGAAAGCU	24	2	0.1	AACAUGUUGUAAAGAAAGCUCAGA	N	0	0	N	N	0	0	N	N	0	0	N	3	24	0.586369	-0.413607	0.874039	0
SL4.0ch02:21614647-21614759	SL4.0ch02	21614647	21614759	cluster_23767	N	0	0	N	N	0	0	N	N	0	0	N	24	1	0.05	AGGUCCGACUUGAACAUCUGCACA	N	0	0	N	24	1	0.053	AACCGGAUGCUCUACAUAAGUGUG	N	0	0	N	2	24	0.310586	1.69152	0.629792	0
SL4.0ch02:21980294-21980391	SL4.0ch02	21980294	21980391	cluster_23819	N	0	0	N	N	0	0	N	N	0	0	N	24	2	0.1	AUCGGUCUACAUAUAUCACCCUGU	N	0	0	N	N	0	0	N	N	0	0	N	1	24	0.276691	1.65377	0.664483	0
SL4.0ch02:2261919-2262060	SL4.0ch02	2261919	2262060	cluster_23868	N	0	0	N	N	0	0	N	21	1	0.035	UUAGAGAAGAGAGAACAUUGA	N	0	0	N	N	0	0	N	24	1	0.053	AGAGAACAUUGAGAGACGAAGAAG	24	1	0.043	UAGAGAAGAGAGAACAUUGAGAGA	3	24	0.455994	0.706729	0.803161	0
SL4.0ch02:2264657-2265191	SL4.0ch02	2264657	2265191	cluster_23879	N	9	0.245	ACUCCGAUCAUGACUCUCUCCUCU	N	0	0	N	21	2	0.07	UAAUUAUAGGUAGUGAUUGAGAA	23	3	0.149	UUUUUGUUCAGUUGUCCACAAAU	24	3	0.133	AGAGAGUCAUGAUCGGAGUUG	24	1	0.053	AUGAUUCCUGCUCUGUAUCACACU	N	0	0	N	4	24	2.12688	-0.501633	0.719435	0
SL4.0ch02:22790842-22791089	SL4.0ch02	22790842	22791089	cluster_23908	N	0	0	N	N	0	0	N	N	0	0	N	N	0	0	N	24	1	0.044	AGGAUGGCAUACUCUGGGCAUACU	24	2	0.106	ACAAAGUUGAGGCGCUGUUAGGAC	N	0	0	N	2	24	0.502187	2.39571	0.418266	0
SL4.0ch02:22797498-22797812	SL4.0ch02	22797498	22797812	cluster_23910	22	2	0.054	UGUGUCGGUCGAAUAUAAAAAG	N	0	0	N	21	2	0.07	ACCUGGACUUUUUAUAUUCGACC	N	0	0	N	24	2	0.089	AUGCCAGGUGUAAAGUAGGAGUGU	N	0	0	N	24	2	0.086	GUGUCGGUCGAAUAUAAAAAUGCC	4	24	1.05551	-0.0741633	0.968767	0
SL4.0ch02:2282691-2282934	SL4.0ch02	2282691	2282934	cluster_23919	22	5	0.136	CAACGGUUGGCUGGAGUUUGGC	24	2	2	AACGGUUGGCUGGAGUUUGGCACA	N	0	0	N	24	1	0.05	UUGGCUGGAGUUUGGCACAAUCUC	24	2	0.089	AGGCUACAAGUGGCAAUCUUUACA	24	1	0.053	UCUUUGCUGGACAUGGUGGGCAUU	22	1	0.043	UUCUUUGCUGGACAUGGUGGGC	6	24	1.52589	-0.458845	0.756347	0
SL4.0ch02:2310351-2310553	SL4.0ch02	2310351	2310553	cluster_23979	24	6	0.163	AAUGGAUCUCAGUUUACAACGUUG	24	2	2	AAUGGAUCUCAGUUUACAACGUUG	N	2	0.07	GUUGAAUCGUGUGCCC	24	2	0.1	UGUAAACUGAGAUCCAUUAGCCUC	24	4	0.178	AAUGGAUCUCAGUUUACAACGUUG	24	1	0.053	AUGGAUCUCAGUUUACAACGUUGU	24	1	0.043	AAAGGUGCAUGUGACUCAAUAAGU	6	24	2.35574	-0.350938	0.764305	0
SL4.0ch02:2311808-2311930	SL4.0ch02	2311808	2311930	cluster_23990	N	2	0.054	GAACAAUUUGUGAGAACCU	24	3	3	AUAUGCUGGACCAAAAUCUUAACC	N	0	0	N	24	2	0.1	ACUGAUUGGUUAAGAUUUUGGUCC	24	2	0.089	CAAUUUGUGAGAACCUUGAAGAAA	24	2	0.106	AUGAACAAUUUGUGAGAACCUUGA	N	0	0	N	4	24	1.6035	0.0994488	0.948289	0
SL4.0ch02:23257467-23257630	SL4.0ch02	23257467	23257630	cluster_24034	N	0	0	N	N	0	0	N	N	0	0	N	N	0	0	N	N	0	0	N	N	0	0	N	24	1	0.043	AAACAACUUCAUCGGAGACUUGAG	1	24	0.13885	0.96952	0.799492	0
SL4.0ch02:23262808-23263160	SL4.0ch02	23262808	23263160	cluster_24036	22	4	0.109	UCUCGAGGAUCUGUACUGAGAC	24	4	4	AGAGUCUCGAGGAUCUGUACUGAG	N	2	0.07	UUUGUCUGAUUUUGAAUCA	24	2	0.1	GUGCAUCCUUUGUCUGAUUUUGAA	24	1	0.044	AGAGUCUCGAGGAUCUGUACUGAG	23	1	0.053	CAUCCUUUGUCUGAUUUUGAAUC	N	0	0	N	5	24	1.90073	-1.49358	0.272564	0
SL4.0ch02:23280879-23280974	SL4.0ch02	23280879	23280974	cluster_24039	N	0	0	N	N	0	0	N	N	0	0	N	24	1	0.05	UUUUCGACUUAGUAUAGAUUCUAA	22	1	0.044	UUUCGACUUAGUAUAGAUUCUA	24	3	0.159	AAUCUAUACUAAGUCGAAAAGAAU	21	1	0.043	UUCGACUUAGUAUAGAUUCUA	4	24	0.951623	3.32721	0.108103	0
SL4.0ch02:233098-233202	SL4.0ch02	233098	233202	cluster_24044	N	0	0	N	N	0	0	N	N	0	0	N	N	0	0	N	N	0	0	N	24	1	0.053	UGAAGUAAUUGAGAUUUUUAGAAC	N	0	0	N	1	24	0.172241	0.96952	0.799492	0
SL4.0ch02:23311402-23311588	SL4.0ch02	23311402	23311588	cluster_24045	N	0	0	N	N	0	0	N	N	0	0	N	24	3	0.149	UCGAACUUAUGAACCAAAAAACGA	N	0	0	N	N	0	0	N	N	0	0	N	1	24	0.415036	2.16672	0.538434	0
SL4.0ch02:23845256-23845596	SL4.0ch02	23845256	23845596	cluster_24145	N	0	0	N	N	3	3	AGGACCCAUUUUUCAGAAUUUUUA	N	0	0	N	24	3	0.149	AAUUCGAGACAUAGUUGAAACAGA	N	0	0	N	N	0	0	N	N	0	0	N	1	24	0.909362	-0.56769	0.816767	0
SL4.0ch02:23890308-23890467	SL4.0ch02	23890308	23890467	cluster_24161	21	2	0.054	AUAUCGCUGAACACAAACAAC	N	0	0	N	24	1	0.035	UUAUAUAUCGCUGAACACAAACAA	23	3	0.149	UGGAAAGUUUGAAUUAUCUCACA	24	1	0.044	AUAUCGCUGAACACAAACAACUGC	24	2	0.106	CUUUAUAUAUCGCUGAACACAAAC	24	1	0.043	UGACUUUAUAUAUCGCUGAACACA	6	24	1.37357	1.21599	0.444571	0
SL4.0ch02:24025496-24025664	SL4.0ch02	24025496	24025664	cluster_24175	N	0	0	N	N	1	1	GAUUUGACUCAGUUUGC	N	2	0.07	ACUAGUGAUUUGGUUUGACUUUGU	24	1	0.05	AUGUGACCAAACCAACCCGACAUU	22	2	0.089	GGGAAAAAAAACUCGACUAGUG	21	6	0.318	AGUAGAAACCAAACCAACCCA	24	1	0.043	UAUAAUGUCGGGUUGGUUUGGUCA	4	24	2.08063	1.51324	0.302601	0
SL4.0ch02:24191903-24192005	SL4.0ch02	24191903	24192005	cluster_24196	23	2	0.054	UCAAUCGUUCUUGUUCUUUUUCA	24	1	1	AAAAAGAACAAGAACGAUUGAUAU	N	0	0	N	24	1	0.05	AUCAAUCGUUCUUGUUCUUUUUCA	N	0	0	N	N	0	0	N	N	0	0	N	3	24	0.475715	-1.31292	0.626954	0
SL4.0ch02:24387510-24387538	SL4.0ch02	24387510	24387538	cluster_24212	24	3	0.082	AAAAAAUCAGGUGACUAACGAUGG	20	3	3	GUGACUAACGAUGGUAGACU	24	2	0.07	AUGGUAGACUCUUCUAGUGCUAAG	24	2	0.1	AGGUGACUAACGAUGGUAGACUCU	24	2	0.089	GAAAAAAUCAGGUGACUAACGAUG	N	0	0	N	24	3	0.128	AGGUGACUAACGAUGGUAGACUCU	6	24	2.05168	-0.409186	0.746529	0
SL4.0ch02:24410596-24410707	SL4.0ch02	24410596	24410707	cluster_24224	N	0	0	N	N	0	0	N	N	0	0	N	N	0	0	N	24	1	0.044	AUAUAAGCUAUCUGAACACCAUCA	N	0	0	N	N	0	0	N	1	24	0.157706	0.96952	0.799492	0
SL4.0ch02:24418013-24418114	SL4.0ch02	24418013	24418114	cluster_24227	N	0	0	N	N	0	0	N	N	0	0	N	N	0	0	N	N	0	0	N	N	0	0	N	24	2	0.086	AUACUAUAUUUGGAGAGACGUAAC	1	24	0.277701	1.65682	0.663892	0
SL4.0ch02:24479278-24479421	SL4.0ch02	24479278	24479421	cluster_24246	23	3	0.082	UGACUUAAUCGAUAAACUGAGCA	N	0	0	N	N	0	0	N	24	1	0.05	ACUUAAUCGAUAAACUGAGCAAUU	N	0	0	N	N	0	0	N	24	1	0.043	AAGGAUGACUUAAUCGAUAAACUG	3	24	0.536088	-0.347933	0.895535	0
SL4.0ch02:24480600-24480710	SL4.0ch02	24480600	24480710	cluster_24248	N	0	0	N	N	0	0	N	N	0	0	N	24	1	0.05	ACAUGUCUGUUGCAAUUUUCCAAC	24	2	0.089	ACAUGUCUGUUGCAAUUUUCCAAC	N	0	0	N	21	4	0.171	AAUAGUAUCUCGAAAAAAAUG	3	24	1.00916	3.44315	0.110499	0
SL4.0ch02:2456725-2456764	SL4.0ch02	2456725	2456764	cluster_24268	N	0	0	N	N	0	0	N	N	0	0	N	N	0	0	N	24	2	0.089	ACACACUUAUACAAUACUAAGGCC	N	0	0	N	N	0	0	N	1	24	0.315411	1.76636	0.642723	0
SL4.0ch02:24782881-24783041	SL4.0ch02	24782881	24783041	cluster_24282	N	0	0	N	N	0	0	N	N	0	0	N	24	3	0.149	UAGGCAAAAAAAGGGGUAGAAAA	20	2	0.089	CCUCUGAACUCAUUUUAUUAAUA	24	4	0.212	AGGUCCUAUUACCCCUCUGAACUC	24	2	0.086	AUCGGAUUGUCACGUGCUGGUAAG	4	24	1.69711	4.17118	0.0157953	0
SL4.0ch02:24810434-24810492	SL4.0ch02	24810434	24810492	cluster_24297	N	0	0	N	N	0	0	N	N	0	0	N	24	1	0.05	GAAUGACAAUGGUAUUUUAGAGCC	N	0	0	N	N	0	0	N	24	1	0.043	AUUUUAGAGCCAGGUGAAAAGACA	2	24	0.277196	1.6557	0.650858	0
SL4.0ch02:24848352-24848614	SL4.0ch02	24848352	24848614	cluster_24305	22	1	0.027	UGGACUAUCUCUUUUAUUUGGU	N	0	0	N	N	0	0	N	N	0	0	N	24	1	0.044	UUGUUCUUGUGGUGAUGACUUUCA	24	1	0.053	UUGUUCUUGUGGUGAUGACUUUCA	N	0	0	N	3	24	0.416244	0.813262	0.780648	0
SL4.0ch02:24886716-24886949	SL4.0ch02	24886716	24886949	cluster_24315	N	0	0	N	N	0	0	N	N	0	0	N	24	4	0.199	AUGUGUUUUGCUGAUCUUGUUACU	N	0	0	N	N	0	0	N	N	0	0	N	1	24	0.553381	2.58085	0.417342	0
SL4.0ch02:24939788-24939903	SL4.0ch02	24939788	24939903	cluster_24319	N	0	0	N	N	0	0	N	N	0	0	N	N	0	0	N	24	1	0.044	UAAUGCUCUGAUACCAUGUUUAUC	N	0	0	N	N	0	0	N	1	24	0.157706	0.96952	0.799492	0
SL4.0ch02:25157332-25157465	SL4.0ch02	25157332	25157465	cluster_24346	N	0	0	N	N	0	0	N	N	0	0	N	N	0	0	N	N	0	0	N	24	3	0.159	AAUGAUUGUGUGCCUUAGAAUAGU	24	1	0.043	UGUAUUGCUCUGAUCACAAUGAUC	2	24	0.655572	2.78601	0.304749	0
SL4.0ch02:2517874-2518012	SL4.0ch02	2517874	2518012	cluster_24348	N	0	0	N	N	0	0	N	N	0	0	N	24	1	0.05	ACAGAUUGUAACUUGACACCAACA	N	0	0	N	N	0	0	N	N	0	0	N	1	24	0.138345	0.96952	0.799492	0
SL4.0ch02:25287998-25288197	SL4.0ch02	25287998	25288197	cluster_24361	N	0	0	N	N	0	0	N	N	0	0	N	24	5	0.249	UUCACAAUGUAGUCUUAACGGUUU	24	2	0.089	UAACGGUUUUGAGAGUUUUGGUCA	N	0	0	N	N	0	0	N	2	24	1.00714	3.43816	0.144786	0
SL4.0ch02:25296299-25296436	SL4.0ch02	25296299	25296436	cluster_24366	24	1	0.027	UGAAAAAAUUUAGAACUCAUCUCU	N	0	0	N	23	2	0.07	UCAAGAAUUAUUCAACAAUGUAGG	N	0	0	N	N	0	0	N	24	3	0.159	UACAUUGUUGAAUAAUUCUUGAGU	N	0	0	N	3	24	0.892825	-0.0108693	0.996151	0
SL4.0ch02:25344164-25344365	SL4.0ch02	25344164	25344365	cluster_24373	N	0	0	N	N	0	0	N	N	0	0	N	N	0	0	N	N	0	0	N	N	0	0	N	24	1	0.043	CUGGAGUGUAGAAUAUCGAACCCC	1	24	0.13885	0.96952	0.799492	0
SL4.0ch02:25409126-25409259	SL4.0ch02	25409126	25409259	cluster_24396	N	0	0	N	N	0	0	N	N	0	0	N	N	0	0	N	24	1	0.044	GCUAUUCUUGAUGUGGAUGACUCU	N	0	0	N	N	0	0	N	1	24	0.157706	0.96952	0.799492	0
SL4.0ch02:25418750-25419062	SL4.0ch02	25418750	25419062	cluster_24402	N	0	0	N	21	1	1	GAAUAGUGUAUAAUGUAUGAU	24	1	0.035	GAUCAUACAUUAUACACUAUUCGU	N	0	0	N	24	2	0.089	GAUCAUACAUUAUACACUAUUCGU	24	2	0.106	ACGAAUAGUGUAUAAUGUAUGAUC	24	1	0.043	ACUAGAAAUUGGUUGAUCAAGAUG	5	24	1.10842	1.05335	0.571911	0
SL4.0ch02:25527692-25527866	SL4.0ch02	25527692	25527866	cluster_24443	N	3	0.082	AUUUACUUGAUUUGGUCGAUCGUU	N	0	0	N	N	0	0	N	N	1	0.05	GGUCGAUCGUUAAAAUCAAAGUGGC	24	1	0.044	UUUUAACGAUCGACCAAAUCAAGU	22	2	0.106	CAAAACCGGUCAAGGCGAACAGAA	24	1	0.043	UUUUAACGAUCGACCAAAUCAAGU	3	24	1.03827	0.944761	0.609662	0
SL4.0ch02:25535391-25535605	SL4.0ch02	25535391	25535605	cluster_24445	N	0	0	N	22	7	7	AUUCGACGGACCUCGUGACAGA	24	1	0.035	AUUCGACGGACCUCGUGACAGACC	N	0	0	N	N	0	0	N	24	1	0.053	AUGACGGACCGUUCCAAGAAGGAC	N	0	0	N	3	24	1.47057	-3.19625	0.105969	0
SL4.0ch02:25550108-25550160	SL4.0ch02	25550108	25550160	cluster_24446	21	1	0.027	ACCAGUUUUGGACCCACCUGU	N	0	0	N	N	0	0	N	24	4	0.199	UUGACCAGUUUUGGACCCACCUGU	24	1	0.044	UUGACCAGUUUUGGACCCACCUGU	N	0	0	N	24	3	0.128	UUGACCAGUUUUGGACCCACCUGU	4	24	1.21394	2.6618	0.173565	0
SL4.0ch02:25585909-25586163	SL4.0ch02	25585909	25586163	cluster_24451	N	0	0	N	N	0	0	N	N	0	0	N	N	0	0	N	24	2	0.089	AAAUCUUUCCACGAACGAGGCAAC	N	0	0	N	N	0	0	N	1	24	0.315411	1.76636	0.642723	0
SL4.0ch02:25662926-25663020	SL4.0ch02	25662926	25663020	cluster_24478	N	0	0	N	N	0	0	N	N	0	0	N	N	0	0	N	N	0	0	N	N	0	0	N	24	1	0.043	GAUAAAUUGAGCGUUUUAGGAAUG	1	24	0.13885	0.96952	0.799492	0
SL4.0ch02:25726221-25726458	SL4.0ch02	25726221	25726458	cluster_24491	N	0	0	N	N	0	0	N	N	0	0	N	24	2	0.1	AUAAGUCGGAAUGUUGUUAAGAGU	N	0	0	N	N	0	0	N	N	0	0	N	1	24	0.276691	1.65377	0.664483	0
SL4.0ch02:25965422-25965565	SL4.0ch02	25965422	25965565	cluster_24563	24	3	0.082	UUUUUGCGCAGCGAGGCGGUAGAG	23	6	6	AUAUAUCUGGUCUAGUUGAAAUC	24	1	0.035	AUAUAUCUGGUCUAGUUGAAAUCU	N	0	0	N	24	1	0.044	AUAUCUGGUCUAGUUGAAAUCUAC	24	3	0.159	AUAUAUCUGGUCUAGUUGAAAUCU	24	2	0.086	CGACUCUGAAUAAUAAAAUAAUCG	6	24	2.34457	-0.953144	0.463291	0
SL4.0ch02:26046555-26046818	SL4.0ch02	26046555	26046818	cluster_24575	N	0	0	N	N	0	0	N	N	1	0.035	CGAAAGACAAGAACGCCU	N	0	0	N	N	0	0	N	24	1	0.053	AAGAACGCCUUCGUUACUCCUGAG	N	0	0	N	1	24	0.317144	-0.0213822	0.995107	0
SL4.0ch02:26065197-26065268	SL4.0ch02	26065197	26065268	cluster_24581	N	0	0	N	N	0	0	N	N	0	0	N	24	1	0.05	UUCCUGACGUGGGCAAUUUUAGAC	N	0	0	N	N	0	0	N	N	0	0	N	1	24	0.138345	0.96952	0.799492	0
SL4.0ch02:26111000-26111063	SL4.0ch02	26111000	26111063	cluster_24596	N	0	0	N	22	1	1	AAUGUUAGGAUAUUUGGAGAGG	N	0	0	N	N	0	0	N	24	2	0.089	UUUGGAGAGGCUAAAGAUAAGUUC	24	2	0.106	AUUUGGAGAGGCUAAAGAUAAGUU	24	1	0.043	UUUGGAGAGGCUAAAGAUAAGUUC	4	24	0.963518	2.09196	0.31806	0
SL4.0ch02:26307746-26308038	SL4.0ch02	26307746	26308038	cluster_24645	23	2	0.054	ACUCGGAUUGCUAUCAAUAGUCA	N	0	0	N	23	1	0.035	AACUCGGAUUGCUAUCAAUAGUC	N	0	0	N	24	1	0.044	AUAACUCGGAUUGCUAUCAAUAGU	N	0	0	N	24	1	0.043	ACUCGGAUUGCUAUCAAUAGUCAG	4	24	0.614054	-0.543284	0.816016	0
SL4.0ch02:26509326-26509365	SL4.0ch02	26509326	26509365	cluster_24679	N	0	0	N	N	0	0	N	N	0	0	N	24	2	0.1	AUUUUGCGCUUUUAAAUUUUUAUU	N	0	0	N	N	0	0	N	N	0	0	N	1	24	0.276691	1.65377	0.664483	0
SL4.0ch02:26537169-26537271	SL4.0ch02	26537169	26537271	cluster_24682	N	0	0	N	N	0	0	N	N	0	0	N	N	0	0	N	24	1	0.044	AGUCAAAUUUGGCGGGUCAAGAGU	N	0	0	N	N	0	0	N	1	24	0.157706	0.96952	0.799492	0
SL4.0ch02:26553006-26553157	SL4.0ch02	26553006	26553157	cluster_24683	N	0	0	N	N	0	0	N	N	0	0	N	24	1	0.05	GAAAUUUAAUCUCUUCAGGCUGAG	N	0	0	N	N	0	0	N	N	0	0	N	1	24	0.138345	0.96952	0.799492	0
SL4.0ch02:26657829-26657992	SL4.0ch02	26657829	26657992	cluster_24707	24	11	0.299	AUUACUAGUAGCCCUCAUAAGAUG	23	2	2	GAUCAGGUUUUUGGACUAGAACA	24	2	0.07	AACCUCUUGGAUUUAGAUAACAGU	24	3	0.149	UUAGGGUAGUCCUUGGCAUUUUUC	24	2	0.089	AUAACAGUUGGAAGUUACUUCGUG	N	0	0	N	24	1	0.043	UUUUUGGACUAGAACACGAUCAUC	6	24	2.43793	-1.28753	0.296221	0
SL4.0ch02:26709385-26709616	SL4.0ch02	26709385	26709616	cluster_24717	21	2	0.054	AUACCGUGUAGUCAGAACCUUAUA	N	0	0	N	23	2	0.07	UACGAACUCUCUCUGGCUUUUGC	N	0	0	N	N	0	0	N	24	1	0.053	AAUCUACGAACUCUCUCUGGCUUU	24	6	0.257	AUACCGUGUAGUCAGAACCUUAUA	4	24	1.46774	0.693561	0.695314	0
SL4.0ch02:26958143-26958261	SL4.0ch02	26958143	26958261	cluster_24740	N	0	0	N	N	0	0	N	N	0	0	N	N	0	0	N	N	0	0	N	N	0	0	N	24	1	0.043	UUGUGUCAUGCGCCGCGACAGAUG	1	24	0.13885	0.96952	0.799492	0
SL4.0ch02:26967693-26967725	SL4.0ch02	26967693	26967725	cluster_24744	N	0	0	N	N	0	0	N	N	0	0	N	24	1	0.05	AAUAUUGUAUAAGUGUGUCUCUGG	N	0	0	N	N	0	0	N	N	0	0	N	1	24	0.138345	0.96952	0.799492	0
SL4.0ch02:26983868-26984178	SL4.0ch02	26983868	26984178	cluster_24751	22	2	0.054	AGGUUGUUUGAAUCUAAACGUG	N	0	0	N	22	5	0.174	UGAAUCUAAACGUGCUCUGAUACU	24	3	0.149	AAAUAGGCUUAAAACUCAACUAAA	23	2	0.089	GAAUCUAAACGUGCUCUGAUACU	24	1	0.053	UGAAUCUAAACGUGCUCUGAUACU	24	5	0.214	UGAAUCUAAACGUGCUCUGAUACU	6	24	2.49405	0.445112	0.719341	0
SL4.0ch02:27084824-27084921	SL4.0ch02	27084824	27084921	cluster_24774	N	0	0	N	N	0	0	N	N	1	0.035	AUGCAGAUCAAAGAAUU	24	2	0.1	AGAAAGGAGAAAGAGCGAGACAGA	24	1	0.044	ACAUGCAGAUCAAAGAAUUAAAUA	24	1	0.053	CUUUAUUUAAUUCUUUGAUCUGCA	24	1	0.043	AGAAAGAAAGAAAGGAGAAAGAGC	4	24	0.89039	2.02023	0.315942	0
SL4.0ch02:27129779-27129894	SL4.0ch02	27129779	27129894	cluster_24782	N	0	0	N	N	0	0	N	N	0	0	N	24	2	0.1	UAACAUCUUAGACAUUAUGACUAA	N	0	0	N	N	0	0	N	N	0	0	N	1	24	0.276691	1.65377	0.664483	0
SL4.0ch02:27136475-27136542	SL4.0ch02	27136475	27136542	cluster_24783	N	0	0	N	N	0	0	N	N	0	0	N	N	0	0	N	24	2	0.089	AGUGCACCAAGACUUUAACUCGAU	N	0	0	N	N	0	0	N	1	24	0.315411	1.76636	0.642723	0
SL4.0ch02:27202652-27202908	SL4.0ch02	27202652	27202908	cluster_24810	N	0	0	N	N	0	0	N	N	0	0	N	N	0	0	N	N	0	0	N	24	1	0.053	AAGAAAGCAGAAAUUAUGAAGCCA	N	0	0	N	1	24	0.172241	0.96952	0.799492	0
SL4.0ch02:27218268-27218400	SL4.0ch02	27218268	27218400	cluster_24818	N	0	0	N	22	5	5	UUAUCUUCUCUGUUACAUUUGG	22	1	0.035	UAUCUUCUCUGUUACAUUUGGA	24	3	0.149	AUUAUCUUCUCUGUUACAUUUGGA	24	1	0.044	UAUUAUCUUCUCUGUUACAUUUGG	24	1	0.053	AUUAUCUUCUCUGUUACAUUUGGA	24	1	0.043	AUUAUCUUCUCUGUUACAUUUGGA	6	24	1.85261	-0.448182	0.760337	0
SL4.0ch02:27312175-27312395	SL4.0ch02	27312175	27312395	cluster_24829	N	0	0	N	N	0	0	N	N	0	0	N	24	1	0.05	AUCAAAUGAUUUUCGCACGGACGG	N	0	0	N	N	0	0	N	N	0	0	N	1	24	0.138345	0.96952	0.799492	0
SL4.0ch02:27372158-27372407	SL4.0ch02	27372158	27372407	cluster_24843	23	2	0.054	UUUAAAAAAACUGAGACAUUUUC	N	0	0	N	N	0	0	N	N	0	0	N	24	1	0.044	AAACUAUUUGAACAUACAUCAACU	24	3	0.159	AAACUAUUUGAACAUACAUCAACU	24	2	0.086	AUUGAUCAACGUCUUAUGAAGAGU	4	24	1.12472	1.74174	0.378426	0
SL4.0ch02:27408516-27408652	SL4.0ch02	27408516	27408652	cluster_24854	N	0	0	N	N	0	0	N	N	0	0	N	N	0	0	N	24	1	0.044	AAAUAUUAAACUAUCAGACUCAAG	N	0	0	N	N	0	0	N	1	24	0.157706	0.96952	0.799492	0
SL4.0ch02:27430896-27430977	SL4.0ch02	27430896	27430977	cluster_24870	N	0	0	N	N	0	0	N	N	0	0	N	N	0	0	N	N	0	0	N	24	1	0.053	UCCCUAAGAAAUAUGAACUAAGAC	N	0	0	N	1	24	0.172241	0.96952	0.799492	0
SL4.0ch02:27529379-27529766	SL4.0ch02	27529379	27529766	cluster_24928	24	3	0.082	AUCCCGAUUUUGGAACUUACCGAU	21	1	1	AGAAACAUCCAUGAACAAGUA	21	3	0.105	CCGAUUUUGGAACUUACCGAU	N	0	0	N	N	0	0	N	N	0	0	N	24	1	0.043	CCCGAUUUUGGAACUUACCGAUCC	4	24	0.997227	-2.64353	0.169934	0
SL4.0ch02:27577919-27578157	SL4.0ch02	27577919	27578157	cluster_24937	N	0	0	N	23	1	1	UUUACUGAUCUAGUGAUUGCCUU	N	0	0	N	24	4	0.199	GUUUUACUGAUCUAGUGAUUGCCU	24	3	0.133	UUUACUGAUCUAGUGAUUGCCUUU	N	0	0	N	N	0	0	N	3	24	1.19127	2.48387	0.241383	0
SL4.0ch02:27618648-27618933	SL4.0ch02	27618648	27618933	cluster_24944	N	0	0	N	N	0	0	N	N	0	0	N	N	0	0	N	24	1	0.044	ACUUAUCCUAUUCUGUGAGCGAAC	N	0	0	N	N	0	0	N	1	24	0.157706	0.96952	0.799492	0
SL4.0ch02:27619407-27619633	SL4.0ch02	27619407	27619633	cluster_24946	N	0	0	N	N	0	0	N	N	0	0	N	N	0	0	N	N	0	0	N	N	0	0	N	24	3	0.128	UUUAUUAUCCUGGUGUCGGACGUG	1	24	0.416551	2.17126	0.537063	0
SL4.0ch02:27661082-27661212	SL4.0ch02	27661082	27661212	cluster_24958	N	0	0	N	N	0	0	N	N	0	0	N	N	0	0	N	N	0	0	N	24	1	0.053	AUUUUAAGGAUAGAUGUUCUUGUG	N	0	0	N	1	24	0.172241	0.96952	0.799492	0
SL4.0ch02:27694968-27695137	SL4.0ch02	27694968	27695137	cluster_24965	N	0	0	N	N	0	0	N	N	0	0	N	N	0	0	N	24	3	0.133	AAACAAAUUUGACACGUAGAUAUU	N	0	0	N	N	0	0	N	1	24	0.473117	2.32882	0.489054	0
SL4.0ch02:27827906-27828141	SL4.0ch02	27827906	27828141	cluster_24983	N	0	0	N	N	0	0	N	N	0	0	N	N	0	0	N	N	0	0	N	24	1	0.053	GGUGUGCUGUUUGGGAUAAUCUGC	N	0	0	N	1	24	0.172241	0.96952	0.799492	0
SL4.0ch02:27837077-27837178	SL4.0ch02	27837077	27837178	cluster_24984	N	0	0	N	N	0	0	N	N	0	0	N	N	0	0	N	N	0	0	N	24	2	0.106	UUUAUUUUGGGAAAUUCUGAGUGA	N	0	0	N	1	24	0.344481	1.79762	0.634393	0
SL4.0ch02:27865044-27865219	SL4.0ch02	27865044	27865219	cluster_24994	N	0	0	N	N	0	0	N	N	0	0	N	N	0	0	N	N	0	0	N	N	0	0	N	24	2	0.086	AACUCACGAACUCUACACCAAACC	1	24	0.277701	1.65682	0.663892	0
SL4.0ch02:27872657-27872741	SL4.0ch02	27872657	27872741	cluster_24996	N	0	0	N	23	1	1	AGGAUCACCGAACCCAAUGAAGG	N	0	0	N	N	0	0	N	24	1	0.044	AAGGAUCACCGAACCCAAUGAAGG	24	1	0.053	AAGGAUCACCGAACCCAAUGAAGG	N	0	0	N	3	24	0.494722	0.770959	0.781369	0
SL4.0ch02:27873515-27873817	SL4.0ch02	27873515	27873817	cluster_24998	N	0	0	N	N	0	0	N	N	0	0	N	N	0	0	N	N	0	0	N	24	1	0.053	AUCAAAGUUAAUACAGCGACCGUG	N	0	0	N	1	24	0.172241	0.96952	0.799492	0
SL4.0ch02:27903851-27903996	SL4.0ch02	27903851	27903996	cluster_25007	N	0	0	N	24	2	2	AACAUUAGACGUGUGGGAGACAGG	22	2	0.07	AAUAAACAUUAGACGUGUGGGAGA	N	0	0	N	24	2	0.089	AGACGUGUGGGAGACAGGCGGUUA	N	0	0	N	N	0	0	N	3	24	0.934768	-1.34651	0.541291	0
SL4.0ch02:27966178-27966260	SL4.0ch02	27966178	27966260	cluster_25032	N	0	0	N	N	0	0	N	N	0	0	N	24	1	0.05	UCACGAUCUCGUAAACUCAAGUAG	N	0	0	N	24	5	0.265	ACGAUCUCGUAAACUCAAGUAGCC	23	1	0.043	UCCGUGACACUAAGCUAUGUAUU	3	24	1.1384	3.58281	0.0950323	0
SL4.0ch02:28003546-28003801	SL4.0ch02	28003546	28003801	cluster_25055	24	3	0.082	UUUCUUUUUUUCUUAAGCUAUGUG	21	1	1	UCUUUUUUUCUUAAGCUAUGU	20	3	0.105	UUUUUUUCUUAAGCUAUGUG	N	0	0	N	N	0	0	N	24	2	0.106	UUUCUUUUUUUCUUAAGCUAUGUG	24	1	0.043	UUUCUUUUUUUCUUAAGCUAUGUG	5	24	1.34171	-1.29324	0.432945	0
SL4.0ch02:28154004-28154173	SL4.0ch02	28154004	28154173	cluster_25120	N	0	0	N	N	0	0	N	N	0	0	N	N	0	0	N	N	0	0	N	24	1	0.053	ACUAGAGAAAUAGAUGAUUGACUG	N	0	0	N	1	24	0.172241	0.96952	0.799492	0
SL4.0ch02:28165515-28165875	SL4.0ch02	28165515	28165875	cluster_25122	21	2	0.054	CGCGUAGGCUGAAAAGGGGUA	N	2	2	CUAGUGCCACGUAGACCU	N	0	0	N	24	3	0.149	ACCGCGUAGGCUGAAAAGGGGUAG	22	2	0.089	CGCGUAGGCUGAAAAGGGGUAG	24	1	0.053	AUAGUACCGCGUAGGCUGAAAAGG	23	3	0.128	ACCGCGUAGGCUGAAAAGGGGUA	5	24	1.82138	1.01536	0.464143	0
SL4.0ch02:28290972-28291079	SL4.0ch02	28290972	28291079	cluster_25148	N	0	0	N	N	0	0	N	N	0	0	N	N	0	0	N	N	0	0	N	N	0	0	N	24	1	0.043	ACACUCCGAUCCAUAUUCUAUCCC	1	24	0.13885	0.96952	0.799492	0
SL4.0ch02:28291302-28291480	SL4.0ch02	28291302	28291480	cluster_25149	N	0	0	N	N	0	0	N	N	0	0	N	N	0	0	N	N	0	0	N	24	2	0.106	GCGAUGAAGACUGGCUAGAGUUGU	N	0	0	N	1	24	0.344481	1.79762	0.634393	0
SL4.0ch02:28324605-28324719	SL4.0ch02	28324605	28324719	cluster_25165	N	0	0	N	N	0	0	N	N	0	0	N	N	0	0	N	N	0	0	N	N	0	0	N	24	2	0.086	AUACUUCACCAUCUAUUAUUUCAU	1	24	0.277701	1.65682	0.663892	0
SL4.0ch02:28340268-28340396	SL4.0ch02	28340268	28340396	cluster_25172	N	0	0	N	N	0	0	N	N	0	0	N	N	0	0	N	N	0	0	N	24	1	0.053	UAUGCUCCUGAGACUCCCAUUUGG	N	0	0	N	1	24	0.172241	0.96952	0.799492	0
SL4.0ch02:28377811-28378268	SL4.0ch02	28377811	28378268	cluster_25180	23	2	0.054	AUAUAUACGCUAUGGGAAACCCU	24	1	1	AAAACAAGACAACAGAAUUACGUG	N	0	0	N	N	0	0	N	24	1	0.044	UUUUGCCUCUCCAUAAUAAAACUC	21	1	0.053	UAUAUAUACGCUAUGGGAAAC	24	3	0.128	UUUCCCAUAGCGUAUAUAUAUAGU	5	24	1.08387	0.696626	0.701674	0
SL4.0ch02:28379066-28379314	SL4.0ch02	28379066	28379314	cluster_25181	N	0	0	N	N	0	0	N	N	0	0	N	N	0	0	N	N	0	0	N	N	0	0	N	24	1	0.043	AUGGAGAACCCACACAUCUGAAUG	1	24	0.13885	0.96952	0.799492	0
SL4.0ch02:28484496-28484715	SL4.0ch02	28484496	28484715	cluster_25197	N	0	0	N	N	0	0	N	N	0	0	N	24	4	0.199	AAACACGUAAGAUCUAUGAACCUA	N	0	0	N	N	0	0	N	24	1	0.043	UUAAGACUUUAUUUAGACUCGACU	2	24	0.692232	2.90725	0.27421	0
SL4.0ch02:28595917-28596129	SL4.0ch02	28595917	28596129	cluster_25212	N	0	0	N	N	0	0	N	N	0	0	N	N	0	0	N	N	0	0	N	24	1	0.053	GUUAAGUGUCUCUGUCAAAUUCGU	24	1	0.043	AAUAACUAACGAAUUUGACAGAGA	2	24	0.311091	1.69357	0.62919	0
SL4.0ch02:28630751-28630878	SL4.0ch02	28630751	28630878	cluster_25218	N	0	0	N	N	0	0	N	N	0	0	N	N	0	0	N	24	1	0.044	ACUUAGACUCGACUUAUAAACACG	N	0	0	N	N	0	0	N	1	24	0.157706	0.96952	0.799492	0
SL4.0ch02:28758825-28759205	SL4.0ch02	28758825	28759205	cluster_25235	24	1	0.027	AAAAAUAGUGCUGAUAUAUUACUC	23	2	2	UUACAAAAUGGCUCACAUAUAAC	23	1	0.035	ACUUAUAAAGGACAAAGGGAAAA	24	3	0.149	AUAGUGCUGAUAUAUUACUCUGAU	24	4	0.178	AAAAAUAGUGCUGAUAUAUUACUC	24	1	0.053	AAACUUAUAAAGGACAAAGGGAAA	N	1	0.043	AUAGUGCUGAUAUAUUACUCUGAUG	6	24	1.9177	0.941454	0.486905	0
SL4.0ch02:28791979-28792107	SL4.0ch02	28791979	28792107	cluster_25241	N	0	0	N	N	0	0	N	N	0	0	N	N	0	0	N	N	0	0	N	N	0	0	N	24	1	0.043	AGAAAUCCACUUGCAUCAUUUAGU	1	24	0.13885	0.96952	0.799492	0
SL4.0ch02:2908193-2908314	SL4.0ch02	2908193	2908314	cluster_25302	24	2	0.054	AAAUAGAAUGUGCUGCUCAAAACG	23	2	2	AAAUAGAAUGUGCUGCUCAAAAC	N	0	0	N	N	0	0	N	N	0	0	N	N	0	0	N	24	2	0.086	AAACAGGUCGUUACAUAUAAUUAA	3	24	0.779846	-1.16283	0.614328	0
SL4.0ch02:29098657-29098784	SL4.0ch02	29098657	29098784	cluster_25306	N	0	0	N	N	0	0	N	N	0	0	N	N	0	0	N	N	0	0	N	24	2	0.106	AUAGGACGGACCGUCACAGGCGUG	N	0	0	N	1	24	0.344481	1.79762	0.634393	0
SL4.0ch02:29232901-29233122	SL4.0ch02	29232901	29233122	cluster_25339	N	0	0	N	N	0	0	N	N	0	0	N	N	0	0	N	24	3	0.133	AUCCGCAACUCUGAUCUCAACCUC	N	0	0	N	N	0	0	N	1	24	0.473117	2.32882	0.489054	0
SL4.0ch02:29235766-29235971	SL4.0ch02	29235766	29235971	cluster_25341	N	0	0	N	N	0	0	N	N	0	0	N	N	0	0	N	N	0	0	N	N	0	0	N	24	1	0.043	UUAAAGAAAUCCGACUCCGCGUGG	1	24	0.13885	0.96952	0.799492	0
SL4.0ch02:29289513-29289598	SL4.0ch02	29289513	29289598	cluster_25377	24	2	0.054	AAUAAUUUUAACUUUCUACCUGAC	23	1	1	UUUUAACAUGUCAGGUAGAAAGU	22	1	0.035	UCGAAUAUCAUGACUGGACACG	24	2	0.1	AUUUUAACAUGUCAGGUAGAAAGU	N	0	0	N	24	1	0.053	UUUUAACAUGUCAGGUAGAAAGUU	N	4	0.171	AUGACUGGACACGAAUAUAUAGAAU	5	24	1.48661	0.659961	0.664372	0
SL4.0ch02:29292552-29292892	SL4.0ch02	29292552	29292892	cluster_25380	21	5	0.136	UAUUCUGUUUGAUAUUCUUCA	23	2	2	AGAUAUUUGGGAGAAAGGCAUCUG	22	1	0.035	AUGCCUUUCUCCCAAAUAUCUC	24	2	0.1	AGAUAUUUGGGAGAAAGGCAUCUG	N	0	0	N	24	3	0.159	CGAGAUAUUUGGGAGAAAGGCAUC	N	3	0.128	UGUAUAAAAAGUGAGGAGGCGAGC	5	24	2.1159	-0.031158	0.980533	0
SL4.0ch02:29337194-29337231	SL4.0ch02	29337194	29337231	cluster_25394	N	0	0	N	N	0	0	N	N	0	0	N	N	0	0	N	24	1	0.044	AUCUAGCAGACUGGAGACCCCAAG	N	0	0	N	N	0	0	N	1	24	0.157706	0.96952	0.799492	0
SL4.0ch02:29376833-29376988	SL4.0ch02	29376833	29376988	cluster_25406	N	0	0	N	N	0	0	N	N	0	0	N	N	0	0	N	24	1	0.044	UUCUGUAUUUUGGGCCCAAACCUG	N	0	0	N	24	1	0.043	UUCUGUAUUUUGGGCCCAAACCUG	2	24	0.296556	1.69361	0.635038	0
SL4.0ch02:29382192-29382302	SL4.0ch02	29382192	29382302	cluster_25414	N	0	0	N	N	0	0	N	N	0	0	N	N	0	0	N	24	1	0.044	AACUUCUGAAAUUAACUUAAUGGA	N	0	0	N	N	0	0	N	1	24	0.157706	0.96952	0.799492	0
SL4.0ch02:29406655-29407138	SL4.0ch02	29406655	29407138	cluster_25420	23	4	0.109	CUCAUUCCGUUGGGACUUUGACG	22	3	3	AAGGAGCUUGAAGUUCGGAGGG	N	0	0	N	24	7	0.348	AAUAUAUUGGAAAAUUGGAUCUU	24	2	0.089	UAUUGGAAAAUUGGAUCUUGCCUC	N	0	0	N	24	4	0.171	ACUUUGACGUCAUGCUUUACCGAU	5	24	2.67875	0.738637	0.563624	0
SL4.0ch02:29427936-29428135	SL4.0ch02	29427936	29428135	cluster_25423	N	0	0	N	22	1	1	UAUCUUGUGGGCCCAACGGUGG	N	0	0	N	24	6	0.299	AACCACCGUUGGGCCCACAAGAUA	24	1	0.044	AACCACCGUUGGGCCCACAAGAUA	N	0	0	N	N	0	0	N	3	24	1.15255	2.43764	0.265136	0
SL4.0ch02:29428793-29428927	SL4.0ch02	29428793	29428927	cluster_25425	N	0	0	N	N	0	0	N	N	0	0	N	N	0	0	N	N	0	0	N	N	0	0	N	24	2	0.086	GGGAUUUCGGGAAUAGAUUGAGGG	1	24	0.277701	1.65682	0.663892	0
SL4.0ch02:29432405-29432565	SL4.0ch02	29432405	29432565	cluster_25427	N	0	0	N	N	0	0	N	23	1	0.035	AACGACGGCCAAGACUGAUAGUC	24	3	0.149	AAACGACGGCCAAGACUGAUAGUC	24	1	0.044	GAUAGUCUGUCGUCUGCCCGACGC	N	0	0	N	N	0	0	N	3	24	0.717645	1.64781	0.501467	0
SL4.0ch02:2952368-2952487	SL4.0ch02	2952368	2952487	cluster_25464	N	0	0	N	N	0	0	N	N	0	0	N	24	1	0.05	AUUUCCGACAGUACUCCGAAGAGC	N	0	0	N	N	0	0	N	N	0	0	N	1	24	0.138345	0.96952	0.799492	0
SL4.0ch02:29539572-29539653	SL4.0ch02	29539572	29539653	cluster_25473	N	0	0	N	N	0	0	N	N	0	0	N	N	0	0	N	N	0	0	N	N	0	0	N	24	1	0.043	UCCUUAGGAAUCUACUAGACUCGU	1	24	0.13885	0.96952	0.799492	0
SL4.0ch02:29574162-29574393	SL4.0ch02	29574162	29574393	cluster_25481	N	0	0	N	N	0	0	N	N	0	0	N	24	2	0.1	AAGCUAAGUCCGAGGUAUAUUUGU	N	0	0	N	N	0	0	N	N	0	0	N	1	24	0.276691	1.65377	0.664483	0
SL4.0ch02:29668744-29668985	SL4.0ch02	29668744	29668985	cluster_25506	24	3	0.082	AUAAGCGAGGUGAAUUAUGAAUGA	N	0	0	N	N	0	0	N	24	6	0.299	AUUUGUGAAUUGUAACGACCUGUU	N	0	0	N	N	0	0	N	24	6	0.257	AGAGAACCUAUGAACAAGAAGAAG	3	24	1.92207	2.07598	0.246746	0
SL4.0ch02:29767861-29767965	SL4.0ch02	29767861	29767965	cluster_25548	N	0	0	N	N	0	0	N	N	0	0	N	N	0	0	N	24	3	0.133	GAUGAAUUUACUGAACCUAUGAUA	N	0	0	N	N	0	0	N	1	24	0.473117	2.32882	0.489054	0
SL4.0ch02:29791850-29792061	SL4.0ch02	29791850	29792061	cluster_25556	N	0	0	N	N	0	0	N	N	0	0	N	N	0	0	N	24	1	0.044	AUAAACUAAACUGUUCCUCCCUGU	N	0	0	N	N	0	0	N	1	24	0.157706	0.96952	0.799492	0
SL4.0ch02:29792219-29792371	SL4.0ch02	29792219	29792371	cluster_25557	N	0	0	N	N	3	3	CGGCGAAACCAAUACAAGUAUUGUU	N	0	0	N	24	2	0.1	AUUGGUUUCGCCGGGUCAAAGGUA	N	0	0	N	N	0	0	N	N	0	0	N	1	24	0.771016	-1.0965	0.672343	0
SL4.0ch02:29808501-29808751	SL4.0ch02	29808501	29808751	cluster_25572	N	0	0	N	N	0	0	N	N	0	0	N	N	0	0	N	N	0	0	N	24	2	0.106	AUGAAGGAAAGUAGUGAGAUUAGA	N	0	0	N	1	24	0.344481	1.79762	0.634393	0
SL4.0ch02:29882551-29882806	SL4.0ch02	29882551	29882806	cluster_25586	N	0	0	N	N	0	0	N	N	0	0	N	N	0	0	N	24	1	0.044	AAUUGUUAAUGAGAUAGUACUUGC	N	0	0	N	N	0	0	N	1	24	0.157706	0.96952	0.799492	0
SL4.0ch02:29940404-29940559	SL4.0ch02	29940404	29940559	cluster_25606	22	5	0.136	GUAUUAGGCUAUUAUUUUUAUU	N	3	3	CUUCAACUAUAGAAUAAAAAUAAU	24	2	0.07	AGGGAUUUCAUGAGAUAAAGAAAC	24	1	0.05	CUUCAACUAUAGAAUAAAAAUAAU	N	0	0	N	N	0	0	N	24	2	0.086	GAGAUAAAGAAACUGAAUAUAUGU	4	24	1.63166	-1.89514	0.212841	0
SL4.0ch02:30071761-30071938	SL4.0ch02	30071761	30071938	cluster_25637	N	0	0	N	N	0	0	N	N	0	0	N	N	0	0	N	24	2	0.089	AAGGACCCUUCCGGAACUGAUGGA	24	2	0.106	AUUCCAUCAGUUCCGGAAGGGUCC	N	0	0	N	2	24	0.659893	2.79462	0.298041	0
SL4.0ch02:3009352-3009444	SL4.0ch02	3009352	3009444	cluster_25639	N	0	0	N	N	0	0	N	N	0	0	N	24	1	0.05	GUUUGAUUUGAUCUGAUGGAGAAC	N	0	0	N	N	0	0	N	N	0	0	N	1	24	0.138345	0.96952	0.799492	0
SL4.0ch02:30112154-30112263	SL4.0ch02	30112154	30112263	cluster_25644	22	6	0.163	AUGGUCUAAGAGUUGUGAUUUU	N	0	0	N	N	0	0	N	N	0	0	N	24	11	0.489	AUGGUCUAAGAGUUGUGAUUUU	24	1	0.053	AAAAAUCACAACUCUUAGACCAUG	24	1	0.043	ACAUGGUCUAAGAGUUGUGAUUUU	4	24	2.56364	1.40782	0.378881	0
SL4.0ch02:30124759-30125013	SL4.0ch02	30124759	30125013	cluster_25649	N	0	0	N	N	0	0	N	N	0	0	N	N	0	0	N	N	0	0	N	24	1	0.053	GACGUGAGGUAUAAUUUUCUGAGA	N	0	0	N	1	24	0.172241	0.96952	0.799492	0
SL4.0ch02:30144671-30144821	SL4.0ch02	30144671	30144821	cluster_25659	N	0	0	N	N	0	0	N	N	0	0	N	24	2	0.1	AACAAAUACUACUGUUCUCUAUGU	N	0	0	N	N	0	0	N	N	0	0	N	1	24	0.276691	1.65377	0.664483	0
SL4.0ch02:30272566-30272744	SL4.0ch02	30272566	30272744	cluster_25712	N	0	0	N	N	3	3	AUAUAAACUCUCCGGACA	N	0	0	N	N	0	0	N	24	2	0.089	AAUAUAAACUCUCCGGACAAUUUC	24	5	0.265	AUAUAAACUCUCCGGACAAUUUCU	N	0	0	N	2	24	1.67094	0.91025	0.629005	0
SL4.0ch02:30390950-30391195	SL4.0ch02	30390950	30391195	cluster_25742	N	0	0	N	N	0	0	N	N	0	0	N	24	1	0.05	CUUAGCUUCUUAGAAACUCUUAGA	N	0	0	N	N	0	0	N	N	0	0	N	1	24	0.138345	0.96952	0.799492	0
SL4.0ch02:30431778-30431917	SL4.0ch02	30431778	30431917	cluster_25761	24	3	0.082	AUUUGAAUCUAAGUUAAGGGGCUU	N	0	0	N	N	0	0	N	N	0	0	N	24	1	0.044	UGCUCUAACGUGGAUAUGUGAACC	24	3	0.159	UCUAACGUGGAUAUGUGAACCAUU	N	0	0	N	3	24	0.93332	0.767573	0.729907	0
SL4.0ch02:30460692-30460942	SL4.0ch02	30460692	30460942	cluster_25779	23	1	0.027	CCUGUGCUCUGAUAACAAUUGUU	23	4	4	CCUGUGCUCUGAUAACAAUUGUU	24	1	0.035	ACCUGUGCUCUGAUAACAAUUGUU	22	1	0.05	CUGUGCUCUGAUAACAAUUGUU	24	1	0.044	AGGAGCAAUGAAUAUCACUAUAGU	24	1	0.053	GAGGAGCAAUGAAUAUCACUAUAG	N	0	0	N	6	24	1.35859	-1.30506	0.42376	0
SL4.0ch02:30514574-30514639	SL4.0ch02	30514574	30514639	cluster_25799	N	0	0	N	N	0	0	N	N	0	0	N	N	0	0	N	N	0	0	N	24	1	0.053	AAGCUUGUGAUUUGUCGUAACUUG	N	0	0	N	1	24	0.172241	0.96952	0.799492	0
SL4.0ch02:30584300-30584483	SL4.0ch02	30584300	30584483	cluster_25834	23	2	0.054	GUAUGGUAGAUAUGAUGUUUGAGU	23	4	4	AUGAUGUUUGAGUAGACUGUAUU	24	4	0.139	GUACUGUAUUGUAUGGUAGAUAUG	23	1	0.05	AGAUAUGAUGUUUGAGUAGACUG	24	2	0.089	AGAUAUGAUGUUUGAGUAGACUGU	24	1	0.053	AGAUAUGAUGUUUGAGUAGACUGU	24	3	0.128	AGAUAUGAUGUUUGAGUAGACUGU	7	24	2.45386	-0.794344	0.496786	0
SL4.0ch02:30595752-30595948	SL4.0ch02	30595752	30595948	cluster_25838	N	0	0	N	N	0	0	N	N	0	0	N	N	0	0	N	N	0	0	N	N	0	0	N	24	1	0.043	AGAAUUGCGUUGGAUGAAGAGAUU	1	24	0.13885	0.96952	0.799492	0
SL4.0ch02:30688113-30688302	SL4.0ch02	30688113	30688302	cluster_25876	N	0	0	N	N	0	0	N	N	0	0	N	24	1	0.05	UUAGGGAAGGUGGACGAAAGGUGU	21	2	0.089	GAGGAGUAAAGUAGUUUCAUG	N	0	0	N	24	1	0.043	AAAUUGCUGGAUUGUGAAAAAAUC	3	24	0.592607	2.66794	0.293642	0
SL4.0ch02:30757218-30757508	SL4.0ch02	30757218	30757508	cluster_25888	N	0	0	N	24	1	1	AUUCCGGACUCAAUGGAGCAGUCG	N	0	0	N	24	1	0.05	AAAUGCGCUCGGAUGAGAACUCCG	N	2	0.089	CGAACAGAUUCCGAUCACC	24	2	0.106	AAAUGCGCUCGGAUGAGAACUCCG	24	4	0.171	AUUCCGGACUCAAUGGAGCAGUCG	4	24	1.51841	2.88091	0.100485	0
SL4.0ch02:30840529-30840656	SL4.0ch02	30840529	30840656	cluster_25920	24	4	0.109	CUCUAAGAUUUCGGACAUUGGUUG	21	2	2	CUCUAAGAUUUCGGACAUUGG	N	3	0.105	UAAUAGAACUUUAGUAUAACAUAA	N	3	0.149	GAAAUCUUAGAGACACACUUAUG	24	3	0.133	CUAAGAUUUCGGACAUUGGUUGAG	24	1	0.053	CUCUAAGAUUUCGGACAUUGGUUG	24	3	0.128	GUCUCUAAGAUUUCGGACAUUGGU	5	24	2.58639	0.0125486	0.990812	0
SL4.0ch02:3088546-3088588	SL4.0ch02	3088546	3088588	cluster_25925	N	0	0	N	N	0	0	N	N	0	0	N	N	0	0	N	N	0	0	N	N	0	0	N	24	2	0.086	AGACUUUGAUAAAUGGUAAAAAUA	1	24	0.277701	1.65682	0.663892	0
SL4.0ch02:30940741-30940933	SL4.0ch02	30940741	30940933	cluster_25936	N	2	0.054	GUUCAAGGAAACUCUACGGAACA	N	0	0	N	N	0	0	N	24	2	0.1	UUCAAGGAAACUCUACGGAACACC	N	0	0	N	N	0	0	N	N	0	0	N	1	24	0.449285	0.134911	0.965339	0
SL4.0ch02:30992758-30993015	SL4.0ch02	30992758	30993015	cluster_25951	21	1	0.027	AGUGUGUCUCUGGGAUUUCAC	21	2	2	AGUGUGUCUCUGGGAUUUCAC	N	0	0	N	24	2	0.1	AUUGUUGAGCCCACAAGAUAGUGC	N	0	0	N	24	3	0.159	AUUGUUGAGCCCACAAGAUAGUGC	N	0	0	N	4	24	1.20926	0.553859	0.768122	0
SL4.0ch02:31117214-31117321	SL4.0ch02	31117214	31117321	cluster_25970	N	0	0	N	N	0	0	N	N	0	0	N	24	1	0.05	AGCCAAGAACUUAACCUUAACAUC	N	0	0	N	N	0	0	N	N	0	0	N	1	24	0.138345	0.96952	0.799492	0
SL4.0ch02:31200287-31200436	SL4.0ch02	31200287	31200436	cluster_25987	N	0	0	N	N	0	0	N	N	0	0	N	24	1	0.05	AGACGUGAUUUUUCCCUAGAACUU	N	0	0	N	N	0	0	N	N	0	0	N	1	24	0.138345	0.96952	0.799492	0
SL4.0ch02:31216418-31216685	SL4.0ch02	31216418	31216685	cluster_25990	24	1	0.027	AGUAUUUUAUAGUAUUAGACUUUG	N	0	0	N	20	1	0.035	UAAAUGACAAGCAACCGCCU	N	0	0	N	21	3	0.133	AGUGAAUGCGGAAUUAAAACG	24	5	0.265	AUAGUAUUAGACUUUGAUUAACGU	24	1	0.043	AUUCCGCAUUCACUAUAUUAGUAG	5	24	1.70437	2.17479	0.204341	0
SL4.0ch02:31285382-31285508	SL4.0ch02	31285382	31285508	cluster_26001	N	0	0	N	N	0	0	N	N	0	0	N	N	0	0	N	N	0	0	N	24	1	0.053	AUCAUUGAAAAAGGGGAAGGAUCA	N	0	0	N	1	24	0.172241	0.96952	0.799492	0
SL4.0ch02:31291344-31291684	SL4.0ch02	31291344	31291684	cluster_26005	24	3	0.082	AAGGGGGUAAUAGGACUUAGUAUA	24	3	3	AAGGGGGUAAUAGGACUUAGUAUA	22	3	0.105	AUAAUUAAUGAGAAGGACAAUG	24	4	0.199	UAUACUAAGUCCUAUUACCCCCUU	N	0	0	N	N	0	0	N	24	1	0.043	AAGGUCCUAUUACUCCCUUAACUU	5	24	1.88016	-1.11943	0.434512	0
SL4.0ch02:31325326-31325550	SL4.0ch02	31325326	31325550	cluster_26028	N	1	0.027	UGCUUUAGAUUCUUUGGACGUUUGA	24	1	1	AUUAAUAUGUAUAACUUGUCACGG	N	1	0.035	GUAUAACUUGUCACGGG	24	1	0.05	CUUGUCACGGGGUGAAUUUUCCAG	21	1	0.044	AUUAAUAUGUAUAACUUGUCA	N	0	0	N	24	3	0.128	AUUAAUAUGUAUAACUUGUCACGG	4	24	1.10858	0.502227	0.76977	0
SL4.0ch02:31394462-31394746	SL4.0ch02	31394462	31394746	cluster_26051	N	3	0.082	AUCGAUCUGGUGCAUUGGUUCAAAC	N	0	0	N	N	0	0	N	24	3	0.149	UUUGAACCAAUGCACCAGAUCGAU	N	0	0	N	N	0	0	N	N	0	0	N	1	24	0.673928	0.177583	0.94717	0
SL4.0ch02:31398366-31398671	SL4.0ch02	31398366	31398671	cluster_26055	21	2	0.054	AUUGUUGUUGAAUGCCUUGAA	N	0	0	N	N	0	0	N	24	1	0.05	ACAAUUGUUGUGCGGAAUUUGAGA	N	0	0	N	N	0	0	N	24	1	0.043	ACAAUUGUUGUGCGGAAUUUGAGA	3	24	0.44979	0.127105	0.964195	0
SL4.0ch02:31420716-31420894	SL4.0ch02	31420716	31420894	cluster_26069	N	0	0	N	N	0	0	N	N	0	0	N	24	1	0.05	AGAAGAACGCUUUUUGAAACUGGG	N	0	0	N	N	0	0	N	N	0	0	N	1	24	0.138345	0.96952	0.799492	0
SL4.0ch02:31544221-31544326	SL4.0ch02	31544221	31544326	cluster_26134	N	0	0	N	N	0	0	N	N	0	0	N	N	0	0	N	N	0	0	N	24	1	0.053	CCAAGACCUUCUGAAUGUAUCUUC	N	0	0	N	1	24	0.172241	0.96952	0.799492	0
SL4.0ch02:31593452-31593537	SL4.0ch02	31593452	31593537	cluster_26163	N	0	0	N	N	0	0	N	N	0	0	N	N	0	0	N	24	3	0.133	AACGAAUGUUGGAGAAAAAUCAGA	N	0	0	N	N	0	0	N	1	24	0.473117	2.32882	0.489054	0
SL4.0ch02:31739257-31739480	SL4.0ch02	31739257	31739480	cluster_26241	N	0	0	N	N	0	0	N	22	5	0.174	UAUACAUUAAGUAUGUGGGCUG	N	0	0	N	24	2	0.089	AAGUAUGUGGGCUGACUUCGAGUU	23	2	0.106	ACAUUAAGUAUGUGGGCUGACUUC	24	3	0.128	AUUAAGUAUGUGGGCUGACUUCGA	4	24	1.80096	0.189733	0.907836	0
SL4.0ch02:31766405-31766600	SL4.0ch02	31766405	31766600	cluster_26259	23	1	0.027	GAAUUCAGUCGGGAACCAUAUUU	21	1	1	AUGAAUUCAGUCGGGAACCAU	20	1	0.035	UGAAUUCAGUCGGGAACCAU	24	2	0.1	UUGACGUUAGGCAAACUUUUGGCC	N	0	0	N	N	0	0	N	24	1	0.043	AAGCAUCUCCGGGUACCUGUAAAG	5	24	0.811517	-0.264246	0.894736	0
SL4.0ch02:31866473-31866668	SL4.0ch02	31866473	31866668	cluster_26314	24	2	0.054	UUAGAUUUGUUGGUUCGCUCACCC	22	1	1	UAACCUACUGGGUGAGCGAACC	N	0	0	N	N	6	0.299	UUUAGAUUUGUUGGUUCGCUCACCC	24	2	0.089	UUAGAUUUGUUGGUUCGCUCACCC	24	1	0.053	UUAGAUUUGUUGGUUCGCUCACCC	24	3	0.128	UUAGAUUUGUUGGUUCGCUCACCC	5	24	2.07165	1.90673	0.178322	0
SL4.0ch02:32064805-32064960	SL4.0ch02	32064805	32064960	cluster_26403	N	0	0	N	N	0	0	N	N	1	0.035	AGGCGACUUAUUAGAC	24	1	0.05	AAUCAACUCAAACUAAGGCGACUU	N	0	0	N	N	3	0.159	AAGGCGACUUAUUAGAC	N	0	0	N	1	24	0.79997	1.79562	0.452546	0
SL4.0ch02:32194580-32194625	SL4.0ch02	32194580	32194625	cluster_26424	N	0	0	N	N	0	0	N	N	0	0	N	N	0	0	N	N	0	0	N	24	6	0.318	AAUGAAAUAAACUGGGUACACGUG	N	0	0	N	1	24	1.03344	3.44083	0.191998	0
SL4.0ch02:32257170-32257300	SL4.0ch02	32257170	32257300	cluster_26453	N	0	0	N	N	0	0	N	N	0	0	N	24	1	0.05	GAGGUAGUGUUCAAUGAUAUAAAU	N	0	0	N	N	0	0	N	N	0	0	N	1	24	0.138345	0.96952	0.799492	0
SL4.0ch02:32261197-32261386	SL4.0ch02	32261197	32261386	cluster_26454	23	1	0.027	AAGGAAAGUAGUGAUAGUUAGGU	24	2	2	AUUGACUCGAUUUCUGAAAGUGAG	21	4	0.139	UUGACUCGAUUUCUGAAAGUG	24	4	0.199	AAAAAUAUCACCUAACUAUCACUA	24	4	0.178	AUGUCAUGCCAACGAGGAGAGAGU	N	0	0	N	24	1	0.043	AGGAAAGUAGUGAUAGUUAGGUGA	6	24	2.31851	0.0592394	0.963621	0
SL4.0ch02:32458497-32458531	SL4.0ch02	32458497	32458531	cluster_26537	N	0	0	N	N	0	0	N	N	0	0	N	N	0	0	N	N	0	0	N	24	1	0.053	ACGUACUAAGUAGAUAUCAUCGGU	N	0	0	N	1	24	0.172241	0.96952	0.799492	0
SL4.0ch02:32495602-32495834	SL4.0ch02	32495602	32495834	cluster_26548	21	7	0.19	AUAUUAUAGUGUCUGAACGUG	N	1	1	AUAGUGUCUGAACGUG	24	3	0.105	AUAUUAUAGUGUCUGAACGUGACA	24	4	0.199	UUAAUAUUAUAGUGUCUGAACGUG	N	0	0	N	24	1	0.053	UUUAAUAUUAUAGUGUCUGAACGU	24	3	0.128	UUAAUAUUAUAGUGUCUGAACGUG	5	24	2.34574	-0.502782	0.684543	0
SL4.0ch02:32642902-32643051	SL4.0ch02	32642902	32643051	cluster_26601	N	0	0	N	N	0	0	N	N	0	0	N	N	0	0	N	24	1	0.044	GAUGAUCGCUAUCGUUUUAACGUU	N	0	0	N	N	0	0	N	1	24	0.157706	0.96952	0.799492	0
SL4.0ch02:32673875-32673981	SL4.0ch02	32673875	32673981	cluster_26609	N	0	0	N	N	0	0	N	N	0	0	N	N	0	0	N	N	0	0	N	24	5	0.265	AAUUUAAUUGUGCUCCAUAGUAAA	N	0	0	N	1	24	0.861203	3.17653	0.252529	0
SL4.0ch02:32715855-32716041	SL4.0ch02	32715855	32716041	cluster_26617	N	0	0	N	N	0	0	N	N	0	0	N	N	0	0	N	24	3	0.133	GAGUCUGUGAUAGUUGAGAAGUGU	N	0	0	N	N	0	0	N	1	24	0.473117	2.32882	0.489054	0
SL4.0ch02:32817799-32818124	SL4.0ch02	32817799	32818124	cluster_26643	24	2	0.054	GAAUCUGAGUGGCCGAAUGAAAUC	N	0	0	N	21	2	0.07	AGGAUUUCAUUCGGCCACUCA	24	2	0.1	AUUCUUUAACUUGUAGCUUUAUAG	21	4	0.178	UCUGAGUGGCCGAAUGAAAUC	24	1	0.053	AAGCCAUUGAAUUCAAAUAAAAGU	24	1	0.043	UGACUUUUAUUUGAAUUCAAUGGC	6	24	1.681	0.939291	0.51919	0
SL4.0ch02:32821919-32822124	SL4.0ch02	32821919	32822124	cluster_26644	N	0	0	N	N	0	0	N	N	3	0.105	UUAAUCGUACUUUUUGGA	24	2	0.1	AAUCGUACUUUUUGGAUACUCAAA	24	3	0.133	AAUCGUACUUUUUGGAUACUCAAA	N	2	0.106	AAUCGUACUUUUUGGAUACUCAAAA	24	1	0.043	AAUCGUACUUUUUGGAUACUCAAA	3	24	1.66785	1.15628	0.463267	0
SL4.0ch02:32916087-32916205	SL4.0ch02	32916087	32916205	cluster_26684	N	0	0	N	N	0	0	N	N	0	0	N	N	0	0	N	N	0	0	N	24	1	0.053	AAUAAAGGACCCAAUAACGAUUGU	N	0	0	N	1	24	0.172241	0.96952	0.799492	0
SL4.0ch02:32917919-32918078	SL4.0ch02	32917919	32918078	cluster_26687	24	154	4.184	AUUCGAACUCACGAUCUAUACAUC	24	106	106	AUUCGAACUCACGAUCUAUACAUC	24	108	3.764	AUUCGAACUCACGAUCUAUACAUC	24	84	4.182	AUUCGAACUCACGAUCUAUACAUC	24	97	4.314	AUUCGAACUCACGAUCUAUACAUC	24	99	5.244	AUUCGAACUCACGAUCUAUACAUC	24	655	28.027	AUUUGCUUACCGGCUGUCUAAAAC	7	24	181.323	1.12578	0	0
SL4.0ch02:33021911-33022332	SL4.0ch02	33021911	33022332	cluster_26746	23	4	0.109	CCCGACUCUAGAAAAUCUGUUAG	N	0	0	N	20	4	0.139	UUGGAUCUUGCUUCAGAUAUCUCA	24	3	0.149	UUUCUAGAGUCGGGGCAGGAUGCC	24	1	0.044	GUGAUUCAGACUGGGCAUCCUGCC	N	0	0	N	24	1	0.043	UGAAAAGCUGCUUGUAGAUGAGGC	5	24	1.63639	-0.783137	0.606655	0
SL4.0ch02:33175651-33176008	SL4.0ch02	33175651	33176008	cluster_26830	21	1	0.027	GAUAAUAAUAAAAAUGAUGUG	N	0	0	N	23	1	0.035	AUAAUAAAAAUGAUGUGGAAAAU	24	1	0.05	AGUGAUAAUAAUAAAAAUGAUGUG	N	0	0	N	N	0	0	N	24	1	0.043	AGUGAUAAUAAUAAAAAUGAUGUG	4	24	0.508396	-0.0984271	0.968884	0
SL4.0ch02:33253132-33253209	SL4.0ch02	33253132	33253209	cluster_26867	21	4	0.109	UUUGACUGUAUAAAAGAAAAC	24	4	4	GACAAUUAAUUGUGGAUGGAGAGA	22	2	0.07	CAAUUAAUUGUGGAUGGAGAGAG	N	0	0	N	23	2	0.089	AAUUAAUUGUGGAUGGAGAGAGU	24	2	0.106	GACAAUUAAUUGUGGAUGGAGAGA	24	3	0.128	UUUAAUAAUGUAACAUACUCUCUC	6	24	2.37054	-0.670805	0.578971	0
SL4.0ch02:33339307-33339495	SL4.0ch02	33339307	33339495	cluster_26915	N	0	0	N	N	0	0	N	N	3	0.105	CGUCCACUUUUGAAUCGU	N	0	0	N	N	0	0	N	N	0	0	N	24	1	0.043	GGUAAGCAACAAUUGGGAAAGAGU	1	24	0.573559	-1.63708	0.561274	0
SL4.0ch02:33468105-33468464	SL4.0ch02	33468105	33468464	cluster_27012	N	0	0	N	24	1	1	AAGUCCAUCAAGUAAGCAUUAUGC	23	4	0.139	AUGCUUACUUGAUGGACUUAAUU	24	2	0.1	AAUUAAGUCCAUCAAGUAAGCAUU	24	1	0.044	UGGACUUAAUUAAGAAAGGGAGAA	23	2	0.106	UUGAUGGACUUAAUUAAGAAAGG	21	1	0.043	UGAUGGACUUAAUUAAGAAAG	6	24	1.66212	-0.0546573	0.970643	0
SL4.0ch02:33477694-33477921	SL4.0ch02	33477694	33477921	cluster_27021	N	0	0	N	N	0	0	N	N	0	0	N	N	0	0	N	N	0	0	N	24	5	0.265	AAUUUGGCUUCGAUUCGGACUCGA	24	1	0.043	AAUUUGGCUUCGAUUCGGACUCGA	2	24	1.00005	3.39394	0.159546	0
SL4.0ch02:33481084-33481197	SL4.0ch02	33481084	33481197	cluster_27024	N	0	0	N	N	0	0	N	N	0	0	N	N	0	0	N	N	0	0	N	N	0	0	N	24	2	0.086	AUCUGUAUAAAUGUAACGACCUGU	1	24	0.277701	1.65682	0.663892	0
SL4.0ch02:33490067-33490275	SL4.0ch02	33490067	33490275	cluster_27028	N	0	0	N	N	0	0	N	N	0	0	N	24	2	0.1	AGUUGAAGAUAAUGACACGUUUGC	N	0	0	N	24	1	0.053	CAUUAUCUUCAACUCAACCGCAAC	N	0	0	N	2	24	0.448931	2.2624	0.460498	0
SL4.0ch02:33788569-33788908	SL4.0ch02	33788569	33788908	cluster_27219	23	7	0.19	UGAAAGUUGCCCUAUAUAAAAGC	22	1	1	GACAAAAUUGCAUUUCACUGCA	24	4	0.139	UUUUUCUCGCUUGACAAAAUUGCA	24	1	0.05	GUGAAAGUUGCCCUAUAUAAAAGC	N	0	0	N	24	1	0.053	AACUCGCUGGCCUAUUUCGUUGCA	N	0	0	N	5	24	1.65905	-2.59739	0.106951	0
SL4.0ch02:33805228-33805261	SL4.0ch02	33805228	33805261	cluster_27233	24	6	0.163	AAUCCGACUAAUAUGAUAAUGUUA	23	1	1	AUGAUAAUCCGACUAAUAUGAUA	N	0	0	N	24	2	0.1	AUGAUAAUCCGACUAAUAUGAUAA	24	1	0.044	AUAUGAUAAUCCGACUAAUAUGAU	24	2	0.106	AUAUGAUAAUCCGACUAAUAUGAU	24	5	0.214	GAUAAUCCGACUAAUAUGAUAAUG	6	24	2.15569	0.594466	0.651618	0
SL4.0ch02:33836961-33837130	SL4.0ch02	33836961	33837130	cluster_27260	N	0	0	N	N	0	0	N	N	0	0	N	N	0	0	N	24	2	0.089	UUGGAUCGUGACAUUUUUAAAGCU	N	0	0	N	N	0	0	N	1	24	0.315411	1.76636	0.642723	0
SL4.0ch02:33837431-33837569	SL4.0ch02	33837431	33837569	cluster_27261	N	0	0	N	N	0	0	N	N	0	0	N	24	2	0.1	UAAUGACGGUGGCAGAAGAAUGAA	24	2	0.089	AGGAGGUGAUGGUGAUAAUGACGG	22	1	0.053	AGGUGAUGGUGAUAAUGACGGU	N	0	0	N	3	24	0.764343	3.02481	0.195509	0
SL4.0ch02:34027957-34028235	SL4.0ch02	34027957	34028235	cluster_27399	N	0	0	N	N	0	0	N	N	0	0	N	N	0	0	N	N	0	0	N	N	0	0	N	24	2	0.086	ACACCUCUAUCGUAUCUAUCCCUU	1	24	0.277701	1.65682	0.663892	0
SL4.0ch02:34040349-34040391	SL4.0ch02	34040349	34040391	cluster_27409	N	0	0	N	N	0	0	N	N	0	0	N	N	0	0	N	N	0	0	N	N	0	0	N	24	1	0.043	CGUCUGUAGAAUCUGAAUCAACUC	1	24	0.13885	0.96952	0.799492	0
SL4.0ch02:34054029-34054192	SL4.0ch02	34054029	34054192	cluster_27417	24	11	0.299	AUGACUGAUACUCCACAAGAGUGG	N	9	9	UGACUGAUACUCCACA	21	2	0.07	UUUUUCCGAUUAAGUAACUCAUU	24	1	0.05	UCUUUUUCCGAUUAAGUAACUCAU	23	5	0.222	CUUUUUCCGAUUAAGUAACUCAUU	24	163	8.635	AAUAUUAUUGAGCUGAAAUCUAAC	22	1	0.043	UUUUUCCGAUUAAGUAACUCAU	6	24	31.863	3.0056	0	0
SL4.0ch02:34173204-34173419	SL4.0ch02	34173204	34173419	cluster_27512	N	0	0	N	N	0	0	N	N	0	0	N	N	0	0	N	N	0	0	N	N	0	0	N	24	3	0.128	GAAAACUUAACCAGAAAUCCGACU	1	24	0.416551	2.17126	0.537063	0
SL4.0ch02:34208807-34208977	SL4.0ch02	34208807	34208977	cluster_27540	N	0	0	N	24	1	1	AUGUACUUGAUAGUGAGAUUGUGU	21	4	0.139	GUACUUGAUAGUGAGAUUGUG	N	0	0	N	22	3	0.133	UGUACUUGAUAGUGAGAUUGUG	24	3	0.159	UUGAGACUGUAGAAUUUAUAUUCU	24	1	0.043	AAUCUUGAGACUGUAGAAUUUAUA	5	24	1.87308	0.218286	0.886559	0
SL4.0ch02:34212124-34212466	SL4.0ch02	34212124	34212466	cluster_27542	N	0	0	N	23	2	2	AUUCUGUUGACCGAGUGGAAGGU	21	1	0.035	CACUCGGUCAACAGAAUUCCU	24	1	0.05	AAUUAGAAUUCGAGCUUGUAAACA	24	1	0.044	ACUCCGCUGGGGAAUUAGAAUUCG	24	3	0.159	GUAAGGAAUUCUGUUGACCGAGUG	24	2	0.086	AAUUCUGUUGACCGAGUGGAAGGU	6	24	1.56493	0.907256	0.556218	0
SL4.0ch02:34225400-34225548	SL4.0ch02	34225400	34225548	cluster_27546	24	1	0.027	UUUUUUCAAUUUAAGUGACGUUGU	N	0	0	N	21	2	0.07	UUUUUUCAAUUUAAGUGACGUUGU	N	0	0	N	N	0	0	N	N	0	0	N	24	1	0.043	UUUUUUCAAUUUAAGUGACGUUGU	3	24	0.514954	-1.45117	0.582085	0
SL4.0ch02:34335706-34335972	SL4.0ch02	34335706	34335972	cluster_27627	N	0	0	N	N	0	0	N	N	0	0	N	N	0	0	N	N	0	0	N	N	0	0	N	24	1	0.043	ACUCCGAUUCCCUUCAUCUACGUG	1	24	0.13885	0.96952	0.799492	0
SL4.0ch02:34380618-34380920	SL4.0ch02	34380618	34380920	cluster_27656	23	2	0.054	AAAUUGAUUAUUGCUGGGAUGACG	24	1	1	CUGUCCAUUUUGUGAUAACUCAAA	21	3	0.105	UUGAUUAUUGCUGGGAUGGCG	24	3	0.149	AUUGAUUAUUGCUGGGAUGACGAC	N	0	0	N	N	0	0	N	24	1	0.043	AAAUUGAUUAUUGCUGGGAUGACG	5	24	1.32597	-0.82966	0.614627	0
SL4.0ch02:34485373-34485459	SL4.0ch02	34485373	34485459	cluster_27728	N	0	0	N	N	0	0	N	N	0	0	N	N	0	0	N	N	0	0	N	N	0	0	N	24	1	0.043	ACCGAAUUUCGUUACUCACAAACA	1	24	0.13885	0.96952	0.799492	0
SL4.0ch02:34510018-34510101	SL4.0ch02	34510018	34510101	cluster_27744	N	0	0	N	N	0	0	N	N	0	0	N	24	1	0.05	CUUAAGGCUUCAACAAACAUCUGA	24	16	0.712	AGGCUUCAACAAACAUCUGAUAGA	N	0	0	N	N	0	0	N	2	24	2.66164	4.82814	0.19123	0
SL4.0ch02:34553962-34554193	SL4.0ch02	34553962	34554193	cluster_27773	N	0	0	N	N	0	0	N	N	0	0	N	24	3	0.149	UCGUGUUUCUGCAAACUUUGUUGG	N	0	0	N	N	0	0	N	N	0	0	N	1	24	0.415036	2.16672	0.538434	0
SL4.0ch02:34661964-34662118	SL4.0ch02	34661964	34662118	cluster_27839	21	1	0.027	UUUUUAGUAUCGUGAGUUUCA	24	1	1	ACAACCUGAGAUCUUCUUGAAACU	N	0	0	N	24	3	0.149	GAAACUCACGAUACUAAAAAUGGU	N	0	0	N	N	0	0	N	24	1	0.043	AUUUCUGUUUGACCAUUUUUAGUA	4	24	0.804959	0.783591	0.719932	0
SL4.0ch02:34896803-34896996	SL4.0ch02	34896803	34896996	cluster_27984	22	1	0.027	UUUAUAAUAGCGUUGGCUAACU	24	2	2	AUAACUCGGAUUGCUAUUUAUAGU	N	2	0.07	AUAGUAAUUGUGGAUAUU	N	2	0.1	AGUAAUUGUGGAUAUUGAUUUAUA	24	1	0.044	AUAACUCGGAUUGCUAUUUAUAGU	24	4	0.212	AUAACUCGGAUUGCUAUUUAUAGU	N	0	0	N	4	24	1.82901	0.285305	0.841387	0
SL4.0ch02:34934455-34934718	SL4.0ch02	34934455	34934718	cluster_28011	N	0	0	N	N	0	0	N	N	0	0	N	N	0	0	N	N	0	0	N	N	0	0	N	24	1	0.043	AGAGAGAUGUUGCUUAUAUACGCA	1	24	0.13885	0.96952	0.799492	0
SL4.0ch02:34972852-34973269	SL4.0ch02	34972852	34973269	cluster_28041	N	0	0	N	23	3	3	GUGUGCCGUCUUUAUAUUCGUUU	20	3	0.105	AUGUUUUAUAUCACAGGUCC	24	2	0.1	CAUCUUCUGUUUUAAUUGUGAAUC	24	2	0.089	AUGUUUUAUAUCACAGGUCCUGUU	N	0	0	N	24	1	0.043	AAAACAGGACCUGUGAUAUAAAAC	5	24	1.65999	-0.676494	0.661127	0
SL4.0ch02:35017280-35017418	SL4.0ch02	35017280	35017418	cluster_28059	N	0	0	N	N	0	0	N	N	0	0	N	24	1	0.05	UAAUGUUACUGGUGGUAGAGAGGA	N	0	0	N	N	0	0	N	N	0	0	N	1	24	0.138345	0.96952	0.799492	0
SL4.0ch02:35035516-35035674	SL4.0ch02	35035516	35035674	cluster_28063	N	0	0	N	N	0	0	N	N	0	0	N	N	0	0	N	N	0	0	N	N	0	0	N	24	2	0.086	UUUGGAUGUACACACUUAAAAUGU	1	24	0.277701	1.65682	0.663892	0
SL4.0ch02:35136982-35137102	SL4.0ch02	35136982	35137102	cluster_28075	N	0	0	N	N	0	0	N	N	0	0	N	N	0	0	N	24	2	0.089	GUUUUUAUUUGACUUCACUUUGAU	N	0	0	N	N	0	0	N	1	24	0.315411	1.76636	0.642723	0
SL4.0ch02:35146478-35146695	SL4.0ch02	35146478	35146695	cluster_28079	N	0	0	N	N	0	0	N	N	0	0	N	24	2	0.1	AAGGAAUGAAAGAAAACAUAAAAU	N	0	0	N	N	0	0	N	N	0	0	N	1	24	0.276691	1.65377	0.664483	0
SL4.0ch02:35493211-35493440	SL4.0ch02	35493211	35493440	cluster_28247	N	0	0	N	N	0	0	N	N	0	0	N	N	0	0	N	N	0	0	N	N	0	0	N	24	1	0.043	AGUUGUCGAAUUUUUAGAAAUAUU	1	24	0.13885	0.96952	0.799492	0
SL4.0ch02:35668250-35668513	SL4.0ch02	35668250	35668513	cluster_28392	N	0	0	N	N	0	0	N	N	0	0	N	24	2	0.1	UGUUGGCCUCGUGACACCCGAUCC	N	0	0	N	N	0	0	N	N	0	0	N	1	24	0.276691	1.65377	0.664483	0
SL4.0ch02:35777201-35777362	SL4.0ch02	35777201	35777362	cluster_28451	23	2	0.054	CUUGAUCAAUUCUGUCUGACUGCC	N	0	0	N	N	0	0	N	24	1	0.05	AAAGUUCCUUGAUCAAUUCUGUCU	24	1	0.044	CUUGAUCAAUUCUGUCUGACUGCC	24	3	0.159	GACAGAAUUGAUCAAGGAACUUUG	23	2	0.086	AAGUUCCUUGAUCAAUUCUGUCU	5	24	1.26307	1.92081	0.286875	0
SL4.0ch02:35797439-35797585	SL4.0ch02	35797439	35797585	cluster_28466	N	0	0	N	22	4	4	UGGAGACAAAUCGCUGCGCUUG	N	1	0.035	GACAAAUCGCUGCGCUUGC	24	1	0.05	UUGGAGACAAAUCGCUGCGCUUGC	24	1	0.044	UUGGAGACAAAUCGCUGCGCUUGC	24	1	0.053	UUGGAGACAAAUCGCUGCGCUUGC	N	0	0	N	4	24	1.2723	-1.14134	0.520627	0
SL4.0ch02:36131204-36131361	SL4.0ch02	36131204	36131361	cluster_28655	N	0	0	N	N	0	0	N	N	0	0	N	N	0	0	N	N	0	0	N	N	0	0	N	24	1	0.043	AUCAUUUAUCUCAACCAGACGCGU	1	24	0.13885	0.96952	0.799492	0
SL4.0ch02:3629602-3629734	SL4.0ch02	3629602	3629734	cluster_28745	N	0	0	N	N	0	0	N	N	0	0	N	24	2	0.1	ACUUUGCAGCAUGGAUAAUACAGA	N	0	0	N	N	0	0	N	24	1	0.043	GUUGUGUAUCUGUAUUAUCCAUGC	2	24	0.415541	2.17296	0.489356	0
SL4.0ch02:36488759-36488910	SL4.0ch02	36488759	36488910	cluster_28863	N	0	0	N	N	0	0	N	N	0	0	N	24	1	0.05	AUAUUGUGUUUCUGCUUUGGUAUA	N	0	0	N	N	0	0	N	N	0	0	N	1	24	0.138345	0.96952	0.799492	0
SL4.0ch02:36622132-36622222	SL4.0ch02	36622132	36622222	cluster_28942	N	0	0	N	N	0	0	N	N	5	0.174	ACGAACUUUCGAAUAA	24	2	0.1	AGCCACACGAACUUUCGAAUAAAG	21	1	0.044	CAUUGAACAUUAAUUGACUUA	24	1	0.053	UUAUUCGAAAGUUCGUGUGGCUUC	N	0	0	N	3	24	1.33115	-0.640816	0.728483	0
SL4.0ch02:36736416-36736626	SL4.0ch02	36736416	36736626	cluster_28995	24	2	0.054	AUCCGAUCGAGCCAAUUUUUUUUC	N	0	0	N	N	0	0	N	N	0	0	N	N	0	0	N	24	1	0.053	AUGGCCGUAGAUUUUUUCUCGAGU	24	1	0.043	ACUUAAAACGCGCAUCCGAUAUCC	3	24	0.483686	0.15797	0.954499	0
SL4.0ch02:36736851-36736954	SL4.0ch02	36736851	36736954	cluster_28996	N	0	0	N	N	0	0	N	N	0	0	N	24	5	0.249	AAUUGGCUUGAUCAGACAUCG	N	0	0	N	N	0	0	N	N	0	0	N	1	24	0.691727	2.90199	0.326442	0
SL4.0ch02:37048942-37049201	SL4.0ch02	37048942	37049201	cluster_29155	N	0	0	N	N	0	0	N	N	0	0	N	24	1	0.05	UCUUUUUCAUGUACUUUAGAGUGU	20	3	0.133	UGGUCUCAAAAUUCAUUCUG	24	1	0.053	AUAUUCUUUUUCAUGUACUUUAGA	24	1	0.043	UUACAGAAUGAAUUUUGAGACCAC	4	24	0.922553	3.29398	0.113665	0
SL4.0ch02:37098041-37098125	SL4.0ch02	37098041	37098125	cluster_29175	N	3	0.082	AAAGCUUCCGCCGUCUGUGGGGAUC	22	2	2	AAGCUUCCGCCGUCUGUGGGGA	N	0	0	N	N	3	0.149	GUAAGCCGUCUUAGCUCAGUGGUAGAGC	N	0	0	N	24	2	0.106	AAAAGCUUCCGCCGUCUGUGGGGA	24	4	0.171	AAAAGCUUCCGCCGUCUGUGGGGA	3	24	1.90336	0.745223	0.602242	0
SL4.0ch02:37737163-37737308	SL4.0ch02	37737163	37737308	cluster_29465	24	1	0.027	AUGAGAAAGAGAGAGAGAAAAAGA	N	0	0	N	23	1	0.035	GAGAGAAAAAGACAAAAGAGACU	N	0	0	N	N	0	0	N	24	1	0.053	GUAUAAAACAAGAAAGAGAAAGCC	24	1	0.043	AUAAAACAAGAAAGAGAAAGCCAU	4	24	0.542291	-0.0678907	0.978151	0
SL4.0ch02:37854666-37854855	SL4.0ch02	37854666	37854855	cluster_29523	21	1	0.027	GAGUGGACUUUUUUUAUGAUA	N	0	0	N	24	1	0.035	CCGAUCAUGUCGAAGCGAGUGGAC	N	0	0	N	24	1	0.044	AGCGAGUGGACUUUUUUUAUGAUA	24	1	0.053	AAGCGAGUGGACUUUUUUUAUGAU	N	0	0	N	4	24	0.561147	-0.0126164	0.99591	0
SL4.0ch02:37916422-37916496	SL4.0ch02	37916422	37916496	cluster_29531	24	5	0.136	CGAGAGAUGGAACGCGAACUAGUU	N	0	0	N	N	0	0	N	24	2	0.1	AUAUCAGCCUGGAAAGUGAAACUA	24	1	0.044	CGAGAGAUGGAACGCGAACUAGUU	24	1	0.053	AGCCUGGAAAGUGAAACUAGUUCG	24	1	0.043	CGAACUAGUUUCACUUUCCAGGCU	5	24	1.17697	0.215296	0.90152	0
SL4.0ch02:37968754-37968957	SL4.0ch02	37968754	37968957	cluster_29570	24	1	0.027	GUUGGGAAAAUGCACAAGUACUCC	23	1	1	AUAAUGAACUUGUGCUGCAAAUA	20	5	0.174	UAUAAUGAACUUGUGCUGCA	24	5	0.249	GUUGGGAAAAUGCACAAGUACUCC	24	1	0.044	AUUAUAUGUUUGUUGGGAAAAUGC	24	2	0.106	GUUGGGAAAAUGCACAAGUACUCC	24	2	0.086	AACAUAUAAUGAACUUGUGCUGCA	7	24	2.4472	0.236402	0.846682	0
SL4.0ch02:38014714-38014856	SL4.0ch02	38014714	38014856	cluster_29589	N	0	0	N	N	0	0	N	N	0	0	N	N	0	0	N	24	5	0.222	UUUAGGAUUUGUGCCAAGAAAGUC	N	0	0	N	N	0	0	N	1	24	0.788528	3.06668	0.281204	0
SL4.0ch02:38112557-38112674	SL4.0ch02	38112557	38112674	cluster_29626	24	5	0.136	AUAUGACAUGAGUAUUGAUGACAC	23	1	1	AAUAUAUUAUUAACUUGUGCUUC	21	4	0.139	ACAAUUAUCUAAUGUGCUUCU	24	1	0.05	AUACAAUUAUCUAAUGUGCUUCUU	23	2	0.089	AAUAUAUUAUUAACUUGUGCUUC	24	4	0.212	GACAUGAGUAUUGAUGACACAAAA	24	2	0.086	UUCAAAUAUUUCUUUAGUCCAACU	7	24	2.59629	-0.189217	0.867268	0
SL4.0ch02:38776676-38776706	SL4.0ch02	38776676	38776706	cluster_29964	N	0	0	N	N	1	1	AAUUUGUGCUCUGAAAGAA	N	0	0	N	N	0	0	N	N	0	0	N	N	0	0	N	24	1	0.043	AUGAAAAAUUUGUGCUCUGAAAGA	1	24	0.303626	-0.0217193	0.995117	0
SL4.0ch02:38821256-38821543	SL4.0ch02	38821256	38821543	cluster_29997	21	1	0.027	AGCUAGAAGCUCUGCUAAAGC	N	0	0	N	N	0	0	N	N	0	0	N	24	2	0.089	AUAUUGGAACCUUAAUACUGAUUC	N	0	0	N	24	5	0.214	AUCCCGUGACAGACCUUCUAGUCU	3	24	1.09596	2.49399	0.251209	0
SL4.0ch02:38822955-38823508	SL4.0ch02	38822955	38823508	cluster_29998	21	1	0.027	CGAAGGAAGAUGAACUGCAGU	N	0	0	N	21	5	0.174	UCCUCGAAGGAAGAUGAACUG	24	6	0.299	AGGUAAGAAAGUUGGACAAAUUUU	N	0	0	N	24	1	0.053	UUCCUCGAAGGAAGAUGAACUGCA	N	0	0	N	4	24	1.81312	-0.0727869	0.965684	0
SL4.0ch02:38917432-38917567	SL4.0ch02	38917432	38917567	cluster_30057	N	0	0	N	N	0	0	N	20	1	0.035	GUAUCUAAAACGGUAACUGU	24	1	0.05	UUUGUAUCUAAAACGGUAACUGUU	N	1	0.044	UUUUGUAUCUAAAACGGUAACUGUUU	24	1	0.053	UUGUAUCUAAAACGGUAACUGUUU	N	0	0	N	3	24	0.613195	1.32467	0.580178	0
SL4.0ch02:39160785-39160887	SL4.0ch02	39160785	39160887	cluster_30209	N	0	0	N	23	1	1	ACCAUUGAUCCAGUAAGAGCUCA	N	0	0	N	N	0	0	N	N	0	0	N	24	1	0.053	UAACUGACUUUGAGCUCUUACUGG	24	1	0.043	UAACUGACUUUGAGCUCUUACUGG	3	24	0.475866	0.706986	0.800953	0
SL4.0ch02:39307180-39307436	SL4.0ch02	39307180	39307436	cluster_30289	N	0	0	N	N	0	0	N	N	0	0	N	N	0	0	N	N	0	0	N	N	0	0	N	24	1	0.043	CUUUGAUUUUGAUGAGACAUUUCG	1	24	0.13885	0.96952	0.799492	0
SL4.0ch02:39346480-39346575	SL4.0ch02	39346480	39346575	cluster_30306	24	1	0.027	AAUAAAUGGAUUAGCUAGGGUUUG	21	3	3	AAAUAAAUGGAUUAGCUAGGGUU	22	1	0.035	UUGGAAACGUUUGCUAUGAAGC	24	1	0.05	AAAUAAAUGGAUUAGCUAGGGUUU	N	1	0.044	UUUUUGGAAACGUUUGCUAUGAAGC	N	2	0.106	AUAAAUGGAUUAGCUAGG	23	3	0.128	UUUGGAAACGUUUGCUAUGAAGC	5	24	1.78261	0.209384	0.878024	0
SL4.0ch02:39462122-39462308	SL4.0ch02	39462122	39462308	cluster_30364	23	2	0.054	AAAAUUACCACUCUCCAUUCUCGC	24	1	1	AGAAUGGAGAGUGGUAAUUUUAGC	N	0	0	N	24	3	0.149	GCUAAAAUUACCACUCUCCAUUCU	24	4	0.178	AUUACCACUCUCCAUUCUCGCUCG	21	1	0.053	AAAAGUUGGGAAAAUUGUAUA	24	1	0.043	AGAAUGGAGAGUGGUAAUUUUAGC	6	24	1.69432	1.54104	0.306915	0
SL4.0ch02:39473163-39473328	SL4.0ch02	39473163	39473328	cluster_30374	N	0	0	N	N	0	0	N	N	0	0	N	N	0	0	N	24	1	0.044	AGAAGAAUAAGAUAGAGGAGAUAA	N	0	0	N	24	1	0.043	AAGAAUAAGAUAGAGGAGAUAAUU	2	24	0.296556	1.69361	0.635038	0
SL4.0ch02:3991818-3992064	SL4.0ch02	3991818	3992064	cluster_30626	N	0	0	N	23	3	3	AUAACAAAAAUGACGUGGAAAAU	N	0	0	N	24	3	0.149	AAUAACAAAAAUGACGUGGAAAAU	24	1	0.044	AGUGAUAAUAACAAAAAUGACGUG	N	0	0	N	24	1	0.043	AAUAACAAAAAUGACGUGGAAAAU	4	24	1.20592	0.242749	0.898123	0
SL4.0ch02:39997671-39997762	SL4.0ch02	39997671	39997762	cluster_30673	22	3	0.082	AAUAUAUGAUGUAGUUUGAAAU	N	0	0	N	23	2	0.07	UGGUGAAAGGUAUUUUCGUAAUC	24	2	0.1	UUAAUUUAAAAAUCUGGUGAAAGG	N	0	0	N	24	4	0.212	AAAAAUCUGGUGAAAGGUAUUUUC	24	2	0.086	AAAAAUCUGGUGAAAGGUAUUUUC	5	24	1.79205	0.692304	0.638025	0
SL4.0ch02:4017205-4017410	SL4.0ch02	4017205	4017410	cluster_30789	23	10	0.272	UGUUGUAUUCGCCGGCAGGAGAU	N	0	0	N	23	2	0.07	AAGAACAACCGGACAACAGCUUGG	24	1	0.05	AGCGAGGACAAGAACAACCGGACA	N	0	0	N	24	2	0.106	AAAUAAUAGAGUGUACUGGGGACG	N	0	0	N	4	24	1.63561	-1.77287	0.293468	0
SL4.0ch02:40223720-40224214	SL4.0ch02	40223720	40224214	cluster_30825	21	5	0.136	GUUAGAUUGGGCUGAUGUUUA	24	2	2	AAACUGUGAGUUGUUAGAUUGGGC	21	1	0.035	AGAUUGGGCUGAUGUUUAUGC	24	3	0.149	CUGUGAGUUGUUAGAUUGGGCUGA	24	2	0.089	GUUAGAUUGGGCUGAUGUUUAUGC	24	3	0.159	AAACUGUGAGUUGUUAGAUUGGGC	23	1	0.043	CUGUGAGUUGUUAGAUUGGGCUG	7	24	2.29196	0.150813	0.898457	0
SL4.0ch02:40340907-40340942	SL4.0ch02	40340907	40340942	cluster_30905	N	0	0	N	N	0	0	N	N	0	0	N	24	11	0.548	GAAAAUUGUUGUGUUGGACGUGUA	N	0	0	N	N	0	0	N	N	1	0.043	AAUUGUUGUGUUGGACGUG	1	24	1.66065	4.1531	0.262154	0
SL4.0ch02:40353452-40353690	SL4.0ch02	40353452	40353690	cluster_30916	N	0	0	N	N	0	0	N	N	0	0	N	N	0	0	N	24	1	0.044	UUGUCAUUCUUUUCGUUUCCGAGA	N	0	0	N	N	0	0	N	1	24	0.157706	0.96952	0.799492	0
SL4.0ch02:40415328-40415700	SL4.0ch02	40415328	40415700	cluster_30944	N	0	0	N	N	0	0	N	N	0	0	N	24	5	0.249	UCCGGAUAGCUGGUCAAGAAUACC	N	0	0	N	N	0	0	N	N	0	0	N	1	24	0.691727	2.90199	0.326442	0
SL4.0ch02:4052799-4052915	SL4.0ch02	4052799	4052915	cluster_31026	N	0	0	N	N	0	0	N	N	0	0	N	N	0	0	N	N	0	0	N	24	1	0.053	AACAAGGAUUGAUAUACAAGCUCA	N	0	0	N	1	24	0.172241	0.96952	0.799492	0
SL4.0ch02:4067000-4067137	SL4.0ch02	4067000	4067137	cluster_31098	N	0	0	N	N	0	0	N	N	0	0	N	N	0	0	N	N	0	0	N	N	0	0	N	24	1	0.043	ACUAGAAGAGAGCUUACAUGACGU	1	24	0.13885	0.96952	0.799492	0
SL4.0ch02:40740925-40741149	SL4.0ch02	40740925	40741149	cluster_31130	N	0	0	N	N	0	0	N	N	0	0	N	24	2	0.1	GAAGUAUGAGGUCUAGUUCCAAUU	24	1	0.044	UGGGAAAGUCAAAGGAAGUAUGAG	N	0	0	N	N	0	0	N	2	24	0.434396	2.22501	0.472646	0
SL4.0ch02:40910808-40910968	SL4.0ch02	40910808	40910968	cluster_31222	N	0	0	N	N	0	0	N	N	0	0	N	N	0	0	N	N	0	0	N	N	0	0	N	24	1	0.043	AUGUCUCUCUCCCAAAAAUCUCGC	1	24	0.13885	0.96952	0.799492	0
SL4.0ch02:41547959-41548156	SL4.0ch02	41547959	41548156	cluster_31549	N	0	0	N	N	0	0	N	N	0	0	N	N	0	0	N	N	0	0	N	N	0	0	N	24	1	0.043	AAAAUGGAGAAUCUGCUAAAAGAA	1	24	0.13885	0.96952	0.799492	0
SL4.0ch02:41566662-41566906	SL4.0ch02	41566662	41566906	cluster_31562	N	0	0	N	N	0	0	N	N	0	0	N	N	0	0	N	24	2	0.089	AAAAGCGAGAGAGACGAGCGAGAA	N	0	0	N	24	1	0.043	CGUCUCUCUCGCUUUUAUACAAUU	2	24	0.454262	2.27799	0.455733	0
SL4.0ch02:41719366-41719622	SL4.0ch02	41719366	41719622	cluster_31621	24	1	0.027	ACCGCUCUUUACUAUGCUUGUUAA	N	0	0	N	N	0	0	N	24	1	0.05	AACCGCUCUUUACUAUGCUUGUUA	N	0	0	N	N	0	0	N	24	2	0.086	AACCGCUCUUUACUAUGCUUGUUA	3	24	0.502343	1.23477	0.650121	0
SL4.0ch02:41827608-41827871	SL4.0ch02	41827608	41827871	cluster_31682	24	4	0.109	ACGGAGUUUAAGAAAUGAAAGAAA	24	2	2	GAUGGCCUAGUUUGAUUUGGAACG	22	1	0.035	UUUGGAACGGAGUUUAAGAAAU	24	1	0.05	AUUUCUUAAACUCCGUUCCAAAUC	24	1	0.044	GGAUGGCCUAGUUUGAUUUGGAAC	24	3	0.159	ACAUACCAUAAAAAAAACUACUCC	N	0	0	N	6	24	1.63242	-0.486308	0.737541	0
SL4.0ch02:41933358-41933533	SL4.0ch02	41933358	41933533	cluster_31732	22	4	0.109	UUAGUGAUACAUGGGAAAUGAU	N	0	0	N	N	0	0	N	N	2	0.1	AUAUAUCAUUUCCCAUGUAUCACUA	24	5	0.222	AAUUUGGCGGGACAGAAUGAAAUU	24	1	0.053	CUUUAGACUUUAGUGAUACAUGGG	24	6	0.257	AAAUUUGGCGGGACAGAAUGAAAU	4	24	2.41575	1.92598	0.169077	0
SL4.0ch02:42022224-42022343	SL4.0ch02	42022224	42022343	cluster_31781	22	2	0.054	AUUUGUGUAGAAGUGGAGACGU	23	1	1	UUUAAAAAUCUUAGCUACGGUUA	24	3	0.105	AUUUGUGUAGAAGUGGAGACGUGU	23	1	0.05	UCAGAUCGACUUAAUGUUUAUUA	24	1	0.044	UAAUUUGUGUAGAAGUGGAGACGU	24	2	0.106	UUAAAAAUCUUAGCUACGGUUAGU	24	1	0.043	AAGAUCAGGACAGUACUAAUUUGU	7	24	1.55146	-0.40589	0.772915	0
SL4.0ch02:42149237-42149436	SL4.0ch02	42149237	42149436	cluster_31851	24	5	0.136	AAUUUCUGAAGAAUGGACUAUGUG	23	2	2	AUUUCUGAAGAAUGGACUAUGUG	N	0	0	N	24	3	0.149	AUUUAGUCUUUGAGCAAAAUGGUA	N	0	0	N	N	0	0	N	24	5	0.214	UUUGCUCAAAGACUAAAUAAAAAU	4	24	1.87033	0.125968	0.935635	0
SL4.0ch02:42449690-42449772	SL4.0ch02	42449690	42449772	cluster_32013	24	1	0.027	AUUAUCCGGUCAAUUUUUAACAAU	23	6	6	AAUUGUUAAAAAUUGACCGGAUA	N	0	0	N	24	3	0.149	AUUAUCCGGUCAAUUUUUAACAAU	N	0	0	N	N	0	0	N	24	3	0.128	AUCCGGUCAAUUUUUAACAAUUUU	4	24	1.90654	-0.693375	0.670317	0
SL4.0ch02:42532087-42532367	SL4.0ch02	42532087	42532367	cluster_32066	23	9	0.245	AUAUCACAUUUCACCAACCUAACG	N	0	0	N	N	0	0	N	24	2	0.1	AAUUUUUGAAAGAAGUUGGGACGA	24	1	0.044	UUAGAUAAUAUAUGUCGUUAGGUU	N	0	0	N	24	6	0.257	AGAUAAUAUAUGUCGUUAGGUUGG	4	24	2.04417	0.200842	0.899054	0
SL4.0ch02:42649767-42649967	SL4.0ch02	42649767	42649967	cluster_32123	N	0	0	N	N	0	0	N	N	0	0	N	N	0	0	N	N	0	0	N	24	1	0.053	UCAAAGUUCACACUAUUUACCAGG	N	0	0	N	1	24	0.172241	0.96952	0.799492	0
SL4.0ch02:42785411-42785540	SL4.0ch02	42785411	42785540	cluster_32189	24	3	0.082	UCUCUUUGCCAUGUAAUCCCCUAG	24	1	1	AAUUAUACGGAUGUUUAAAUACUC	23	2	0.07	AUUACAUGGCAAAGAGAGUGAGU	24	1	0.05	AGGGGAUUACAUGGCAAAGAGAGU	N	0	0	N	23	3	0.159	UUAGAACUUAAAUUAUACGGAUG	24	1	0.043	UACUUUAGAACUUAAAUUAUACGG	6	24	1.50739	-0.305643	0.837356	0
SL4.0ch02:42853698-42853833	SL4.0ch02	42853698	42853833	cluster_32229	23	2	0.054	AAUUAUCAGAUCUUAACCCUUUA	24	3	3	AGGGCCUUACUGUAUCUCACAUUA	23	1	0.035	AAUUAUCAGAUCUUAACCCUUUA	N	0	0	N	N	0	0	N	24	3	0.159	AAUGGAUGUGAAGGGCCUUACUGU	24	1	0.043	AGGGCCUUACUGUAUCUCACAUUA	5	24	1.4674	-0.737733	0.648685	0
SL4.0ch02:42911155-42911248	SL4.0ch02	42911155	42911248	cluster_32262	N	0	0	N	N	0	0	N	23	1	0.035	UGGGGAUUUGAUUAGAAAGAAAA	24	2	0.1	UGGGGAUUUGAUUAGAAAGAAAAU	N	0	0	N	N	0	0	N	24	1	0.043	AUUUUCUUUCUAAUCAAAUCCCCA	3	24	0.560444	1.19814	0.649334	0
SL4.0ch02:42970758-42970976	SL4.0ch02	42970758	42970976	cluster_32299	N	0	0	N	N	0	0	N	N	0	0	N	24	2	0.1	AAUUUGUGGGAACAGAAUGAAAUU	24	1	0.044	CAAAUUUGUGGGAACAGAAUGAAA	N	0	0	N	N	0	0	N	2	24	0.434396	2.22501	0.472646	0
SL4.0ch02:43104023-43104178	SL4.0ch02	43104023	43104178	cluster_32376	23	7	0.19	UUGACAUCUGGACUUGUUUCUCC	24	1	1	UUUGACAUCUGGACUUGUUUCUCC	24	2	0.07	UUUGACAUCUGGACUUGUUUCUCC	N	0	0	N	24	1	0.044	UUUGACAUCUGGACUUGUUUCUCC	24	1	0.053	UUUGACAUCUGGACUUGUUUCUCC	24	1	0.043	AUUUUGACAUCUGGACUUGUUUCU	6	24	1.52746	-1.66598	0.273479	0
SL4.0ch02:43351292-43351614	SL4.0ch02	43351292	43351614	cluster_32502	22	3	0.082	AUCUUUUCGCAUGGUGUGAAUC	N	0	0	N	23	3	0.105	AAAGGAUAUGAACCAAAAGGACU	24	2	0.1	GAAUCUUUUCGCAUGGUGUGAAUC	N	4	0.178	AGGAUAUGAACCAAAAGGACUAA	N	0	0	N	24	5	0.214	ACUGAAUCUUUUCGCAUGGUGUGA	4	24	2.29537	0.77406	0.562609	0
SL4.0ch02:43714123-43714336	SL4.0ch02	43714123	43714336	cluster_32652	N	0	0	N	N	0	0	N	21	2	0.07	AGGCGAGCCAACUGUAACGAUUCA	24	4	0.199	AUCGUUACAGUUGGCUCGCCUCUU	24	1	0.044	UUUUGAAUCGUUACAGUUGGCUCG	N	0	0	N	N	0	0	N	3	24	1.00089	0.956476	0.664203	0
SL4.0ch02:43754408-43754475	SL4.0ch02	43754408	43754475	cluster_32680	N	4	0.109	GAUCCUAACAACUAUUUUGAAAAU	24	1	1	GCGAUCCUAACAACUAUUUUGAAA	N	0	0	N	24	2	0.1	AGUUGUUAGGAUCGCGCGAACAUG	24	4	0.178	AGUUGUUAGGAUCGCGCGAACAUG	24	7	0.371	AGUUGUUAGGAUCGCGCGAACAUG	N	0	0	N	4	24	2.62316	1.51375	0.272191	0
SL4.0ch02:44025850-44026121	SL4.0ch02	44025850	44026121	cluster_32805	23	1	0.027	UAUUUAUCUCGAAACUAAGGCUG	24	1	1	AAAUAACUUGAAUCGUAAGGGGCC	N	0	0	N	24	1	0.05	UUAUUUAUCUCGAAACUAAGGCUG	24	2	0.089	AUUUAUCUCGAAACUAAGGCUGUU	24	1	0.053	UUAUCUCGAAACUAAGGCUGUUUC	24	6	0.257	UUUAUCUCGAAACUAAGGCUGUUU	6	24	1.71017	2.16639	0.18109	0
SL4.0ch02:44072909-44072956	SL4.0ch02	44072909	44072956	cluster_32836	24	3	0.082	GCUAUAAUCAACUAAAUUGUCUGU	23	2	2	UUGCUUCCGUGCUAUAAUCAACU	N	0	0	N	23	1	0.05	CGAAAAAUGAUUGCUUCCGUGCU	N	0	0	N	24	2	0.106	AUUUAGUUGAUUAUAGCACGGAAG	24	2	0.086	AUUUAGUUGAUUAUAGCACGGAAG	5	24	1.34897	-0.0607808	0.970132	0
SL4.0ch02:44139670-44139872	SL4.0ch02	44139670	44139872	cluster_32873	N	0	0	N	N	0	0	N	N	0	0	N	N	0	0	N	N	2	0.089	CACUAAUAAAAUCGAGAGUUGGGAAC	N	0	0	N	24	1	0.043	UCCCAACUCUCGAUUUUAUUAGUG	1	24	0.454262	2.27799	0.455733	0
SL4.0ch02:44692654-44692905	SL4.0ch02	44692654	44692905	cluster_33102	N	0	0	N	N	0	0	N	N	0	0	N	24	1	0.05	AAAAUCUUGCACAAAUACAUUCAU	N	0	0	N	N	0	0	N	N	0	0	N	1	24	0.138345	0.96952	0.799492	0
SL4.0ch02:44772418-44772589	SL4.0ch02	44772418	44772589	cluster_33146	24	5	0.136	AGUGUAAAUCUGAAUAAACAUCUG	N	0	0	N	23	4	0.139	UUGAUUAACAAGUAGUGACAAUG	N	0	0	N	24	5	0.222	AAAGUGUAAAUCUGAAUAAACAUC	24	1	0.053	ACACUUUUAGAUCUUAAUGCACAU	22	1	0.043	UUACACUUUUAGAUCUUAAUGC	5	24	2.11072	-0.342394	0.810894	0
SL4.0ch02:44840693-44840984	SL4.0ch02	44840693	44840984	cluster_33181	23	7	0.19	UUUUUCAAAUUAUUAGUGUGUGCA	22	1	1	UGCCCCAUAACAAACGUUUGCC	N	0	0	N	24	3	0.149	UGUGUGCAUUGUAUCUGUUGUUAU	24	1	0.044	AUGGAAAAACAUAUAUCUUUGUGC	24	3	0.159	AUUUUUCAAAUUAUUAGUGUGUGC	N	0	0	N	5	24	1.85832	-0.0145875	0.992184	0
SL4.0ch02:45083964-45084222	SL4.0ch02	45083964	45084222	cluster_33291	N	0	0	N	N	0	0	N	N	0	0	N	24	1	0.05	UAUUAUUGUCAUCUUUUAACUUAA	N	0	0	N	N	0	0	N	N	0	0	N	1	24	0.138345	0.96952	0.799492	0
SL4.0ch02:45477700-45478007	SL4.0ch02	45477700	45478007	cluster_33448	N	4	0.109	AGAGGUGGAUUGUAUAUGUAUAUAA	N	0	0	N	N	3	0.105	UCGCUAGGAUAUUCAAAUACAUCU	24	4	0.199	AGGUGGAUUGUAUAUGUAUAUAAU	24	1	0.044	UCGCUAGGAUAUUCAAAUACAUCU	24	1	0.053	UCGCUAGGAUAUUCAAAUACAUCU	24	2	0.086	UUUGUAUAUUGCGAGAUUGGGAGA	4	24	1.94093	0.131071	0.921684	0
SL4.0ch02:4553129-4553255	SL4.0ch02	4553129	4553255	cluster_33471	N	0	0	N	N	0	0	N	N	1	0.035	AUUCCAUGGGUAUAAUUUAGUUUGU	N	0	0	N	24	1	0.044	AUACCCAUGGAAUGUAAUUAUGUC	24	6	0.318	UAAUUUAGUUUGUUAUGUGAUUCU	N	0	0	N	2	24	1.33605	2.65839	0.212342	0
SL4.0ch02:46629228-46629287	SL4.0ch02	46629228	46629287	cluster_33968	24	6	0.163	AUACCGGACUGAGGGAGUAUUUC	24	2	2	AAUACCGGACUGAGGGAGUAUUUC	23	2	0.07	AUACCGGACUGAGGGAGUAUUUC	24	3	0.149	AAUACCGGACUGAGGGAGUAUUUC	24	1	0.044	AAUACCGGACUGAGGGAGUAUUUC	N	3	0.159	AUACCGGACUGAGGGAGUAUUUC	24	3	0.128	AUACCGGACUGAGGGAGUAUUUCA	6	24	2.64316	-0.0437303	0.967942	0
SL4.0ch02:46696938-46697061	SL4.0ch02	46696938	46697061	cluster_34006	23	1	0.027	UUGCUGUGUGAUUUUUUUUUGAA	N	0	0	N	24	4	0.139	CUUGCUGUGUGAUUUUUUUUUGAA	N	0	0	N	N	0	0	N	N	0	0	N	24	1	0.043	CUUGCUGUGUGAUUUUUUUUUGAA	3	24	0.804759	-2.26492	0.322302	0
SL4.0ch02:47847931-47848008	SL4.0ch02	47847931	47848008	cluster_34507	22	2	0.054	ACGAUUUAUUACUGUAGUUAUA	24	1	1	ACGAUUUAUUACUGUAGUUAUAGU	23	2	0.07	CGAUUUAUUACUGUAGUUAUAGU	N	0	0	N	N	0	0	N	24	1	0.053	CGAUUUAUUACUGUAGUUAUAGUU	24	1	0.043	ACGAUUUAUUACUGUAGUUAUAGU	5	24	0.938267	-1.46076	0.441465	0
SL4.0ch02:47941619-47942044	SL4.0ch02	47941619	47942044	cluster_34563	23	2	0.054	AUUAAUCGUCUAUCAUGUUCUGCU	24	4	4	AUUAAUCGUCUAUCAUGUUCUGCU	20	3	0.105	UUGUUAGGCUUAAAUUCUCGCU	24	6	0.299	AUUAAUCGUCUAUCAUGUUCUGCU	20	1	0.044	AAAGCAGAACAUGAUAGACG	24	1	0.053	AUUAAUCGUCUAUCAUGUUCUGCU	24	1	0.043	AUUAAUCGUCUAUCAUGUUCUGCU	7	24	2.56527	-0.304747	0.797893	0
SL4.0ch02:48377013-48377093	SL4.0ch02	48377013	48377093	cluster_34765	N	0	0	N	N	0	0	N	N	0	0	N	N	0	0	N	24	2	0.089	UAAUUCGUUGGCCUAUUUCGUUGC	N	0	0	N	N	0	0	N	1	24	0.315411	1.76636	0.642723	0
SL4.0ch02:48780873-48781058	SL4.0ch02	48780873	48781058	cluster_34935	23	2	0.054	UAGUUAUGCGUUUGGAUAAAAUU	N	0	0	N	N	2	0.07	GUAGUUAUGCGUUUGGAUAAAAU	24	2	0.1	AGUAGUUAUGCGUUUGGAUAAAAU	24	2	0.089	AGUAGUUAUGCGUUUGGAUAAAAU	N	0	0	N	24	1	0.043	AAGCCCAUCCCUAUAUUAUCUUUA	4	24	1.19335	0.229484	0.892367	0
SL4.0ch02:48967532-48967710	SL4.0ch02	48967532	48967710	cluster_35027	N	0	0	N	N	0	0	N	N	0	0	N	N	0	0	N	24	3	0.133	AAGAAGUCUCGGAAAAGAAGAGUG	N	0	0	N	N	0	0	N	1	24	0.473117	2.32882	0.489054	0
SL4.0ch02:49974404-49974647	SL4.0ch02	49974404	49974647	cluster_35506	N	0	0	N	N	0	0	N	N	0	0	N	N	0	0	N	N	0	0	N	N	0	0	N	24	1	0.043	AGUGGCUUCUUUGUAAGUAGACGG	1	24	0.13885	0.96952	0.799492	0
SL4.0ch02:50641330-50641431	SL4.0ch02	50641330	50641431	cluster_35827	21	1	0.027	UUUUUACCGGUUUAUUUUGAU	22	4	4	UUUUUACCGGUUUAUUUUGAUA	N	0	0	N	24	1	0.05	AAUUAAGCUAUAGGGAUCAACUAU	24	2	0.089	UUGAUCCCUAUAGCUUAAUUUCAU	N	0	0	N	24	2	0.086	AAUUAAGCUAUAGGGAUCAACUAU	5	24	1.47686	-0.356015	0.82718	0
SL4.0ch02:50692404-50692718	SL4.0ch02	50692404	50692718	cluster_35851	N	0	0	N	N	0	0	N	N	0	0	N	24	1	0.05	AUCUUCUGUUGGUGAUCGAGUAUU	24	1	0.044	AUCGAGUAUUUCUCCGUGUGUCUC	23	1	0.053	CCUUUGAGAUCUUCUGUUGGUGA	22	1	0.043	GGUGAUCGAGUAUUUCUCCGUG	4	24	0.607142	2.6939	0.25079	0
SL4.0ch02:50766520-50766780	SL4.0ch02	50766520	50766780	cluster_35876	23	3	0.082	AUCCAAACGGGCUCUAAAUGUAUU	22	5	5	CCAAACGGGCUCUAAAUGUAUU	N	0	0	N	24	5	0.249	ACGGGCUCUAAAUGUAUUGUUUUU	24	4	0.178	UCCAAAAAACAAUACAUUUAGAGC	N	0	0	N	24	2	0.086	AUAUUUUUGGGAGAGAGACGCUGG	5	24	2.68302	0.204767	0.87334	0
SL4.0ch02:50885455-50885607	SL4.0ch02	50885455	50885607	cluster_35966	N	0	0	N	N	0	0	N	N	0	0	N	N	0	0	N	24	4	0.178	GGAUCAGGAUUGUAAUUUGUGAGU	N	0	0	N	N	0	0	N	1	24	0.630823	2.74433	0.368632	0
SL4.0ch02:50888153-50888500	SL4.0ch02	50888153	50888500	cluster_35967	24	4	0.109	UCUGAAUUGUGUGUCUCUAAAACC	N	0	0	N	N	0	0	N	24	3	0.149	UUCUGAAUUGUGUGUCUCUAAAAC	21	1	0.044	UUUGUUUUCUCUUCUGAAUUG	22	1	0.053	UUUCACUCUUUGUUUUCUCUUC	24	5	0.214	UGUUUUCUCUUCUGAAUUGUGUGU	5	24	1.78442	1.4393	0.348905	0
SL4.0ch02:51002762-51002880	SL4.0ch02	51002762	51002880	cluster_36009	N	0	0	N	N	0	0	N	N	0	0	N	24	3	0.149	AAUCAUGUAAAGAGACAACCAGUG	N	0	0	N	24	1	0.053	UUCUUCUUCUGAAGCGAGAGCUUU	N	0	0	N	2	24	0.587277	2.65492	0.343248	0
SL4.0ch02:5125233-5125407	SL4.0ch02	5125233	5125407	cluster_36142	23	1	0.027	AACUGUUGCUCAAAACGAAUAAA	N	0	0	N	N	0	0	N	24	1	0.05	AACUGUUGCUCAAAACGAAUAAAC	N	0	0	N	N	0	0	N	24	3	0.128	AACUGUUGCUCAAAACGAAUAAAC	3	24	0.641194	1.64701	0.514787	0
SL4.0ch02:51344447-51344501	SL4.0ch02	51344447	51344501	cluster_36188	24	4	0.109	AAACUUAGAAUUCGUAAAUGUCCA	23	3	3	UUAAAACUUAGAAUUCGUAAAUG	N	0	0	N	24	4	0.199	AAAACUUAGAAUUCGUAAAUGUCC	24	1	0.044	AAAACUUAGAAUUCGUAAAUGUCC	24	1	0.053	AAAACUUAGAAUUCGUAAAUGUCC	24	5	0.214	AAAACUUAGAAUUCGUAAAUGUCC	6	24	2.41709	0.51483	0.680644	0
SL4.0ch02:51680275-51680414	SL4.0ch02	51680275	51680414	cluster_36333	N	0	0	N	N	0	0	N	N	0	0	N	24	2	0.1	AACUAAGGGUCCGUUUGGAUGGGU	N	0	0	N	24	3	0.159	AACUAAGGGUCCGUUUGGAUGGGU	N	0	0	N	2	24	0.793413	3.06938	0.225073	0
SL4.0ch02:51685356-51685723	SL4.0ch02	51685356	51685723	cluster_36340	24	3	0.082	AGCUGAACUUUAAAUAAUUUUUGA	N	0	0	N	22	1	0.035	UAAUUACACUCUAUCUCGAUAA	N	2	0.1	AUCGAGAUAGAGUGUAAUUAUUG	24	3	0.133	AUCGAGAUAGAGUGUAAUUAUUGA	24	1	0.053	ACUAAAUUUAUCGAGAUAGAGUGU	N	0	0	N	4	24	1.32584	0.665389	0.689953	0
SL4.0ch02:5172150-5172347	SL4.0ch02	5172150	5172347	cluster_36353	N	0	0	N	N	0	0	N	N	0	0	N	N	0	0	N	N	0	0	N	24	1	0.053	UUUAGCUUCUGAGAAACUCUUAGA	N	0	0	N	1	24	0.172241	0.96952	0.799492	0
SL4.0ch02:51869524-51869604	SL4.0ch02	51869524	51869604	cluster_36440	N	0	0	N	N	0	0	N	N	0	0	N	N	0	0	N	N	0	0	N	N	3	0.159	GAAGGUCGUAUAAAGAA	24	3	0.128	AAGAAGGUCGUAUAAAGAAAAAUA	1	24	0.933273	3.3088	0.168583	0
SL4.0ch02:51907861-51907989	SL4.0ch02	51907861	51907989	cluster_36457	N	0	0	N	N	0	0	N	N	0	0	N	24	1	0.05	ACAGUGUCACGACCGGAAUCUAGA	N	0	0	N	N	0	0	N	24	2	0.086	UAGAUUCCGGUCGUGACACUGUUA	2	24	0.416046	2.17442	0.488893	0
SL4.0ch02:52004150-52004309	SL4.0ch02	52004150	52004309	cluster_36506	23	1	0.027	AAUUUCCGUCAUGAUUUACUCUC	21	2	2	UUUCCGUCAUGAUUUACUCUC	24	1	0.035	CAAUUUCCGUCAUGAUUUACUCUC	24	2	0.1	AAUUUCCGUCAUGAUUUACUCUCC	N	0	0	N	24	1	0.053	AAUUUCCGUCAUGAUUUACUCUCC	24	1	0.043	CAAUUUCCGUCAUGAUUUACUCUC	6	24	1.14853	-0.273336	0.869835	0
SL4.0ch02:52094156-52094327	SL4.0ch02	52094156	52094327	cluster_36560	N	0	0	N	N	0	0	N	22	1	0.035	UUGUACUUUGUAUUCAGCGAUA	24	1	0.05	AGAAGGGGAUGAGAUACCAGAACA	N	0	0	N	24	2	0.106	ACUAGAAGGGGAUGAGAUACCAGA	N	0	0	N	3	24	0.62773	1.35684	0.5958	0
SL4.0ch02:52317144-52317303	SL4.0ch02	52317144	52317303	cluster_36660	N	0	0	N	N	0	0	N	N	0	0	N	N	0	0	N	24	1	0.044	AUUCAAAUUGACAAGUAGUAGUGA	24	2	0.106	UGGGUGAUAUAAAUUUAAGGAAAC	24	1	0.043	AAUUGACAAGUAGUAGUGACAGCA	3	24	0.641037	2.75597	0.268277	0
SL4.0ch02:52368061-52368184	SL4.0ch02	52368061	52368184	cluster_36682	N	0	0	N	N	0	0	N	N	0	0	N	N	0	0	N	N	0	0	N	24	2	0.106	AUACAAUAGGAUAGCGAAUUAUAC	24	1	0.043	AUAUAAUUCGCUGCGUAUUUCGCU	2	24	0.483332	2.34935	0.432774	0
SL4.0ch02:52794314-52794346	SL4.0ch02	52794314	52794346	cluster_36840	N	0	0	N	N	0	0	N	N	0	0	N	24	1	0.05	AUACAAAUAAUGAUAUCACCGACU	N	0	0	N	N	0	0	N	N	0	0	N	1	24	0.138345	0.96952	0.799492	0
SL4.0ch02:53340793-53340832	SL4.0ch02	53340793	53340832	cluster_37042	N	0	0	N	N	0	0	N	N	0	0	N	24	2	0.1	AAAAGUGAAUAAAAACAAUCAGUG	N	0	0	N	N	0	0	N	N	0	0	N	1	24	0.276691	1.65377	0.664483	0
SL4.0ch02:53342283-53342418	SL4.0ch02	53342283	53342418	cluster_37043	N	0	0	N	N	0	0	N	N	0	0	N	N	0	0	N	24	1	0.044	UAAACCCUAAAUCCUAAACCCUGA	N	0	0	N	N	0	0	N	1	24	0.157706	0.96952	0.799492	0
SL4.0ch02:5384100-5384277	SL4.0ch02	5384100	5384277	cluster_37065	24	1	0.027	UUAAUUCUGCAUUACUUAUGAUCC	N	0	0	N	22	1	0.035	UUAAUUCUGCAUUACUUAUGAU	24	1	0.05	AGUAAUGCAGAAUUAAAGGAGAAG	24	2	0.089	UUUAAUUCUGCAUUACUUAUGAUC	24	1	0.053	AGUAAUGCAGAAUUAAAGGAGAAG	24	1	0.043	AUAAAGGAUCAUAAGUAAUGCAGA	6	24	0.996048	1.25206	0.494838	0
SL4.0ch02:6156117-6156261	SL4.0ch02	6156117	6156261	cluster_37095	N	0	0	N	N	0	0	N	N	0	0	N	N	0	0	N	N	0	0	N	24	2	0.106	AGGAUUGUAUAUGAGAAUCGGAGU	24	1	0.043	GUGGCACUCCGAUUCUCAUAUACA	2	24	0.483332	2.34935	0.432774	0
SL4.0ch02:6168803-6168967	SL4.0ch02	6168803	6168967	cluster_37102	N	0	0	N	N	0	0	N	N	0	0	N	24	2	0.1	AUCAUGAGUAGGAUAAUUACGUUC	N	0	0	N	N	0	0	N	N	0	0	N	1	24	0.276691	1.65377	0.664483	0
SL4.0ch02:6179551-6179648	SL4.0ch02	6179551	6179648	cluster_37104	N	0	0	N	N	0	0	N	N	0	0	N	N	0	0	N	N	2	0.089	GAGGAACUGUCGACAAAC	24	2	0.106	GGAACUGUCGACAAACUAGGUGGC	N	0	0	N	1	24	0.659893	2.79462	0.298041	0
SL4.0ch02:6231522-6231727	SL4.0ch02	6231522	6231727	cluster_37110	N	0	0	N	N	0	0	N	N	0	0	N	N	0	0	N	N	0	0	N	24	1	0.053	UCGUAUUUUUUUAGUUGUGACUGA	N	0	0	N	1	24	0.172241	0.96952	0.799492	0
SL4.0ch02:6651306-6651538	SL4.0ch02	6651306	6651538	cluster_37124	N	0	0	N	N	0	0	N	N	0	0	N	N	0	0	N	N	0	0	N	N	0	0	N	24	1	0.043	AUACAAUACUGGUGUCAGAACGUG	1	24	0.13885	0.96952	0.799492	0
SL4.0ch02:6878400-6878451	SL4.0ch02	6878400	6878451	cluster_37137	N	0	0	N	N	0	0	N	N	0	0	N	N	0	0	N	N	0	0	N	24	1	0.053	CUGGUAGAAUAAUGCUAGAUAGUG	N	0	0	N	1	24	0.172241	0.96952	0.799492	0
SL4.0ch02:6936961-6937001	SL4.0ch02	6936961	6937001	cluster_37145	N	0	0	N	N	0	0	N	N	1	0.035	AAGUAGAUCUAAUUGUUGA	N	0	0	N	N	0	0	N	N	0	0	N	24	1	0.043	AUAACGCUAAUGAAACUCAACAAU	1	24	0.283753	-0.0221504	0.995134	0
SL4.0ch02:7320382-7320440	SL4.0ch02	7320382	7320440	cluster_37173	N	0	0	N	N	0	0	N	N	0	0	N	N	0	0	N	24	1	0.044	AGGUCUUAUUAACCCCCCUGAACU	N	0	0	N	N	0	0	N	1	24	0.157706	0.96952	0.799492	0
SL4.0ch02:7381463-7381706	SL4.0ch02	7381463	7381706	cluster_37183	N	0	0	N	N	0	0	N	N	0	0	N	N	0	0	N	24	1	0.044	AUCAGUCAACUCAAAAUAGAAACA	N	0	0	N	N	0	0	N	1	24	0.157706	0.96952	0.799492	0
SL4.0ch02:7438540-7438559	SL4.0ch02	7438540	7438559	cluster_37192	N	2	0.054	AUCCGGUCAUGUACACA	N	3	3	AAUCCGGUCAUGUACACA	N	1	0.035	AUCCGGUCAUGUACACA	24	1	0.05	AACCAAUCCGGUCAUGUACACACC	N	2	0.089	AUACUUGGGUGUGUACAUGACCGG	N	2	0.106	AAUCCGGUCAUGUACACA	N	1	0.043	AAUCCGGUCAUGUACACA	1	24	1.74891	-0.180911	0.892892	0
SL4.0ch02:7614203-7614533	SL4.0ch02	7614203	7614533	cluster_37209	23	3	0.082	AGACUUAUUUUUUGUGGGACAUA	N	0	0	N	N	0	0	N	24	3	0.149	AUUCUUAUUGUAAAACAUUCUUCA	N	0	0	N	24	2	0.106	UCACCCUUCUGCUUGAAUUUAUCA	23	4	0.171	CAAUUUUCACCCUUCUGCUUGAA	4	24	1.57381	1.70633	0.317346	0
SL4.0ch02:7628568-7628714	SL4.0ch02	7628568	7628714	cluster_37220	N	0	0	N	N	0	0	N	N	0	0	N	24	2	0.1	GACAUUUCCAUAUCUUGUAACGAC	24	1	0.044	GAUAGAUAAUUAUGCUGACAGAAC	N	0	0	N	24	1	0.043	AUCAUGGACGGAUAGAUAAUUAUG	3	24	0.573247	2.63024	0.304768	0
SL4.0ch02:7669679-7669758	SL4.0ch02	7669679	7669758	cluster_37235	20	3	0.082	UUCGAUCAUAGUAAACCCUA	20	1	1	UUCGAUCAUAGUAAACCCUA	N	0	0	N	24	1	0.05	UUUUAGUUAAGGUAUGUCUUUGGG	24	1	0.044	GUUAAGGUAUGUCUUUGGGAUUUC	N	0	0	N	24	1	0.043	AUUUUAGUUAAGGUAUGUCUUUGG	5	24	0.858569	-0.409131	0.832912	0
SL4.0ch02:7832926-7833136	SL4.0ch02	7832926	7833136	cluster_37261	N	0	0	N	N	0	0	N	N	0	0	N	24	1	0.05	CUUAUAAUCUGUAUACUUGAACAC	N	0	0	N	24	1	0.053	AAUCUGUAUACUUGAACACCAUCC	N	0	0	N	2	24	0.310586	1.69152	0.629792	0
SL4.0ch02:7847912-7848090	SL4.0ch02	7847912	7848090	cluster_37265	24	4	0.109	UUUAACCGAUUUAUACUUCUUUAU	N	0	0	N	23	5	0.174	CAUAGUAGAUUGAAUAAAGAAGU	24	1	0.05	ACCGAUUUAUACUUCUUUAUUCAA	24	3	0.133	UUUUUAACCGAUUUAUACUUCUUU	N	0	0	N	24	5	0.214	AUUGAAUAAAGAAGUAUAAAUCGG	5	24	2.37542	-0.125316	0.925449	0
SL4.0ch02:7849528-7849616	SL4.0ch02	7849528	7849616	cluster_37267	N	0	0	N	N	0	0	N	N	0	0	N	N	0	0	N	N	0	0	N	24	1	0.053	AUAUUUGUGGUGAGAUGAUUGAAU	N	0	0	N	1	24	0.172241	0.96952	0.799492	0
SL4.0ch02:7849773-7850068	SL4.0ch02	7849773	7850068	cluster_37268	20	3	0.082	AUUCAAAUCAUCGCACCACA	24	1	1	AAGUGCGGAACGUCCAAGUUAAUG	N	0	0	N	22	2	0.1	AAAAUAUUGGUAAAGUGCGGAA	24	1	0.044	ACUUGGACGUUCCGCACUUUACCA	N	0	0	N	24	4	0.171	GUGGUGCGAUGAUUUGAAUAAAAC	5	24	1.41347	0.767748	0.638081	0
SL4.0ch02:8478236-8478362	SL4.0ch02	8478236	8478362	cluster_37294	N	0	0	N	N	0	0	N	N	0	0	N	24	1	0.05	AAUAGAUAAAUUAAUCGUCCCUUG	N	0	0	N	N	0	0	N	N	0	0	N	1	24	0.138345	0.96952	0.799492	0
SL4.0ch02:8902966-8903072	SL4.0ch02	8902966	8903072	cluster_37318	N	0	0	N	N	0	0	N	N	0	0	N	N	0	0	N	24	2	0.089	AAUCUUUCAAGUAAUUUAUUCAAA	N	0	0	N	N	0	0	N	1	24	0.315411	1.76636	0.642723	0
SL4.0ch02:9182791-9182862	SL4.0ch02	9182791	9182862	cluster_37334	N	0	0	N	N	0	0	N	N	0	0	N	N	0	0	N	N	0	0	N	N	0	0	N	24	1	0.043	AGAAAUUUGCAAUUACUACUACUG	1	24	0.13885	0.96952	0.799492	0
SL4.0ch02:9651452-9651583	SL4.0ch02	9651452	9651583	cluster_37351	N	0	0	N	N	0	0	N	N	0	0	N	N	0	0	N	24	1	0.044	ACAAAUGGACUAUCCUUAAAGUGG	N	0	0	N	N	0	0	N	1	24	0.157706	0.96952	0.799492	0
SL4.0ch03:10021736-10021940	SL4.0ch03	10021736	10021940	cluster_37387	24	5	0.136	ACUUUACAUGAAAAGAAGACUGUG	N	0	0	N	21	2	0.07	GAUUUGCGGAAUAUGGAUGUG	N	0	0	N	24	1	0.044	ACUUUACAUGAAAAGAAGACUGUG	24	2	0.106	ACUUUACAUGAAAAGAAGACUGUG	N	0	0	N	4	24	1.22348	-1.05094	0.563706	0
SL4.0ch03:10154408-10154629	SL4.0ch03	10154408	10154629	cluster_37426	N	0	0	N	N	0	0	N	N	0	0	N	N	0	0	N	24	1	0.044	ACAUCUACGUGUCGGAUCGUGACA	N	0	0	N	N	0	0	N	1	24	0.157706	0.96952	0.799492	0
SL4.0ch03:10157537-10157766	SL4.0ch03	10157537	10157766	cluster_37427	N	0	0	N	N	0	0	N	N	0	0	N	N	0	0	N	N	0	0	N	N	0	0	N	24	1	0.043	ACUGACGGACUAUGACAUCACUAU	1	24	0.13885	0.96952	0.799492	0
SL4.0ch03:1018957-1019202	SL4.0ch03	1018957	1019202	cluster_37450	N	4	0.109	AGUUAUAGGGCCCGUUUGGAUGAG	23	4	4	UUAUAGGGCCCGUUUGGAUGAGC	N	2	0.07	UCCAAAAAUAUUUGUUCA	24	1	0.05	AGUUAUAGGGCCCGUUUGGAUGAG	23	4	0.178	AGUUAUAGGGCCCGUUUGGAUGAG	24	1	0.053	CAUUCCAAAAUAGUAUAAUGAACA	24	2	0.086	AGUUAUAGGGCCCGUUUGGAUGAG	5	24	2.51321	-0.482689	0.673819	0
SL4.0ch03:10201717-10201846	SL4.0ch03	10201717	10201846	cluster_37460	23	3	0.082	GAGCUGUUUGUUUAGUAGGACAC	23	2	2	AUUAAAUUUAGAUUGAGCUGUUUG	23	2	0.07	AAACAGCUCAAUCUAAAUUUAAUU	24	1	0.05	AAACAGCUCAAUCUAAAUUUAAUU	24	3	0.133	AAACAGCUCAAUCUAAAUUUAAUU	24	1	0.053	AAACAGCUCAAUCUAAAUUUAAUU	24	2	0.086	AAACAGCUCAAUCUAAAUUUAAUU	7	24	1.93965	-0.132827	0.915856	0
SL4.0ch03:10360537-10360638	SL4.0ch03	10360537	10360638	cluster_37497	N	0	0	N	24	3	3	AAAAUCUUAAGUUGAAUUUCUUGA	21	1	0.035	UAAUCCCUCAACCUAUACCCG	24	3	0.149	AUUUUUCCGUUAUUUUAUAUCAAG	24	1	0.044	AAGUAAUCCCUCAACCUAUACCCG	N	0	0	N	N	0	0	N	4	24	1.21197	-0.472472	0.802082	0
SL4.0ch03:10417841-10417915	SL4.0ch03	10417841	10417915	cluster_37529	22	2	0.054	AAGGUGUGAAUCUUUUAACGAG	N	0	0	N	N	0	0	N	24	2	0.1	GAAGACCUGCUCUGAUACCAAUUG	N	0	0	N	24	1	0.053	UCAAGGUGUGAAUCUUUUAACGAG	N	0	0	N	3	24	0.621526	0.718607	0.777285	0
SL4.0ch03:10434972-10435206	SL4.0ch03	10434972	10435206	cluster_37536	N	0	0	N	23	1	1	AAGAAAGAGAAAGACACUUGACA	24	2	0.07	CUUGACAGAGAACUGUAUAAAAAC	24	2	0.1	UACAGUUCUCUGUCAAGUGUCUUU	N	0	0	N	N	0	0	N	N	0	0	N	3	24	0.731272	-0.985294	0.681507	0
SL4.0ch03:10507406-10507713	SL4.0ch03	10507406	10507713	cluster_37569	N	0	0	N	N	0	0	N	N	0	0	N	N	0	0	N	N	0	0	N	N	0	0	N	24	1	0.043	AUCCCUAAAACUAACAACUGAAGC	1	24	0.13885	0.96952	0.799492	0
SL4.0ch03:10524497-10524717	SL4.0ch03	10524497	10524717	cluster_37580	N	0	0	N	N	0	0	N	N	0	0	N	N	0	0	N	N	0	0	N	24	3	0.159	AACAGCCUUCACAAAGUAAAACUC	N	0	0	N	1	24	0.516722	2.43646	0.455977	0
SL4.0ch03:10562900-10563140	SL4.0ch03	10562900	10563140	cluster_37590	N	0	0	N	N	0	0	N	N	0	0	N	24	1	0.05	AUUUUUCUCUUGUGUCGGUACGUG	N	0	0	N	24	1	0.053	AUUUUUCUCUUGUGUCGGUACGUG	N	0	0	N	2	24	0.310586	1.69152	0.629792	0
SL4.0ch03:10597106-10597217	SL4.0ch03	10597106	10597217	cluster_37597	N	0	0	N	N	0	0	N	N	0	0	N	N	0	0	N	N	0	0	N	24	1	0.053	AUUUACAUUUUGCGCGUUGUCAGU	N	0	0	N	1	24	0.172241	0.96952	0.799492	0
SL4.0ch03:10613374-10613503	SL4.0ch03	10613374	10613503	cluster_37605	N	0	0	N	24	3	3	AUCUUUCAAGAACAUACUAUUGAU	23	2	0.07	AUAGUAUGUUCUUGAAAGAUUCA	N	0	0	N	24	1	0.044	AAUAGUAUGUUCUUGAAAGAUUCA	N	0	0	N	N	0	0	N	3	24	0.941837	-2.4653	0.255503	0
SL4.0ch03:10683128-10683372	SL4.0ch03	10683128	10683372	cluster_37623	N	0	0	N	N	0	0	N	N	0	0	N	N	0	0	N	24	1	0.044	AUCGGCCAAAUCAAAAUAGGAAUC	N	0	0	N	N	0	0	N	1	24	0.157706	0.96952	0.799492	0
SL4.0ch03:10778590-10778682	SL4.0ch03	10778590	10778682	cluster_37662	24	1	0.027	ACUUUUAAUUUGAAACUCUAACCA	N	0	0	N	20	2	0.07	AAGUAUUGGUUAGAGUUUCA	N	0	0	N	24	1	0.044	AAUUUGAAACUCUAACCAAUACUU	N	0	0	N	N	0	0	N	3	24	0.533809	-1.45112	0.577734	0
SL4.0ch03:10809032-10809473	SL4.0ch03	10809032	10809473	cluster_37669	20	1	0.027	GGGGACUAAGUUGGAUUUCU	24	2	2	AGUGAACUCUAGUUCUGUAAGAUU	22	2	0.07	UUCCUGCCGAACUUUGAAGGGC	24	1	0.05	CUAAGUUGGAUUUCUCCUAUAAAU	21	1	0.044	UCUAAGACCAAUUGCAUCAAG	24	6	0.318	UUUCUCUUGAUAAAUAAAUUUACA	24	2	0.086	AACUUGUUAUUUCUCUUGAUAAAU	7	24	2.31285	0.814933	0.526714	0
SL4.0ch03:11079280-11079471	SL4.0ch03	11079280	11079471	cluster_37740	N	0	0	N	N	0	0	N	N	0	0	N	N	0	0	N	24	1	0.044	AUUAGUGGACUACAGCAAACGUAC	N	0	0	N	N	0	0	N	1	24	0.157706	0.96952	0.799492	0
SL4.0ch03:11345411-11345630	SL4.0ch03	11345411	11345630	cluster_37780	21	2	0.054	AAUUUUUUCUACGACUGACUG	24	4	4	AGUCAGUCGUAGAAAAAAUUUGUU	21	2	0.07	AACAAAUUUUUUCUACGACUG	24	1	0.05	ACAAAUUUUUUCUACGACUGACUG	20	2	0.089	AAUUUUUUCUACGACUGACU	24	1	0.053	AACAAAUUUUUUCUACGACUGACU	24	1	0.043	ACAAAUUUUUUCUACGACUGACUG	7	24	1.88635	-0.925817	0.480778	0
SL4.0ch03:11737663-11737805	SL4.0ch03	11737663	11737805	cluster_37860	N	0	0	N	N	0	0	N	N	0	0	N	N	0	0	N	24	1	0.044	AAUGAUGUGGAAUAUCCAUUUGGC	N	0	0	N	N	0	0	N	1	24	0.157706	0.96952	0.799492	0
SL4.0ch03:11834551-11834794	SL4.0ch03	11834551	11834794	cluster_37874	N	0	0	N	N	0	0	N	N	0	0	N	N	0	0	N	24	2	0.089	AUUCUAUCCUGGUAGCAGAACGUG	N	0	0	N	N	0	0	N	1	24	0.315411	1.76636	0.642723	0
SL4.0ch03:11974407-11974445	SL4.0ch03	11974407	11974445	cluster_37893	N	0	0	N	N	0	0	N	N	0	0	N	24	1	0.05	CAUCGGUCAACUCAAAAUAGAGAC	N	0	0	N	N	0	0	N	N	0	0	N	1	24	0.138345	0.96952	0.799492	0
SL4.0ch03:11984871-11985001	SL4.0ch03	11984871	11985001	cluster_37905	N	0	0	N	N	0	0	N	N	1	0.035	GUGUAUGACUUAGGACA	24	2	0.1	ACACAACCCCCUAAACUUGUCCAC	N	0	0	N	N	0	0	N	N	0	0	N	1	24	0.421594	0.666891	0.834158	0
SL4.0ch03:12272032-12272265	SL4.0ch03	12272032	12272265	cluster_37977	N	1	0.027	AGAGACUUCUUGAUUAUUAAUUGAA	24	1	1	AAAUCUCUUCAGCCUAAGGCGCGA	23	4	0.139	UUUUGACCAACUCUUUCACUCUA	24	6	0.299	AACAAAUAUUUUCAGCGGUCCAGC	N	0	0	N	24	3	0.159	AGUGAAAGAGUUGGUCAAAAAGAG	20	2	0.086	CUUUUUGACCAACUCUUUCACU	5	24	2.45518	0.606393	0.639413	0
SL4.0ch03:13005110-13005418	SL4.0ch03	13005110	13005418	cluster_38058	N	0	0	N	N	0	0	N	N	0	0	N	24	2	0.1	AAAAGAUAGUGCCUGCUCUGAUAC	N	0	0	N	N	0	0	N	24	3	0.128	GGUUAACAUCAAGGAAGUGAUAUU	2	24	0.693242	2.90962	0.267472	0
SL4.0ch03:13008722-13009351	SL4.0ch03	13008722	13009351	cluster_38060	N	0	0	N	N	0	0	N	N	0	0	N	24	5	0.249	GCUUAAGAUUAGUCAACAACGUUC	N	0	0	N	N	0	0	N	N	0	0	N	1	24	0.691727	2.90199	0.326442	0
SL4.0ch03:13018112-13018288	SL4.0ch03	13018112	13018288	cluster_38070	N	0	0	N	23	1	1	AAAAUAGAUGAACUGCUGCUUCG	21	2	0.07	AAAAAUAAAAUAACUUUGAACGU	24	1	0.05	AAAAAAAUAGAUGAACUGCUGCUU	24	1	0.044	UAACUUUGAACGUUUACCUUAAAU	N	4	0.212	AAAAAAUAGAUGAACUGCUGCUUC	N	2	0.086	AAAAAAAUAGAUGAACUGCUGCUUC	4	24	1.7173	1.15205	0.446249	0
SL4.0ch03:13152334-13152429	SL4.0ch03	13152334	13152429	cluster_38097	N	0	0	N	N	0	0	N	N	0	0	N	N	0	0	N	24	1	0.044	AAAUGUAUGAUACAGAUGACAAGU	N	0	0	N	N	0	0	N	1	24	0.157706	0.96952	0.799492	0
SL4.0ch03:13159318-13159397	SL4.0ch03	13159318	13159397	cluster_38101	N	0	0	N	N	0	0	N	N	0	0	N	24	2	0.1	AGAAAAUCAUCCCACUCCCUACCU	N	0	0	N	N	0	0	N	N	0	0	N	1	24	0.276691	1.65377	0.664483	0
SL4.0ch03:13283631-13283820	SL4.0ch03	13283631	13283820	cluster_38120	N	0	0	N	N	0	0	N	N	0	0	N	N	0	0	N	N	0	0	N	N	0	0	N	24	2	0.086	AUUGAGUCUCUGACCCUUGCGACC	1	24	0.277701	1.65682	0.663892	0
SL4.0ch03:13301858-13302104	SL4.0ch03	13301858	13302104	cluster_38125	N	0	0	N	N	0	0	N	N	0	0	N	N	0	0	N	N	0	0	N	24	1	0.053	AAAAUUUUGUAUCCGCUGAAUAUC	N	0	0	N	1	24	0.172241	0.96952	0.799492	0
SL4.0ch03:13481259-13481512	SL4.0ch03	13481259	13481512	cluster_38153	N	0	0	N	N	0	0	N	N	0	0	N	N	0	0	N	24	3	0.133	AUGACGGCCUGUCGUUCCUGCGAC	N	0	0	N	N	0	0	N	1	24	0.473117	2.32882	0.489054	0
SL4.0ch03:13500558-13500649	SL4.0ch03	13500558	13500649	cluster_38161	N	0	0	N	N	0	0	N	N	0	0	N	N	0	0	N	N	0	0	N	24	1	0.053	UCUUUUGGGUUGAUAUCUUGGAUC	N	0	0	N	1	24	0.172241	0.96952	0.799492	0
SL4.0ch03:13583291-13583423	SL4.0ch03	13583291	13583423	cluster_38175	N	0	0	N	N	0	0	N	N	0	0	N	N	0	0	N	N	0	0	N	N	0	0	N	24	2	0.086	UUUUCUGUCGUGACAAACUUGGUA	1	24	0.277701	1.65682	0.663892	0
SL4.0ch03:13653363-13653614	SL4.0ch03	13653363	13653614	cluster_38179	N	0	0	N	N	0	0	N	N	0	0	N	N	0	0	N	N	0	0	N	N	0	0	N	24	2	0.086	GGUUUUGAUUGAUUGGUUCGCUCA	1	24	0.277701	1.65682	0.663892	0
SL4.0ch03:13655737-13656063	SL4.0ch03	13655737	13656063	cluster_38181	N	0	0	N	N	0	0	N	N	0	0	N	N	0	0	N	24	1	0.044	AAGGCUUGAUGAACGAAAGUAGUC	N	0	0	N	N	0	0	N	1	24	0.157706	0.96952	0.799492	0
SL4.0ch03:13691132-13691272	SL4.0ch03	13691132	13691272	cluster_38188	N	0	0	N	N	0	0	N	N	0	0	N	N	0	0	N	N	0	0	N	N	0	0	N	24	1	0.043	UUCUGGAAAACUGGCUGAGACGGC	1	24	0.13885	0.96952	0.799492	0
SL4.0ch03:13696409-13696512	SL4.0ch03	13696409	13696512	cluster_38189	N	0	0	N	N	0	0	N	N	0	0	N	N	0	0	N	N	0	0	N	24	1	0.053	UAAAUGUUGGUGCAACUCGCGACC	N	0	0	N	1	24	0.172241	0.96952	0.799492	0
SL4.0ch03:13752916-13753037	SL4.0ch03	13752916	13753037	cluster_38195	N	0	0	N	N	0	0	N	N	0	0	N	N	0	0	N	N	0	0	N	N	0	0	N	24	2	0.086	ACCCUGUAGACUGUGCCAUACCAC	1	24	0.277701	1.65682	0.663892	0
SL4.0ch03:13839294-13839475	SL4.0ch03	13839294	13839475	cluster_38213	N	0	0	N	N	0	0	N	N	0	0	N	N	0	0	N	24	2	0.089	UUCCGUAAUUCAAAGACAUCAUGA	N	0	0	N	N	0	0	N	1	24	0.315411	1.76636	0.642723	0
SL4.0ch03:14009791-14009862	SL4.0ch03	14009791	14009862	cluster_38247	N	0	0	N	N	0	0	N	N	0	0	N	24	1	0.05	GAGUGGUGUUGAGAAUGACUUGGA	N	0	0	N	N	0	0	N	N	0	0	N	1	24	0.138345	0.96952	0.799492	0
SL4.0ch03:14042173-14042319	SL4.0ch03	14042173	14042319	cluster_38251	N	0	0	N	N	0	0	N	N	0	0	N	N	0	0	N	N	0	0	N	24	1	0.053	GUGUGACGAAGACUGACUUUAGUU	N	0	0	N	1	24	0.172241	0.96952	0.799492	0
SL4.0ch03:14047894-14047962	SL4.0ch03	14047894	14047962	cluster_38253	N	0	0	N	N	0	0	N	N	0	0	N	24	1	0.05	GUAAAAUGGAUUAAAGGUAGUGAA	N	0	0	N	N	0	0	N	N	0	0	N	1	24	0.138345	0.96952	0.799492	0
SL4.0ch03:14083024-14083213	SL4.0ch03	14083024	14083213	cluster_38264	23	1	0.027	GUGCCGUCGUCUUUAACUCAAUA	N	0	0	N	N	0	0	N	N	0	0	N	24	1	0.044	ACGUGCCGUCGUCUUUAACUCAAU	N	0	0	N	24	1	0.043	UGCCGUCGUCUUUAACUCAAUAGC	3	24	0.382853	0.746556	0.802884	0
SL4.0ch03:14164016-14164215	SL4.0ch03	14164016	14164215	cluster_38283	N	0	0	N	N	0	0	N	N	0	0	N	24	3	0.149	GAAACUAUAUUUCGAGGGGCAUAU	N	0	0	N	N	0	0	N	N	0	0	N	1	24	0.415036	2.16672	0.538434	0
SL4.0ch03:14182625-14182833	SL4.0ch03	14182625	14182833	cluster_38290	N	0	0	N	N	0	0	N	N	0	0	N	N	0	0	N	24	1	0.044	UGGUCUGAUCACAUAAGAACGAGU	N	0	0	N	N	0	0	N	1	24	0.157706	0.96952	0.799492	0
SL4.0ch03:14247653-14248044	SL4.0ch03	14247653	14248044	cluster_38301	24	5	0.136	CAGACGGUACUCAGCAAGUAAAAC	N	0	0	N	N	0	0	N	24	3	0.149	GUAGAUUGUAGUUGUUGAGGUUCG	22	3	0.133	UAUUGUAGAUUGUAGUUGUUGA	N	0	0	N	24	1	0.043	ACGUGUAAAAGCCUCUAAAAUAUU	4	24	1.45849	0.686353	0.69057	0
SL4.0ch03:14255909-14256020	SL4.0ch03	14255909	14256020	cluster_38302	N	0	0	N	N	0	0	N	N	0	0	N	24	4	0.199	AUCUGUAUAAACUUCAAACUUGAC	N	0	0	N	N	0	0	N	N	0	0	N	1	24	0.553381	2.58085	0.417342	0
SL4.0ch03:14312130-14312287	SL4.0ch03	14312130	14312287	cluster_38323	N	0	0	N	N	0	0	N	N	0	0	N	24	3	0.149	GAAAUCCGGGCUGCGACUGGCACC	N	0	0	N	N	0	0	N	N	0	0	N	1	24	0.415036	2.16672	0.538434	0
SL4.0ch03:14362352-14362504	SL4.0ch03	14362352	14362504	cluster_38342	N	0	0	N	N	0	0	N	N	0	0	N	N	0	0	N	24	1	0.044	AAUAUUAUCCUGUGUCGGAACGUG	24	2	0.106	AAGGAUAGUAGUAGUGGACCGGGU	N	1	0.043	AAUAUUAUCCUGUGUCGGAACGUGA	2	24	0.641037	2.75597	0.268277	0
SL4.0ch03:14426470-14426588	SL4.0ch03	14426470	14426588	cluster_38360	N	0	0	N	N	0	0	N	N	0	0	N	N	0	0	N	N	0	0	N	24	1	0.053	UCUUGUGAUGAUGACUUCGAGGUU	N	0	0	N	1	24	0.172241	0.96952	0.799492	0
SL4.0ch03:14440672-14440991	SL4.0ch03	14440672	14440991	cluster_38362	N	0	0	N	N	0	0	N	N	1	0.035	AAUAUUUUAGAGGCUUAUACACGUG	24	6	0.299	UUUCCAUCUCAACAGACUUUCUUU	N	0	0	N	N	0	0	N	N	0	0	N	1	24	0.974975	2.18561	0.377261	0
SL4.0ch03:14473240-14473394	SL4.0ch03	14473240	14473394	cluster_38366	N	0	0	N	N	0	0	N	N	0	0	N	N	0	0	N	24	3	0.133	AGGAUAGUAUAUAAGAAUCGGAGU	N	0	0	N	N	0	0	N	1	24	0.473117	2.32882	0.489054	0
SL4.0ch03:14616441-14616581	SL4.0ch03	14616441	14616581	cluster_38396	N	0	0	N	N	0	0	N	N	0	0	N	24	1	0.05	UAGCUUGGACUGGAUCUUCAGGGU	N	0	0	N	N	0	0	N	N	0	0	N	1	24	0.138345	0.96952	0.799492	0
SL4.0ch03:14696347-14696372	SL4.0ch03	14696347	14696372	cluster_38403	21	4	0.109	CGAACUAGGACUAUUUUGACU	24	2	2	CGAACUAGGACUAUUUUGACUCUU	N	0	0	N	24	2	0.1	GCGAACUAGGACUAUUUUGACUCU	22	1	0.044	GCGAACUAGGACUAUUUUGACU	N	0	0	N	24	1	0.043	UUGCGAACUAGGACUAUUUUGACU	5	24	1.24799	-0.645307	0.699725	0
SL4.0ch03:15049021-15049165	SL4.0ch03	15049021	15049165	cluster_38462	23	1	0.027	UCAAACUAGGUCAUUCAUUUUUA	24	1	1	AAUGACUUUUUGAUCUUGUGGUUC	N	0	0	N	24	2	0.1	AAUGACUUUUUGAUCUUGUGGUUC	N	0	0	N	N	2	0.106	AAAAAUGAAUGACCUAGUUUG	24	3	0.128	AGAAAUGACUUUUUGAUCUUGUGG	4	24	1.2888	1.66504	0.347907	0
SL4.0ch03:15139791-15139924	SL4.0ch03	15139791	15139924	cluster_38499	N	0	0	N	N	0	0	N	N	0	0	N	N	0	0	N	N	0	0	N	N	0	0	N	24	1	0.043	AUAACAAACAUAGAACUGUAUAAU	1	24	0.13885	0.96952	0.799492	0
SL4.0ch03:15315610-15315912	SL4.0ch03	15315610	15315912	cluster_38568	N	0	0	N	N	0	0	N	N	0	0	N	24	1	0.05	ACGGGUACUGAGUAGAUAUCGGCC	N	0	0	N	24	1	0.053	ACGGGUACUGAGUAGAUAUCGGCC	24	2	0.086	ACGGGUACUGAGUAGAUAUCGGCC	3	24	0.588287	2.65833	0.296295	0
SL4.0ch03:15348941-15349068	SL4.0ch03	15348941	15349068	cluster_38575	N	0	0	N	N	0	0	N	N	0	0	N	N	0	0	N	N	0	0	N	24	2	0.106	UUUUAGUUUUGGUUCAGACUUUGC	N	0	0	N	1	24	0.344481	1.79762	0.634393	0
SL4.0ch03:15523606-15523824	SL4.0ch03	15523606	15523824	cluster_38625	N	0	0	N	N	0	0	N	N	0	0	N	N	0	0	N	24	2	0.089	CCCUUUUGUACAAUAAACUGUAAA	N	0	0	N	N	0	0	N	1	24	0.315411	1.76636	0.642723	0
SL4.0ch03:15613359-15613585	SL4.0ch03	15613359	15613585	cluster_38641	N	0	0	N	N	0	0	N	N	0	0	N	N	0	0	N	24	1	0.044	AUUGGCAGGACGGACCGUCACAGA	N	0	0	N	24	1	0.043	AUUGGCAGGACGGACCGUCACAGA	2	24	0.296556	1.69361	0.635038	0
SL4.0ch03:15920457-15920756	SL4.0ch03	15920457	15920756	cluster_38681	24	4	0.109	UACAACAAGACGGGUGAUUCC	N	0	0	N	22	1	0.035	UUAAAAUUCUUUGUCGGCUGAA	24	1	0.05	UAUCAAUGAUCCAACUGUUCGGUU	23	2	0.089	AUGAGCCUAGUGAUGAAUUGAUAC	24	3	0.159	AAUCACCCGUCUUGUUGUAGGAUU	N	0	0	N	5	24	1.46057	0.432959	0.788507	0
SL4.0ch03:15942372-15942483	SL4.0ch03	15942372	15942483	cluster_38693	22	2	0.054	UAUUAUUCAGGAUCUUAUACAC	N	0	0	N	N	0	0	N	24	1	0.05	AUAUUAUUCAGGAUCUUAUACACA	N	0	0	N	24	1	0.053	GUGUAUAAGAUCCUGAAUAAUAUC	24	1	0.043	GUGUAUAAGAUCCUGAAUAAUAUC	4	24	0.622031	0.707754	0.764248	0
SL4.0ch03:16059766-16059911	SL4.0ch03	16059766	16059911	cluster_38725	N	0	0	N	N	0	0	N	N	0	0	N	N	0	0	N	N	0	0	N	24	1	0.053	ACGUGAUGAAGACUGGCUAGAGGU	N	0	0	N	1	24	0.172241	0.96952	0.799492	0
SL4.0ch03:16071951-16072217	SL4.0ch03	16071951	16072217	cluster_38729	N	0	0	N	N	0	0	N	N	0	0	N	N	0	0	N	24	4	0.178	ACUAGGCGACAGACAGCAGGACGG	N	0	0	N	24	2	0.086	ACUAGGCGACAGACAGCAGGACGG	2	24	0.908523	3.27808	0.177146	0
SL4.0ch03:16359470-16359569	SL4.0ch03	16359470	16359569	cluster_38754	N	0	0	N	N	0	0	N	N	0	0	N	N	0	0	N	N	0	0	N	N	0	0	N	24	1	0.043	CGGUAUAAGAUCCUGAAUAAUAUC	1	24	0.13885	0.96952	0.799492	0
SL4.0ch03:16409650-16409832	SL4.0ch03	16409650	16409832	cluster_38763	N	0	0	N	N	0	0	N	N	0	0	N	N	0	0	N	24	1	0.044	AUUCUGUCCUGGUGUCAGAACGUG	N	0	0	N	N	0	0	N	1	24	0.157706	0.96952	0.799492	0
SL4.0ch03:16582849-16582996	SL4.0ch03	16582849	16582996	cluster_38783	N	0	0	N	N	0	0	N	N	0	0	N	24	1	0.05	GUGAUGAGACUAACGAAGCUAACG	N	0	0	N	N	0	0	N	N	0	0	N	1	24	0.138345	0.96952	0.799492	0
SL4.0ch03:16690807-16690903	SL4.0ch03	16690807	16690903	cluster_38792	N	0	0	N	N	0	0	N	N	0	0	N	N	0	0	N	24	1	0.044	AUACGAAGGAGCUACUGUAACGAC	N	0	0	N	N	0	0	N	1	24	0.157706	0.96952	0.799492	0
SL4.0ch03:1692541-1692716	SL4.0ch03	1692541	1692716	cluster_38826	24	1	0.027	AAACUCUAUGACUUGACCAAUAUU	N	0	0	N	N	0	0	N	N	0	0	N	24	1	0.044	UUUAAACUCUAUGACUUGACCAAU	N	0	0	N	24	1	0.043	AAACUCUAUGACUUGACCAAUAUU	3	24	0.382853	0.746556	0.802884	0
SL4.0ch03:17583433-17583460	SL4.0ch03	17583433	17583460	cluster_38890	N	0	0	N	N	0	0	N	N	0	0	N	24	2	0.1	AAUGGACGAUUUUCCAACCGAAUG	N	0	0	N	N	0	0	N	N	0	0	N	1	24	0.276691	1.65377	0.664483	0
SL4.0ch03:17597476-17597705	SL4.0ch03	17597476	17597705	cluster_38893	N	0	0	N	N	0	0	N	N	0	0	N	24	1	0.05	ACAAACCGACACGUAGAAAUAGCG	N	0	0	N	N	0	0	N	N	0	0	N	1	24	0.138345	0.96952	0.799492	0
SL4.0ch03:17778202-17778438	SL4.0ch03	17778202	17778438	cluster_38908	N	0	0	N	N	0	0	N	N	0	0	N	N	0	0	N	N	0	0	N	24	1	0.053	GUUUGAGUUGACCGAUGAUAUCUA	N	0	0	N	1	24	0.172241	0.96952	0.799492	0
SL4.0ch03:17853734-17853881	SL4.0ch03	17853734	17853881	cluster_38916	N	0	0	N	N	0	0	N	N	0	0	N	N	0	0	N	24	1	0.044	AUGGGCGAAACCUUCGGCAAGACU	N	0	0	N	N	0	0	N	1	24	0.157706	0.96952	0.799492	0
SL4.0ch03:18047483-18047694	SL4.0ch03	18047483	18047694	cluster_38949	N	0	0	N	N	0	0	N	N	0	0	N	N	0	0	N	N	0	0	N	N	0	0	N	24	1	0.043	ACUCUCUGAACCUUGUGACGGACA	1	24	0.13885	0.96952	0.799492	0
SL4.0ch03:18234794-18234843	SL4.0ch03	18234794	18234843	cluster_38984	N	0	0	N	N	0	0	N	N	0	0	N	N	0	0	N	N	0	0	N	24	1	0.053	CGUUUCGAUUGGCUUAAAAGUAGC	N	0	0	N	1	24	0.172241	0.96952	0.799492	0
SL4.0ch03:18353831-18353864	SL4.0ch03	18353831	18353864	cluster_38998	N	0	0	N	N	0	0	N	N	0	0	N	N	0	0	N	N	0	0	N	24	3	0.159	AUUAUUCAGAGUCGUCACUUGAAU	N	0	0	N	1	24	0.516722	2.43646	0.455977	0
SL4.0ch03:18372425-18372659	SL4.0ch03	18372425	18372659	cluster_39006	N	0	0	N	N	0	0	N	N	0	0	N	N	0	0	N	N	0	0	N	N	0	0	N	24	1	0.043	AGUAGUGAGAUUAGGGGAUCGGGC	1	24	0.13885	0.96952	0.799492	0
SL4.0ch03:18372753-18372918	SL4.0ch03	18372753	18372918	cluster_39007	N	0	0	N	N	0	0	N	N	0	0	N	24	1	0.05	CGUGUCAGUACGUGAAACUAUGCU	N	0	0	N	N	0	0	N	N	0	0	N	1	24	0.138345	0.96952	0.799492	0
SL4.0ch03:18373113-18373352	SL4.0ch03	18373113	18373352	cluster_39008	N	0	0	N	N	0	0	N	N	0	0	N	24	2	0.1	AACUCUAGCCUGUCUUCCUUACUC	N	0	0	N	N	0	0	N	N	0	0	N	1	24	0.276691	1.65377	0.664483	0
SL4.0ch03:18409444-18409657	SL4.0ch03	18409444	18409657	cluster_39016	N	0	0	N	N	0	0	N	N	0	0	N	N	0	0	N	24	2	0.089	UCGAACUUUAAGACAUCAAGACGC	N	0	0	N	N	0	0	N	1	24	0.315411	1.76636	0.642723	0
SL4.0ch03:18540284-18540404	SL4.0ch03	18540284	18540404	cluster_39053	N	0	0	N	N	0	0	N	N	0	0	N	24	2	0.1	UAUUUCCAAAUUUGCUUGUGCCUC	N	0	0	N	N	0	0	N	N	0	0	N	1	24	0.276691	1.65377	0.664483	0
SL4.0ch03:18589011-18589157	SL4.0ch03	18589011	18589157	cluster_39065	22	3	0.082	AGGAUGACAUGUAGGACAGUGU	N	0	0	N	21	3	0.105	AGGAUGACAUGUAGGACAGUG	24	2	0.1	AAUAGUUGAAGUGUCUGUUUGUGC	24	2	0.089	AACAAAUAGACACUGUCCUACAUG	21	2	0.106	AGGAUGACAUGUAGGACAGUG	24	2	0.086	AAGUUGAAUAGUUGAAGUGUCUGU	6	24	1.90789	0.353866	0.787571	0
SL4.0ch03:18655348-18655568	SL4.0ch03	18655348	18655568	cluster_39081	N	0	0	N	N	0	0	N	N	0	0	N	24	1	0.05	GUGUGAUCCGUCGGCAUAGUCAGU	24	5	0.222	GUCGUGUGAUCCGUCGGCAUAGUC	N	0	0	N	N	0	0	N	2	24	0.926874	3.30265	0.17873	0
SL4.0ch03:18663331-18663501	SL4.0ch03	18663331	18663501	cluster_39087	N	0	0	N	N	0	0	N	N	0	0	N	24	1	0.05	UUACUAUCCUGGUGGCAGAACGUG	N	0	0	N	N	0	0	N	N	0	0	N	1	24	0.138345	0.96952	0.799492	0
SL4.0ch03:18669600-18669857	SL4.0ch03	18669600	18669857	cluster_39088	N	0	0	N	N	0	0	N	N	0	0	N	24	1	0.05	UUGGUAAAUGAUUGGGGUUAAGAU	N	0	0	N	N	0	0	N	N	0	0	N	1	24	0.138345	0.96952	0.799492	0
SL4.0ch03:18826339-18826562	SL4.0ch03	18826339	18826562	cluster_39139	N	0	0	N	N	0	0	N	N	0	0	N	N	0	0	N	24	1	0.044	AGGUACCGCUAUUUCCUUAACAGG	24	1	0.053	AGGUACCGCUAUUUCCUUAACAGG	N	0	0	N	2	24	0.329946	1.76933	0.607075	0
SL4.0ch03:18872724-18872805	SL4.0ch03	18872724	18872805	cluster_39161	N	0	0	N	N	0	0	N	N	0	0	N	24	3	0.149	ACUGGGCGAAAUAAAACGAUAAAA	N	0	0	N	N	0	0	N	N	0	0	N	1	24	0.415036	2.16672	0.538434	0
SL4.0ch03:18985765-18985850	SL4.0ch03	18985765	18985850	cluster_39185	N	0	0	N	N	0	0	N	N	0	0	N	N	0	0	N	N	0	0	N	N	0	0	N	24	1	0.043	AUAUGUGUGGACCAAUUCAACCUG	1	24	0.13885	0.96952	0.799492	0
SL4.0ch03:18987710-18987826	SL4.0ch03	18987710	18987826	cluster_39186	N	0	0	N	N	0	0	N	N	0	0	N	N	0	0	N	N	0	0	N	N	0	0	N	24	1	0.043	AAUGGAUCUGUAUUGAUAUCAAGC	1	24	0.13885	0.96952	0.799492	0
SL4.0ch03:18994954-18995113	SL4.0ch03	18994954	18995113	cluster_39189	N	0	0	N	N	0	0	N	N	0	0	N	24	2	0.1	UAAACAGGUCGUUACAUUUAAUGU	N	0	0	N	N	0	0	N	N	0	0	N	1	24	0.276691	1.65377	0.664483	0
SL4.0ch03:19446311-19446410	SL4.0ch03	19446311	19446410	cluster_39242	N	0	0	N	N	0	0	N	N	0	0	N	N	0	0	N	N	0	0	N	N	0	0	N	24	2	0.086	UUUGUAUUGCUUCUUUCAUCACAG	1	24	0.277701	1.65682	0.663892	0
SL4.0ch03:19447806-19447847	SL4.0ch03	19447806	19447847	cluster_39244	N	0	0	N	N	0	0	N	N	0	0	N	24	1	0.05	AAAAUAUGUCGGUGCGGGAGCAUU	N	0	0	N	N	0	0	N	N	0	0	N	1	24	0.138345	0.96952	0.799492	0
SL4.0ch03:19454970-19455012	SL4.0ch03	19454970	19455012	cluster_39253	N	0	0	N	N	0	0	N	23	1	0.035	AACAAGAAUUCUUGAACAACAAA	24	2	0.1	AAACAAGAAUUCUUGAACAACAAA	N	0	0	N	24	1	0.053	AAACAAGAAUUCUUGAACAACAAA	N	0	0	N	3	24	0.593834	1.27861	0.622184	0
SL4.0ch03:19903613-19903715	SL4.0ch03	19903613	19903715	cluster_39351	N	0	0	N	N	0	0	N	N	0	0	N	N	0	0	N	24	1	0.044	AAUCUGACGUGGUAGAUAACUAUC	N	0	0	N	24	1	0.043	AAUCUGACGUGGUAGAUAACUAUC	2	24	0.296556	1.69361	0.635038	0
SL4.0ch03:20033887-20033922	SL4.0ch03	20033887	20033922	cluster_39370	N	0	0	N	N	0	0	N	N	0	0	N	N	0	0	N	N	0	0	N	N	0	0	N	24	2	0.086	AUGAAAUCCACUGUUUAACCCCAC	1	24	0.277701	1.65682	0.663892	0
SL4.0ch03:20066585-20067003	SL4.0ch03	20066585	20067003	cluster_39374	N	0	0	N	N	0	0	N	N	0	0	N	24	1	0.05	ACUCAAUGUUAGGACCGAAAAAUA	N	0	0	N	N	0	0	N	N	0	0	N	1	24	0.138345	0.96952	0.799492	0
SL4.0ch03:2012192-2012411	SL4.0ch03	2012192	2012411	cluster_39384	23	3	0.082	UACUAUUUUGAACUUUUGAAAAU	23	2	2	AAAACUACUAUUUUGAACUUUUG	N	0	0	N	24	3	0.149	UGGGCUUUCACGAAUUAAUUUGAG	N	0	0	N	N	0	0	N	24	1	0.043	CUACUAUUUUGAACUUUUGAAAAU	4	24	1.14233	-0.466092	0.801341	0
SL4.0ch03:20376533-20376707	SL4.0ch03	20376533	20376707	cluster_39413	N	0	0	N	N	0	0	N	N	0	0	N	N	0	0	N	N	0	0	N	24	2	0.106	AGACUCUGGAAAAAUUGUAUACUG	N	0	0	N	1	24	0.344481	1.79762	0.634393	0
SL4.0ch03:20493002-20493063	SL4.0ch03	20493002	20493063	cluster_39427	N	0	0	N	23	1	1	UCGUGUUACCACUUAGUAGAGUC	24	1	0.035	AUAGAGUCUGACACCUGCCCGAUG	24	1	0.05	CGUGUUACCACUUAGUAGAGUCAU	24	1	0.044	AUAGAGUCUGACACCUGCCCGAUG	N	0	0	N	24	6	0.257	CGUGUUACCACUUAGUAGAGUCAU	5	24	1.43883	1.61018	0.365956	0
SL4.0ch03:20612094-20612270	SL4.0ch03	20612094	20612270	cluster_39487	N	0	0	N	N	0	0	N	N	0	0	N	N	0	0	N	24	2	0.089	AUAAAGAAAUCUGACCCGAACUGG	N	0	0	N	N	0	0	N	1	24	0.315411	1.76636	0.642723	0
SL4.0ch03:207724-207793	SL4.0ch03	207724	207793	cluster_39519	24	1	0.027	ACCGUCUUAGCUCAGUGGUAGAGC	N	0	0	N	N	0	0	N	24	1	0.05	ACCGUCUUAGCUCAGUGGUAGAGC	N	0	0	N	24	2	0.106	ACCGUCUUAGCUCAGUGGUAGAGC	24	1	0.043	ACCGUCUUAGCUCAGUGGUAGAGC	4	24	0.707974	1.76877	0.437879	0
SL4.0ch03:21319862-21319906	SL4.0ch03	21319862	21319906	cluster_39569	N	0	0	N	N	0	0	N	N	0	0	N	N	0	0	N	N	0	0	N	24	2	0.106	AUAGGGAUAAAAUGUUAAUUCAAC	N	0	0	N	1	24	0.344481	1.79762	0.634393	0
SL4.0ch03:21547175-21547372	SL4.0ch03	21547175	21547372	cluster_39581	N	0	0	N	24	1	1	GUCUAGUCGAGUCUUAAGGAACGG	N	0	0	N	24	1	0.05	UUAAGACUCGACUAGACUCGUUCU	N	0	0	N	24	2	0.106	UUCCUUAAGACUCGACUAGACUCG	N	0	0	N	3	24	0.647602	1.35665	0.593256	0
SL4.0ch03:22531186-22531369	SL4.0ch03	22531186	22531369	cluster_39682	N	0	0	N	N	0	0	N	N	0	0	N	N	0	0	N	N	0	0	N	N	0	0	N	24	1	0.043	ACCCACACUUACCUACCUACGUGA	1	24	0.13885	0.96952	0.799492	0
SL4.0ch03:22531850-22532179	SL4.0ch03	22531850	22532179	cluster_39683	N	0	0	N	N	0	0	N	N	0	0	N	24	1	0.05	AAAGACAGGUACUGAGUAGAUAUC	N	0	0	N	24	1	0.053	AAAGACAGGUACUGAGUAGAUAUC	N	0	0	N	2	24	0.310586	1.69152	0.629792	0
SL4.0ch03:23053799-23053901	SL4.0ch03	23053799	23053901	cluster_39802	N	0	0	N	N	0	0	N	N	0	0	N	24	1	0.05	CAUUCUGUUCUGAAAUCUGCAAGC	N	0	0	N	N	0	0	N	N	0	0	N	1	24	0.138345	0.96952	0.799492	0
SL4.0ch03:23229248-23229329	SL4.0ch03	23229248	23229329	cluster_39816	N	0	0	N	N	0	0	N	N	0	0	N	N	0	0	N	24	1	0.044	AAACGGAUACACGUGCAACGCAUG	N	0	0	N	N	0	0	N	1	24	0.157706	0.96952	0.799492	0
SL4.0ch03:23235704-23235963	SL4.0ch03	23235704	23235963	cluster_39823	N	0	0	N	23	2	2	AUUUUGGAAGAUGCAGAUCGAAG	21	2	0.07	UUUCGAUCCUAACAACUGGUA	24	1	0.05	AUGGAACCGAUUUCAGAUUUUGGA	N	2	0.089	UCUGCAUCUUCCAAAAUCU	24	1	0.053	AUGGAACCGAUUUCAGAUUUUGGA	24	1	0.043	CUUCGAUCUGCAUCUUCCAAAAUC	5	24	1.3842	-0.0233116	0.98817	0
SL4.0ch03:23236251-23236590	SL4.0ch03	23236251	23236590	cluster_39824	24	2	0.054	UUGAUCUACGCUGAGAGCACUGCC	23	3	3	GAGAAUACACUUUCGGACGAACU	N	0	0	N	N	0	0	N	24	1	0.044	ACUUGUUGGAACUGUGGAGAAUAC	N	0	0	N	24	2	0.086	UUGUUGGAACUGUGGAGAAUACAC	4	24	1.10233	-0.977191	0.606746	0
SL4.0ch03:23582132-23582240	SL4.0ch03	23582132	23582240	cluster_39899	N	0	0	N	N	0	0	N	N	0	0	N	N	0	0	N	N	0	0	N	N	0	0	N	24	1	0.043	AGACUAAUAAAGAGAUACUGAAGU	1	24	0.13885	0.96952	0.799492	0
SL4.0ch03:23624507-23624600	SL4.0ch03	23624507	23624600	cluster_39923	N	0	0	N	N	0	0	N	N	0	0	N	24	4	0.199	AUUUUGGCUAGAUAUAUUUACUCU	N	0	0	N	N	0	0	N	N	0	0	N	1	24	0.553381	2.58085	0.417342	0
SL4.0ch03:23629851-23630032	SL4.0ch03	23629851	23630032	cluster_39924	N	0	0	N	N	0	0	N	N	0	0	N	N	0	0	N	N	0	0	N	24	3	0.159	AAAGACAUACUGUAGGCUACGAGG	N	0	0	N	1	24	0.516722	2.43646	0.455977	0
SL4.0ch03:23633454-23633715	SL4.0ch03	23633454	23633715	cluster_39927	N	0	0	N	N	0	0	N	N	0	0	N	N	0	0	N	N	0	0	N	N	0	0	N	24	1	0.043	GAUUUGGUAAUUUGAAGUAGAUGU	1	24	0.13885	0.96952	0.799492	0
SL4.0ch03:23847360-23847473	SL4.0ch03	23847360	23847473	cluster_39967	N	1	0.027	AAGUAGACUAACCUACUGUAGAAUG	N	0	0	N	N	0	0	N	N	0	0	N	N	0	0	N	24	3	0.159	AAUUUUACAAGGAAAGUAGACUAA	N	0	0	N	1	24	0.603019	1.47993	0.602693	0
SL4.0ch03:23881417-23881496	SL4.0ch03	23881417	23881496	cluster_39981	N	0	0	N	N	0	0	N	N	0	0	N	N	0	0	N	N	0	0	N	N	0	0	N	24	2	0.086	UGAUGACUUCCAGAUUUUGUUAAU	1	24	0.277701	1.65682	0.663892	0
SL4.0ch03:2417201-2417226	SL4.0ch03	2417201	2417226	cluster_40039	N	0	0	N	N	0	0	N	N	0	0	N	24	3	0.149	AAUUGUAGUAAAUAGUAGAGGUGU	N	0	0	N	24	1	0.053	UUGUAGUAAAUAGUAGAGGUGUAC	N	0	0	N	2	24	0.587277	2.65492	0.343248	0
SL4.0ch03:24254323-24254356	SL4.0ch03	24254323	24254356	cluster_40062	N	0	0	N	N	0	0	N	N	0	0	N	24	2	0.1	AUUAUUACCAUCUUUUGUGCUACU	N	0	0	N	N	0	0	N	N	0	0	N	1	24	0.276691	1.65377	0.664483	0
SL4.0ch03:24262604-24262871	SL4.0ch03	24262604	24262871	cluster_40067	N	0	0	N	N	0	0	N	N	0	0	N	24	1	0.05	CUGAGUAGAUAUCAUAGACCAACU	24	1	0.044	GUUGGUCUAUGAUAUCUACUCAGU	N	0	0	N	N	0	0	N	2	24	0.296051	1.69155	0.635647	0
SL4.0ch03:24274557-24274975	SL4.0ch03	24274557	24274975	cluster_40077	N	3	0.082	AACGAUGAUUGACUUUUUUUUUUAAAA	N	0	0	N	20	1	0.035	UCAAUCAUCGUUGGACCCAU	24	1	0.05	AAUCAUCGUUGGACCCAUAAGAUA	N	0	0	N	N	0	0	N	24	4	0.171	AGCGUAACUCCGUAACUCAAUAGC	3	24	1.09754	0.318886	0.867672	0
SL4.0ch03:24440020-24440069	SL4.0ch03	24440020	24440069	cluster_40086	N	0	0	N	N	0	0	N	N	0	0	N	N	0	0	N	24	1	0.044	UUUCACGUGUACAAGCCUCUAAAA	24	1	0.053	UUUUAGAGGCUUGUACACGUGAAA	N	0	0	N	2	24	0.329946	1.76933	0.607075	0
SL4.0ch03:24452961-24453200	SL4.0ch03	24452961	24453200	cluster_40094	N	0	0	N	N	0	0	N	N	0	0	N	N	0	0	N	N	0	0	N	N	0	0	N	24	2	0.086	CAUUUAGAACUUUUGUCACCGGGC	1	24	0.277701	1.65682	0.663892	0
SL4.0ch03:24563093-24563461	SL4.0ch03	24563093	24563461	cluster_40101	N	0	0	N	24	2	2	UUGAUCUUCUUAAUACCUGUUAUU	22	1	0.035	UUGAUCUUCUUAAUACCUGUUA	24	2	0.1	ACAUCCUAUCUAAACCUCCACACU	N	0	0	N	N	0	0	N	N	0	0	N	3	24	0.751144	-1.03332	0.664697	0
SL4.0ch03:24735706-24735909	SL4.0ch03	24735706	24735909	cluster_40129	22	4	0.109	CUAUACGUCGGGUUUAGAGGCC	24	2	2	AGGGCCGAUGAAAAAUCUAUACGU	N	0	0	N	N	0	0	N	24	1	0.044	AUGAAAAAUCUAUACGUCGGGUUU	N	0	0	N	N	0	0	N	3	24	0.832446	-2.30959	0.296264	0
SL4.0ch03:24873008-24873175	SL4.0ch03	24873008	24873175	cluster_40143	N	0	0	N	N	0	0	N	N	0	0	N	24	1	0.05	GAAUGAUUUUUGAACUCUUACGUG	N	0	0	N	N	0	0	N	N	0	0	N	1	24	0.138345	0.96952	0.799492	0
SL4.0ch03:25463752-25463945	SL4.0ch03	25463752	25463945	cluster_40215	N	0	0	N	N	0	0	N	N	0	0	N	N	0	0	N	N	0	0	N	N	0	0	N	24	1	0.043	UUUGGAUCUUUUGGUAAUAUACAG	1	24	0.13885	0.96952	0.799492	0
SL4.0ch03:2587228-2587307	SL4.0ch03	2587228	2587307	cluster_40259	22	2	0.054	CAUAGAUUGAGAGGUACUCGUG	24	7	7	AAAUGUGACCUUAUUAUAAUAUAA	N	0	0	N	24	1	0.05	UCGGACAUAGAUUGAGAGGUACUC	N	0	0	N	23	1	0.053	AAAUGUGACCUUAUUAUAAUAUA	N	0	0	N	4	24	1.63661	-2.51009	0.1617	0
SL4.0ch03:26291077-26291256	SL4.0ch03	26291077	26291256	cluster_40324	N	0	0	N	N	0	0	N	N	0	0	N	N	0	0	N	N	0	0	N	N	0	0	N	24	1	0.043	AAGACUACAUUCUGAAUGCCGAUU	1	24	0.13885	0.96952	0.799492	0
SL4.0ch03:26629309-26629563	SL4.0ch03	26629309	26629563	cluster_40378	N	0	0	N	N	0	0	N	N	0	0	N	N	0	0	N	24	1	0.044	AUCUGAUACUGGGGUAGUGACUCC	24	1	0.053	AUCUGAUACUGGGGUAGUGACUCC	N	0	0	N	2	24	0.329946	1.76933	0.607075	0
SL4.0ch03:26637127-26637318	SL4.0ch03	26637127	26637318	cluster_40381	N	0	0	N	N	0	0	N	N	0	0	N	N	0	0	N	N	0	0	N	24	1	0.053	GUGACUUGAGUUUUCAUUUGAAUC	N	0	0	N	1	24	0.172241	0.96952	0.799492	0
SL4.0ch03:26882702-26883020	SL4.0ch03	26882702	26883020	cluster_40408	N	0	0	N	N	0	0	N	N	0	0	N	N	0	0	N	24	1	0.044	ACAGUUGAUUUUGGAUAAAAAAAA	N	0	0	N	24	1	0.043	AUCCAAAAUCAACUGUAGGUAUCA	2	24	0.296556	1.69361	0.635038	0
SL4.0ch03:26895750-26895966	SL4.0ch03	26895750	26895966	cluster_40418	N	0	0	N	N	0	0	N	N	0	0	N	N	0	0	N	N	0	0	N	N	0	0	N	24	1	0.043	UGAAACCCGUAGGCAGAGAAGGCC	1	24	0.13885	0.96952	0.799492	0
SL4.0ch03:26957033-26957126	SL4.0ch03	26957033	26957126	cluster_40428	N	0	0	N	N	0	0	N	N	0	0	N	24	1	0.05	AUCCGCUAGGGUAAGCAAGAACCU	N	0	0	N	N	0	0	N	N	0	0	N	1	24	0.138345	0.96952	0.799492	0
SL4.0ch03:27513574-27513921	SL4.0ch03	27513574	27513921	cluster_40490	N	0	0	N	23	2	2	CAAUAAUCAAUUAUCGGACCACU	N	0	0	N	N	0	0	N	24	1	0.044	UUAUCGGACCACUGAACCUAACUC	24	1	0.053	UGGCUCUGAUACCACUUCAUAGGA	24	2	0.086	UCUUGGCGGGUGUAGUUCUAGCUA	4	24	0.937198	0.598412	0.77304	0
SL4.0ch03:27627502-27627563	SL4.0ch03	27627502	27627563	cluster_40511	N	0	0	N	N	0	0	N	N	0	0	N	24	1	0.05	ACCAUUUUUUAGGUGAUCAGGAUU	N	0	0	N	N	0	0	N	N	0	0	N	1	24	0.138345	0.96952	0.799492	0
SL4.0ch03:27632854-27633167	SL4.0ch03	27632854	27633167	cluster_40522	N	0	0	N	N	0	0	N	N	0	0	N	24	2	0.1	AAAUUUGUUCGUGGACCUCCGUCA	N	0	0	N	N	0	0	N	N	0	0	N	1	24	0.276691	1.65377	0.664483	0
SL4.0ch03:27961328-27961456	SL4.0ch03	27961328	27961456	cluster_40590	23	1	0.027	AUUUUUGUUGGCAGUGAAGAAGA	N	0	0	N	N	0	0	N	24	1	0.05	AGAUUUUUGUUGGCAGUGAAGAAG	N	0	0	N	24	1	0.053	AGAUUUUUGUUGGCAGUGAAGAAG	24	2	0.086	AAGAUUUUUGUUGGCAGUGAAGAA	4	24	0.674584	1.71107	0.457703	0
SL4.0ch03:28087362-28087499	SL4.0ch03	28087362	28087499	cluster_40613	N	0	0	N	22	3	3	AAUACAUAGGCUGAAAAUAAUC	24	1	0.035	AUAAUACAUAGGCUGAAAAUAAUC	24	1	0.05	AUAAUACAUAGGCUGAAAAUAAUC	N	0	0	N	N	0	0	N	N	0	0	N	3	24	0.777574	-2.16416	0.35241	0
SL4.0ch03:28125111-28125160	SL4.0ch03	28125111	28125160	cluster_40620	N	0	0	N	N	0	0	N	N	0	0	N	24	1	0.05	AUGUUCAGACCCAUUUUAUUCAGA	N	0	0	N	N	0	0	N	N	0	0	N	1	24	0.138345	0.96952	0.799492	0
SL4.0ch03:28151333-28151440	SL4.0ch03	28151333	28151440	cluster_40624	N	0	0	N	N	0	0	N	N	0	0	N	N	0	0	N	N	0	0	N	24	2	0.106	AAGACUAUGUAUCUAUAAACUUCU	N	0	0	N	1	24	0.344481	1.79762	0.634393	0
SL4.0ch03:28199954-28200209	SL4.0ch03	28199954	28200209	cluster_40633	N	0	0	N	N	0	0	N	N	0	0	N	24	3	0.149	AUCGCGUAUUACUAUGAAAUUCAU	N	0	0	N	N	0	0	N	N	0	0	N	1	24	0.415036	2.16672	0.538434	0
SL4.0ch03:28207954-28208177	SL4.0ch03	28207954	28208177	cluster_40636	N	0	0	N	N	0	0	N	N	0	0	N	N	0	0	N	N	0	0	N	24	2	0.106	AUUAUAGUACUAGAUGAAGAACGU	24	3	0.128	AAUUGAAAUUGUUAGGCCGUGUGA	2	24	0.761032	3.01958	0.23782	0
SL4.0ch03:28343513-28343641	SL4.0ch03	28343513	28343641	cluster_40665	N	0	0	N	N	0	0	N	N	0	0	N	N	0	0	N	N	0	0	N	24	2	0.106	UAGAUUUUUUUGAUAACUGCAUUA	N	0	0	N	1	24	0.344481	1.79762	0.634393	0
SL4.0ch03:28345275-28345355	SL4.0ch03	28345275	28345355	cluster_40667	N	0	0	N	N	0	0	N	N	0	0	N	N	0	0	N	24	2	0.089	AAUGUCUAGGAAAGGUAGCGAAAU	N	0	0	N	N	0	0	N	1	24	0.315411	1.76636	0.642723	0
SL4.0ch03:28547253-28547331	SL4.0ch03	28547253	28547331	cluster_40714	N	0	0	N	N	0	0	N	N	0	0	N	N	0	0	N	24	1	0.044	AUUAGAAUAUGUAGGGAUAACGCC	24	1	0.053	AUUAGAAUAUGUAGGGAUAACGCC	N	0	0	N	2	24	0.329946	1.76933	0.607075	0
SL4.0ch03:28882706-28882969	SL4.0ch03	28882706	28882969	cluster_40738	N	0	0	N	N	0	0	N	N	0	0	N	N	0	0	N	N	0	0	N	24	2	0.106	UGGGAGGACGUCCUUCAGAGGAAG	N	0	0	N	1	24	0.344481	1.79762	0.634393	0
SL4.0ch03:28883951-28884187	SL4.0ch03	28883951	28884187	cluster_40739	N	0	0	N	N	0	0	N	N	0	0	N	N	1	0.05	CCGACAAGUAGACUUAGG	N	0	0	N	24	1	0.053	CAUGAACCGACAAGUAGACUUAGG	N	0	0	N	1	24	0.310586	1.69152	0.629792	0
SL4.0ch03:2906961-2907112	SL4.0ch03	2906961	2907112	cluster_40751	22	2	0.054	GUGGUUUGUGAGCUAUUGCAUG	24	4	4	UGCGACGAGCUCGACUCAGAAGGC	N	0	0	N	N	0	0	N	24	1	0.044	UGCGACGAGCUCGACUCAGAAGGC	N	0	0	N	N	0	0	N	3	24	0.989401	-2.56807	0.226467	0
SL4.0ch03:29179063-29179265	SL4.0ch03	29179063	29179265	cluster_40781	23	3	0.082	AAAAUUCUGGAGAAAAACAAAAC	24	1	1	AAAAAUUCUGGAGAAAAACAAAAC	N	0	0	N	N	0	0	N	N	0	0	N	24	1	0.053	AAAAAUUCUGGAGAAAAACAAAAC	24	1	0.043	GGGGAAAAUAUUUCAAAAAAAGGC	4	24	0.734758	-0.94566	0.667247	0
SL4.0ch03:29257506-29257826	SL4.0ch03	29257506	29257826	cluster_40810	21	1	0.027	GAGUGGGGUGUUUAUACUGGA	N	0	0	N	22	2	0.07	UCGAGAAUCUGUUGGGAAAGAC	24	2	0.1	AUCGAGAAUCUGUUGGGAAAGACA	N	0	0	N	24	1	0.053	CUUGCUGCCUUACUAUCAUAUUGA	24	1	0.043	AGAAUCUGUUGGGAAAGACAAGGC	5	24	0.963885	0.244074	0.896605	0
SL4.0ch03:29446239-29446404	SL4.0ch03	29446239	29446404	cluster_40853	N	0	0	N	N	0	0	N	N	0	0	N	24	1	0.05	UUGUUAGGACCUUAACUUACCCUU	N	0	0	N	N	0	0	N	N	0	0	N	1	24	0.138345	0.96952	0.799492	0
SL4.0ch03:29446526-29446616	SL4.0ch03	29446526	29446616	cluster_40855	N	0	0	N	N	0	0	N	N	0	0	N	N	0	0	N	24	2	0.089	AAACAGGUCGUUACAGUUAUGGUU	N	0	0	N	N	0	0	N	1	24	0.315411	1.76636	0.642723	0
SL4.0ch03:29471015-29471111	SL4.0ch03	29471015	29471111	cluster_40867	N	3	0.082	AAGUGUGUCUCUAGGAUUUCGGGCU	N	6	6	GUCUCUAGGAUUUCGGGCU	N	0	0	N	24	1	0.05	AGUGUGUCUCUAGGAUUUCGGGCU	24	1	0.044	UUUCGGGCUUACGUUGAGAGGGUA	23	2	0.106	CCUAGAGACACACUUAUACUAUU	24	1	0.043	GUGUGUCUCUAGGAUUUCGGGCUU	4	24	2.02693	-1.07374	0.440456	0
SL4.0ch03:29541560-29541719	SL4.0ch03	29541560	29541719	cluster_40888	N	0	0	N	N	0	0	N	N	0	0	N	N	0	0	N	N	0	0	N	N	0	0	N	24	1	0.043	GUUGUUUGUUUGUUGAAGGAAGAC	1	24	0.13885	0.96952	0.799492	0
SL4.0ch03:29541791-29542023	SL4.0ch03	29541791	29542023	cluster_40889	24	3	0.082	AUUUCGAACUAAUACCUUACUGAU	N	0	0	N	23	1	0.035	UUCGAACUAAUACCUUACUGAUA	N	0	0	N	N	0	0	N	24	1	0.053	AUUUCGAACUAAUACCUUACUGAU	24	1	0.043	ACAAUCUGUUAAAUUUCGAACUAA	4	24	0.714886	-0.901083	0.684101	0
SL4.0ch03:2969900-2970132	SL4.0ch03	2969900	2970132	cluster_40906	23	1	0.027	GUACUUUUGAAAUUGCUGAAACU	N	0	0	N	N	2	0.07	AAAAGUACUUUUGAAAUU	24	1	0.05	GUACUUUUGAAAUUGCUGAAACUU	24	2	0.089	AGUACUUUUGAAAUUGCUGAAACU	24	1	0.053	AGUACUUUUGAAAUUGCUGAAACU	23	2	0.086	GUACUUUUGAAAUUGCUGAAACU	5	24	1.2798	0.855553	0.597175	0
SL4.0ch03:29730147-29730265	SL4.0ch03	29730147	29730265	cluster_40909	N	0	0	N	N	0	0	N	N	0	0	N	N	0	0	N	N	0	0	N	24	2	0.106	AUUUGAACUAAGACUGGAACCAUU	N	0	0	N	1	24	0.344481	1.79762	0.634393	0
SL4.0ch03:29823505-29823667	SL4.0ch03	29823505	29823667	cluster_40916	23	3	0.082	AAUUGAUUUGCUAUGACGGAGAAC	N	1	1	AGAAAUUUUGACGUUGGAAAAAAAA	N	1	0.035	UGACGUUGGAAAAAAAAUUGAUUUG	24	1	0.05	AAUUGAUUUGCUAUGACGGAGAAC	N	0	0	N	N	0	0	N	24	2	0.086	ACUAAAAAACGAACUGAUAUCUGC	3	24	0.984616	-0.837411	0.647622	0
SL4.0ch03:29864066-29864234	SL4.0ch03	29864066	29864234	cluster_40927	N	0	0	N	N	0	0	N	N	0	0	N	N	0	0	N	N	0	0	N	N	0	0	N	24	2	0.086	GGUGAGUUAGAAUGAUGAGACUGU	1	24	0.277701	1.65682	0.663892	0
SL4.0ch03:30285026-30285145	SL4.0ch03	30285026	30285145	cluster_40972	N	0	0	N	N	0	0	N	N	0	0	N	24	4	0.199	ACGUCAGCACUUUUAUCCAAACGC	N	0	0	N	N	0	0	N	N	0	0	N	1	24	0.553381	2.58085	0.417342	0
SL4.0ch03:30552600-30553021	SL4.0ch03	30552600	30553021	cluster_41022	N	0	0	N	N	0	0	N	N	0	0	N	24	2	0.1	AAUAUGUCUGCCAUUUGAAAAAAC	N	0	0	N	24	1	0.053	AAAUAUGUCUGCCAUUUGAAAAAA	N	0	0	N	2	24	0.448931	2.2624	0.460498	0
SL4.0ch03:30553716-30553914	SL4.0ch03	30553716	30553914	cluster_41025	23	1	0.027	UUUGUCAUUCUGAUUCUCAAAGU	N	0	0	N	N	0	0	N	N	0	0	N	N	0	0	N	24	1	0.053	ACAUGUCGAAAAGCAACUUAAACU	24	2	0.086	CUUAAACUGUCUCUUCUAUAUAAG	3	24	0.536239	1.31791	0.622051	0
SL4.0ch03:3083813-3084069	SL4.0ch03	3083813	3084069	cluster_41064	N	0	0	N	24	4	4	AAAAAUGGAAAUGAACAUACAACA	24	1	0.035	AUGGAAAUGAACAUACAACAUCUC	24	2	0.1	AUGAACAUACAACAUCUCCAUAGA	22	2	0.089	UUCAUUCCAUCUUCGUAGUAGU	24	1	0.053	UUUUCAUUCCAUCUUCGUAGUAGU	24	1	0.043	AUUCCAUCUUCGUAGUAGUAUAAU	6	24	1.7072	-0.145254	0.921817	0
SL4.0ch03:30857572-30857742	SL4.0ch03	30857572	30857742	cluster_41066	23	2	0.054	UUACCCGAUCUCUGAUUCGUUGA	N	0	0	N	22	3	0.105	CUUACCCGAUCUCUGAUUCGUU	24	3	0.149	AUUUAUGCGGGGGUUGCAAGUAGC	N	0	0	N	24	1	0.053	AUUUAUGCGGGGGUUGCAAGUAGC	24	1	0.043	AUUUAUGCGGGGGUUGCAAGUAGC	5	24	1.33343	-0.14864	0.928154	0
SL4.0ch03:31202428-31202511	SL4.0ch03	31202428	31202511	cluster_41167	N	0	0	N	N	0	0	N	22	4	0.139	AUAAAAGGUCUUGUAUAAUUAAUU	24	1	0.05	AUAAAAGGUCUUGUAUAAUUAAUU	24	2	0.089	AUAAAAGGUCUUGUAUAAUUAAUU	N	0	0	N	24	1	0.043	AAAGGUCUUGUAUAAUUAAUUAUA	4	24	1.17222	-0.334703	0.860725	0
SL4.0ch03:31222417-31222792	SL4.0ch03	31222417	31222792	cluster_41176	24	1	0.027	AGUACUUUUUUAUUGGCAUAAAUU	N	0	0	N	20	2	0.07	UUGUGGAUUUCUCGAGAUGC	N	0	0	N	N	3	0.133	AAGGCUUGACGGAGAAUAGACUUGU	24	2	0.106	CUUCAAGGCUUGACGGAGAAUAGA	N	0	0	N	3	24	1.1937	0.676507	0.72006	0
SL4.0ch03:31303177-31303281	SL4.0ch03	31303177	31303281	cluster_41188	N	0	0	N	N	0	0	N	N	0	0	N	N	0	0	N	N	0	0	N	24	5	0.265	ACGGUCUAGUUUAAGCUCAAAUCA	24	1	0.043	AACGGUCUAGUUUAAGCUCAAAUC	2	24	1.00005	3.39394	0.159546	0
SL4.0ch03:31318442-31318562	SL4.0ch03	31318442	31318562	cluster_41190	N	0	0	N	N	0	0	N	N	0	0	N	24	1	0.05	UCAGAUCUUGAAGUUGAAGCUCCA	N	0	0	N	N	0	0	N	N	0	0	N	1	24	0.138345	0.96952	0.799492	0
SL4.0ch03:31322912-31323152	SL4.0ch03	31322912	31323152	cluster_41195	N	0	0	N	N	0	0	N	N	0	0	N	N	0	0	N	N	0	0	N	24	1	0.053	AUCGCCAUAAUUCUCUUUAGAUAU	N	0	0	N	1	24	0.172241	0.96952	0.799492	0
SL4.0ch03:32033625-32033820	SL4.0ch03	32033625	32033820	cluster_41332	24	3	0.082	AAUUCUGUCGUGUUUUAGUAGUGU	23	2	2	UCAGGAAUCUAUAAUUCUGUCGUG	N	0	0	N	24	6	0.299	AAUUCUGUCGUGUUUUAGUAGUGU	24	1	0.044	UAAAACACGACAGAAUUAUAGAUU	N	0	0	N	23	4	0.171	UCUGUCGUGUUUUAGUAGUGUUU	5	24	2.13162	0.991056	0.485504	0
SL4.0ch03:32208331-32208387	SL4.0ch03	32208331	32208387	cluster_41347	N	0	0	N	N	0	0	N	N	0	0	N	24	1	0.05	ACGAUGAAAUCUGAUAAAAAGGCA	N	0	0	N	N	0	0	N	N	0	0	N	1	24	0.138345	0.96952	0.799492	0
SL4.0ch03:32283155-32283344	SL4.0ch03	32283155	32283344	cluster_41353	N	0	0	N	N	0	0	N	N	0	0	N	24	2	0.1	CGACGACGAUCUUGAUGAUGACGA	N	0	0	N	N	0	0	N	N	0	0	N	1	24	0.276691	1.65377	0.664483	0
SL4.0ch03:32448387-32448456	SL4.0ch03	32448387	32448456	cluster_41371	N	0	0	N	N	0	0	N	N	0	0	N	N	0	0	N	N	0	0	N	24	1	0.053	UAUCUGAAAAACUGGCUGAGACGA	N	0	0	N	1	24	0.172241	0.96952	0.799492	0
SL4.0ch03:3295172-3295270	SL4.0ch03	3295172	3295270	cluster_41410	23	3	0.082	UCUGUCUGCCCUGAUACCAUGUU	N	0	0	N	N	2	0.07	GGGAUGUGAGUUAGAC	N	0	0	N	24	2	0.089	AAAUUAGGUCUGGAGUCUAACUCA	24	1	0.053	AAAUUAGGUCUGGAGUCUAACUCA	N	0	0	N	3	24	1.03635	-0.665582	0.72901	0
SL4.0ch03:33051741-33052178	SL4.0ch03	33051741	33052178	cluster_41423	N	0	0	N	24	1	1	UCAUCGAUUAUUGAACUACUACUC	23	3	0.105	UUGGCGGGUGUAGUUCUAGCAGU	24	2	0.1	UCAUCGAUUAUUGAACUACUACUC	24	2	0.089	AGACAAUAACAAACCAAUCACACA	N	0	0	N	N	0	0	N	4	24	1.19159	-0.368734	0.843584	0
SL4.0ch03:3314836-3314892	SL4.0ch03	3314836	3314892	cluster_41430	N	0	0	N	N	0	0	N	N	0	0	N	N	0	0	N	N	0	0	N	N	0	0	N	24	2	0.086	AAAUGAACAAUAACGUCAACGAUU	1	24	0.277701	1.65682	0.663892	0
SL4.0ch03:33268231-33268326	SL4.0ch03	33268231	33268326	cluster_41451	N	0	0	N	N	0	0	N	N	0	0	N	N	3	0.149	AACUAUAUUUCGGCUCAAAACUACA	24	1	0.044	AUUUCGGAUAAUUUAAGGGUACUU	N	0	0	N	24	5	0.214	AUUUCGGCUCAAAACUACACUUCC	2	24	1.26699	3.77735	0.0624536	0
SL4.0ch03:33270822-33271065	SL4.0ch03	33270822	33271065	cluster_41452	23	3	0.082	GUCCAGAUCUUAUGAUGAAUUUA	23	2	2	CUGACCAUCUAUUAUCAUGUAUU	24	2	0.07	GAUCUGGACUUAUAUAGAAAAUUC	24	1	0.05	AUGUCUGACCAUCUAUUAUCAUGU	N	0	0	N	N	0	0	N	24	2	0.086	UGACCAUCUAUUAUCAUGUAUUGU	5	24	1.29429	-1.42316	0.386451	0
SL4.0ch03:33274881-33274972	SL4.0ch03	33274881	33274972	cluster_41456	20	2	0.054	AGUAGAUUAAAUAACACAUG	N	0	0	N	N	0	0	N	24	3	0.149	AAUAAGUAGAUUAAAUAACACAUG	24	3	0.133	AAUAAGUAGAUUAAAUAACACAUG	N	0	0	N	24	1	0.043	AAUAAGUAGAUUAAAUAACACAUG	4	24	1.1996	1.87538	0.331195	0
SL4.0ch03:33544869-33544927	SL4.0ch03	33544869	33544927	cluster_41487	N	0	0	N	N	0	0	N	N	0	0	N	24	1	0.05	UUUAAGUGUAGUCUAACAACAAAU	N	0	0	N	N	0	0	N	N	0	0	N	1	24	0.138345	0.96952	0.799492	0
SL4.0ch03:3364542-3364612	SL4.0ch03	3364542	3364612	cluster_41493	23	4	0.109	AUGAAGAGUUUAACAUAUGGAUA	23	2	2	AUGAAGAGUUUAACAUAUGGAUA	21	1	0.035	UUUAUCCAUAUGUUAAACUCU	24	3	0.149	UUUUAUCCAUAUGUUAAACUCUUC	24	4	0.178	UUAUCCAUAUGUUAAACUCUUCAU	24	4	0.212	UUUUAUCCAUAUGUUAAACUCUUC	N	0	0	N	6	24	2.55446	0.628069	0.605948	0
SL4.0ch03:34141683-34141811	SL4.0ch03	34141683	34141811	cluster_41538	N	0	0	N	N	0	0	N	N	0	0	N	24	1	0.05	GUGAUAUCUACUCAGUACCUGUGU	N	0	0	N	N	0	0	N	24	1	0.043	GUGAUAUCUACUCAGUACCUGUGU	2	24	0.277196	1.6557	0.650858	0
SL4.0ch03:34232183-34232572	SL4.0ch03	34232183	34232572	cluster_41555	N	1	0.027	CAUGAGGAUCGGAGUGUAACAUUCC	N	0	0	N	N	0	0	N	N	0	0	N	N	0	0	N	N	0	0	N	24	1	0.043	ACCAGGAUAGUAUAAUGAGGAUUA	1	24	0.225148	0.0245715	0.99486	0
SL4.0ch03:34246806-34247002	SL4.0ch03	34246806	34247002	cluster_41559	N	0	0	N	N	0	0	N	N	0	0	N	N	0	0	N	N	0	0	N	N	0	0	N	24	2	0.086	AUUUGUGGAAUGUAGCAAACGUGU	1	24	0.277701	1.65682	0.663892	0
SL4.0ch03:34248579-34248747	SL4.0ch03	34248579	34248747	cluster_41560	24	42	1.141	AUGUCAAAGUCUGUAUAAAUUAGC	N	0	0	N	N	0	0	N	24	1	0.05	AUGUCAAAGUCUGUAUAAAUUAGC	N	0	0	N	24	2	0.106	AUGUCAAAGUCUGUAUAAAUUAGC	N	0	0	N	3	24	4.10732	-3.34495	0	0
SL4.0ch03:34586061-34586295	SL4.0ch03	34586061	34586295	cluster_41616	N	0	0	N	N	0	0	N	N	0	0	N	24	2	0.1	GAAGACUGAAUGGGUCGAACGGCG	N	0	0	N	N	0	0	N	N	0	0	N	1	24	0.276691	1.65377	0.664483	0
SL4.0ch03:34622562-34622769	SL4.0ch03	34622562	34622769	cluster_41626	24	3	0.082	AUGUCUAUCUGAGAUCUGAAACUC	23	1	1	UUCAGAUCUCAGAUAGACAUAUA	N	0	0	N	N	0	0	N	N	0	0	N	24	1	0.053	AUGUCUAUCUGAGAUCUGAAACUC	N	0	0	N	3	24	0.595908	-1.65739	0.506387	0
SL4.0ch03:34626367-34626453	SL4.0ch03	34626367	34626453	cluster_41627	N	0	0	N	N	0	0	N	N	0	0	N	N	0	0	N	24	1	0.044	AUGAUGGAAUAGCAGGACGGACCG	N	0	0	N	N	0	0	N	1	24	0.157706	0.96952	0.799492	0
SL4.0ch03:35141604-35141709	SL4.0ch03	35141604	35141709	cluster_41692	N	0	0	N	N	0	0	N	N	0	0	N	N	0	0	N	N	0	0	N	24	1	0.053	AGAAAUUGUUUGAUAUUAUGAUGG	N	0	0	N	1	24	0.172241	0.96952	0.799492	0
SL4.0ch03:3525045-3525425	SL4.0ch03	3525045	3525425	cluster_41709	23	4	0.109	UUUGCUAUAUGUGAAGUUGCCCA	24	1	1	AGUGUAUAUAUUGUGUUUCUGUUC	N	0	0	N	24	3	0.149	AGUGUAUAUAUUGUGUUUCUGUUC	24	1	0.044	GAUCAUAAUACUUUGGGCAACUUC	24	1	0.053	AGUGUAUAUAUUGUGUUUCUGUUC	N	0	0	N	5	24	1.25495	0.0633598	0.970265	0
SL4.0ch03:35307357-35307580	SL4.0ch03	35307357	35307580	cluster_41717	24	1	0.027	UCUCGAAGGUCUUAUGAAAUUCCA	21	6	6	UCUCGAAGGUCUUAUGAAAUU	N	0	0	N	24	1	0.05	UCUCGAAGGUCUUAUGAAAUUCCA	N	0	0	N	N	0	0	N	N	0	0	N	3	24	1.21329	-2.92722	0.155804	0
SL4.0ch03:35429175-35429371	SL4.0ch03	35429175	35429371	cluster_41732	N	0	0	N	N	0	0	N	N	0	0	N	N	0	0	N	24	1	0.044	AGAGGUAAAAGUAGAAUGGUCAUG	N	0	0	N	N	0	0	N	1	24	0.157706	0.96952	0.799492	0
SL4.0ch03:35488006-35488199	SL4.0ch03	35488006	35488199	cluster_41740	N	0	0	N	N	0	0	N	N	0	0	N	N	0	0	N	N	0	0	N	N	0	0	N	24	1	0.043	AUGACGGACUGUCGCAGGCACGAC	1	24	0.13885	0.96952	0.799492	0
SL4.0ch03:36340260-36340464	SL4.0ch03	36340260	36340464	cluster_41855	N	0	0	N	N	0	0	N	N	0	0	N	N	0	0	N	N	0	0	N	N	0	0	N	24	7	0.3	AAAACUCAUGAACGCAGCAGGGGC	1	24	0.971953	3.39071	0.20444	0
SL4.0ch03:36598021-36598254	SL4.0ch03	36598021	36598254	cluster_41884	N	0	0	N	N	0	0	N	N	0	0	N	24	1	0.05	ACGCAUCGAGACAUGAAGAAGAAG	N	0	0	N	N	0	0	N	N	0	0	N	1	24	0.138345	0.96952	0.799492	0
SL4.0ch03:3678315-3678453	SL4.0ch03	3678315	3678453	cluster_41896	N	0	0	N	N	0	0	N	N	0	0	N	N	0	0	N	24	1	0.044	AUGACUUCGUAUUCCUCUUGAAGA	24	1	0.053	AUGACUUCGUAUUCCUCUUGAAGA	N	0	0	N	2	24	0.329946	1.76933	0.607075	0
SL4.0ch03:36838805-36839042	SL4.0ch03	36838805	36839042	cluster_41899	N	0	0	N	N	0	0	N	N	0	0	N	24	4	0.199	AAAAGAUACCAAUUUACCCAUUGU	N	0	0	N	N	0	0	N	N	0	0	N	1	24	0.553381	2.58085	0.417342	0
SL4.0ch03:37017010-37017220	SL4.0ch03	37017010	37017220	cluster_41912	23	5	0.136	UCUUAUUCGAGUACUAUGUUUCC	22	1	1	UAGGUUCUAGACUCUGGUCGUG	24	3	0.105	ACAUAGUACUCGAAUAAGAUCAUC	24	1	0.05	AGAUGAUCUUAUUCGAGUACUAUG	N	2	0.089	AAACAUAGUACUCGAAUA	24	1	0.053	AGAUGAUCUUAUUCGAGUACUAUG	N	0	0	N	5	24	1.65697	-1.18543	0.408436	0
SL4.0ch03:37090983-37091071	SL4.0ch03	37090983	37091071	cluster_41918	N	1	0.027	AAGGUGCUGUAACGACCUGGUUAGU	N	0	0	N	N	0	0	N	24	3	0.149	AAGGUGCUGUAACGACCUGGUUAG	N	1	0.044	AAGGUGCUGUAACGACCUGGUUAGU	N	3	0.159	GUGCUGUAACGACCUGGU	N	0	0	N	1	24	1.17576	2.57808	0.193603	0
SL4.0ch03:37105098-37105258	SL4.0ch03	37105098	37105258	cluster_41924	23	2	0.054	CAAAUAUGCCCUUAUGACCGUUA	N	0	0	N	N	0	0	N	24	2	0.1	AAUGACGUGGAAAAUCCAUUGGAU	N	0	0	N	24	1	0.053	ACUAACGGUCAUAAGGGCAUAUUU	N	0	0	N	3	24	0.621526	0.718607	0.777285	0
SL4.0ch03:37105453-37105653	SL4.0ch03	37105453	37105653	cluster_41925	23	4	0.109	ACGGGCCCCGCUCUGAUAUCAUG	N	0	0	N	N	0	0	N	24	2	0.1	AACAACUAGAACACUCUUUUAUUC	N	0	0	N	N	0	0	N	24	1	0.043	UUUUGUCAUUCUUUAACAACUAGA	3	24	0.760731	-0.231481	0.920803	0
SL4.0ch03:37153384-37153616	SL4.0ch03	37153384	37153616	cluster_41928	N	0	0	N	N	0	0	N	N	0	0	N	N	0	0	N	24	2	0.089	GUUGAGGAGGAAGAAACAGCAGGG	N	0	0	N	N	0	0	N	1	24	0.315411	1.76636	0.642723	0
SL4.0ch03:37200728-37200916	SL4.0ch03	37200728	37200916	cluster_41942	N	0	0	N	N	0	0	N	N	0	0	N	24	1	0.05	CCUUUUGGGUGAUUGUUGAUAGUU	N	0	0	N	N	0	0	N	N	0	0	N	1	24	0.138345	0.96952	0.799492	0
SL4.0ch03:37507622-37507708	SL4.0ch03	37507622	37507708	cluster_41970	N	0	0	N	N	0	0	N	N	0	0	N	N	0	0	N	24	2	0.089	CACCGAUAAAAUUAAAAGUCUGAC	N	0	0	N	N	0	0	N	1	24	0.315411	1.76636	0.642723	0
SL4.0ch03:38185108-38185218	SL4.0ch03	38185108	38185218	cluster_42040	N	0	0	N	N	0	0	N	N	0	0	N	N	0	0	N	24	4	0.178	AGGCUGUAUUUGAUUAUCAUGUGC	N	0	0	N	N	0	0	N	1	24	0.630823	2.74433	0.368632	0
SL4.0ch03:38198606-38198849	SL4.0ch03	38198606	38198849	cluster_42043	N	0	0	N	N	0	0	N	N	0	0	N	N	0	0	N	24	4	0.178	AUAUCCAAUCUAAAGAACUGAAUU	N	0	0	N	N	0	0	N	1	24	0.630823	2.74433	0.368632	0
SL4.0ch03:38225612-38225842	SL4.0ch03	38225612	38225842	cluster_42050	N	0	0	N	N	0	0	N	N	0	0	N	24	2	0.1	UAUGUGGCACUAUCUUGUAGACCC	N	0	0	N	24	1	0.053	UAUGUGGCACUAUCUUGUAGACCC	N	0	0	N	2	24	0.448931	2.2624	0.460498	0
SL4.0ch03:38227250-38227488	SL4.0ch03	38227250	38227488	cluster_42052	N	0	0	N	N	0	0	N	N	0	0	N	N	0	0	N	N	0	0	N	N	0	0	N	24	1	0.043	ACAGCACGGUGUAGCUGAGCGGAU	1	24	0.13885	0.96952	0.799492	0
SL4.0ch03:38247225-38247327	SL4.0ch03	38247225	38247327	cluster_42062	N	0	0	N	23	2	2	GUCUGUCAAUUAUGUAUUUUGGGC	N	0	0	N	N	0	0	N	24	1	0.044	GUCUGUCAAUUAUGUAUUUUGGGC	24	1	0.053	GUCUGUCAAUUAUGUAUUUUGGGC	N	0	0	N	3	24	0.659497	-0.383187	0.879417	0
SL4.0ch03:38495663-38495783	SL4.0ch03	38495663	38495783	cluster_42084	N	0	0	N	N	0	0	N	N	0	0	N	24	1	0.05	GACUACAGAGAAUGUUAUGGAUGU	N	0	0	N	N	0	0	N	N	0	0	N	1	24	0.138345	0.96952	0.799492	0
SL4.0ch03:38511014-38511398	SL4.0ch03	38511014	38511398	cluster_42085	24	1	0.027	AAAAACCCUUAAAACUACAUUGUG	N	0	0	N	N	0	0	N	24	12	0.597	AAAAACCCUUAAAACUACAUUGUG	24	1	0.044	AAAAACCCUUAAAACUACAUUGUG	24	1	0.053	AAAAACCCUUAAAACUACAUUGUG	N	0	0	N	4	24	2.07639	3.47186	0.0611902	0
SL4.0ch03:38551037-38551397	SL4.0ch03	38551037	38551397	cluster_42094	N	0	0	N	N	0	0	N	N	0	0	N	N	0	0	N	N	0	0	N	24	1	0.053	UUCGAACAAGUAUGCCUAGACUAU	N	0	0	N	1	24	0.172241	0.96952	0.799492	0
SL4.0ch03:38684425-38684537	SL4.0ch03	38684425	38684537	cluster_42101	N	0	0	N	N	0	0	N	N	0	0	N	N	0	0	N	N	0	0	N	24	2	0.106	AACGAUUUGGAGACUUGUUGCUCA	N	0	0	N	1	24	0.344481	1.79762	0.634393	0
SL4.0ch03:38741788-38741975	SL4.0ch03	38741788	38741975	cluster_42117	N	0	0	N	N	0	0	N	N	0	0	N	N	0	0	N	N	0	0	N	24	1	0.053	UUAUGAAAACUGGACACAUAUGCC	N	0	0	N	1	24	0.172241	0.96952	0.799492	0
SL4.0ch03:38762151-38762398	SL4.0ch03	38762151	38762398	cluster_42125	N	0	0	N	N	0	0	N	N	0	0	N	N	0	0	N	24	5	0.222	UAGAGAAGAAUUUGCAGUAGACGA	N	0	0	N	N	0	0	N	1	24	0.788528	3.06668	0.281204	0
SL4.0ch03:38777300-38777568	SL4.0ch03	38777300	38777568	cluster_42133	N	0	0	N	N	0	0	N	N	0	0	N	24	1	0.05	AUAAAUCCUUUCUUCAAAACUCUC	24	2	0.089	AACUCUCGUAGAUGGUUGUUCUUC	24	1	0.053	AAGAAAAUAAGAUAUGGACGAAGU	N	0	0	N	3	24	0.625997	2.72961	0.275788	0
SL4.0ch03:38807057-38807269	SL4.0ch03	38807057	38807269	cluster_42143	N	0	0	N	N	0	0	N	N	0	0	N	N	0	0	N	N	0	0	N	N	0	0	N	24	1	0.043	UACUAUCCUGGUACCAGAACGUGU	1	24	0.13885	0.96952	0.799492	0
SL4.0ch03:38815500-38815653	SL4.0ch03	38815500	38815653	cluster_42147	N	0	0	N	N	0	0	N	N	0	0	N	N	0	0	N	N	0	0	N	24	1	0.053	AUACGAGAUAAUAGAAAUAAUAAC	N	0	0	N	1	24	0.172241	0.96952	0.799492	0
SL4.0ch03:38825574-38825754	SL4.0ch03	38825574	38825754	cluster_42151	N	0	0	N	N	0	0	N	N	0	0	N	24	1	0.05	UAUCUGUUAAUGCUACUGUAUAAC	N	0	0	N	N	0	0	N	N	0	0	N	1	24	0.138345	0.96952	0.799492	0
SL4.0ch03:38835826-38835996	SL4.0ch03	38835826	38835996	cluster_42155	N	0	0	N	N	0	0	N	N	0	0	N	N	0	0	N	N	0	0	N	N	0	0	N	24	1	0.043	AAAAUCCACUCUAUGAACUUCGUG	1	24	0.13885	0.96952	0.799492	0
SL4.0ch03:3895121-3895273	SL4.0ch03	3895121	3895273	cluster_42177	24	1	0.027	ACGGGCUCUUUAAUAACAUUACAA	23	1	1	CAAACGGGCUCUUUAAUAACAUU	23	2	0.07	UAUUCCAAGUAUUGUAGUCCAUG	N	0	0	N	23	1	0.044	AAACGGGCUCUUUAAUAACAUUA	24	6	0.318	ACGGGCUCUUUAAUAACAUUACAA	24	5	0.214	ACGGGCUCUUUAAUAACAUUACAA	6	24	2.42628	1.42272	0.300647	0
SL4.0ch03:39219016-39219248	SL4.0ch03	39219016	39219248	cluster_42207	N	0	0	N	N	0	0	N	N	0	0	N	24	2	0.1	AGGGGCCGUGGAAGAAGUUGUGGG	N	0	0	N	N	0	0	N	N	0	0	N	1	24	0.276691	1.65377	0.664483	0
SL4.0ch03:39255144-39255287	SL4.0ch03	39255144	39255287	cluster_42220	N	0	0	N	N	0	0	N	N	0	0	N	N	0	0	N	24	2	0.089	AUUCUUAUCAUAGCUGCUAGACUA	N	0	0	N	N	0	0	N	1	24	0.315411	1.76636	0.642723	0
SL4.0ch03:39721756-39721957	SL4.0ch03	39721756	39721957	cluster_42271	N	0	0	N	N	0	0	N	N	0	0	N	24	1	0.05	AAUUUUCGAUGAAGUAAGACUGGC	N	0	0	N	N	0	0	N	N	0	0	N	1	24	0.138345	0.96952	0.799492	0
SL4.0ch03:39780358-39780515	SL4.0ch03	39780358	39780515	cluster_42279	N	0	0	N	N	0	0	N	N	0	0	N	N	0	0	N	24	2	0.089	UUGUGUGAGGAGACCAAUGAACCU	N	0	0	N	N	0	0	N	1	24	0.315411	1.76636	0.642723	0
SL4.0ch03:40301056-40301093	SL4.0ch03	40301056	40301093	cluster_42353	N	0	0	N	N	0	0	N	N	0	0	N	24	1	0.05	UUUAUAAUAAAUUUGACUGAGAGU	24	1	0.044	UUUAUAAUAAAUUUGACUGAGAGU	N	0	0	N	N	0	0	N	2	24	0.296051	1.69155	0.635647	0
SL4.0ch03:40673631-40673767	SL4.0ch03	40673631	40673767	cluster_42388	N	0	0	N	N	0	0	N	N	0	0	N	24	2	0.1	UAAGUUUGUGAGUUAUAGAAGAUG	N	0	0	N	N	0	0	N	N	0	0	N	1	24	0.276691	1.65377	0.664483	0
SL4.0ch03:4072983-4073212	SL4.0ch03	4072983	4073212	cluster_42393	N	0	0	N	N	0	0	N	N	0	0	N	N	0	0	N	24	2	0.089	AAAACAAACCUCAUUUCAUCUACC	N	0	0	N	N	0	0	N	1	24	0.315411	1.76636	0.642723	0
SL4.0ch03:40863564-40863760	SL4.0ch03	40863564	40863760	cluster_42406	N	0	0	N	N	0	0	N	N	0	0	N	N	0	0	N	N	0	0	N	24	1	0.053	ACACUUUAAUCGUUUGCUCAGACU	N	0	0	N	1	24	0.172241	0.96952	0.799492	0
SL4.0ch03:40869593-40869736	SL4.0ch03	40869593	40869736	cluster_42409	N	0	0	N	N	0	0	N	N	0	0	N	N	0	0	N	24	2	0.089	AUAGGCGUGACGGACCGUCAUAGG	N	0	0	N	N	0	0	N	1	24	0.315411	1.76636	0.642723	0
SL4.0ch03:41031219-41031456	SL4.0ch03	41031219	41031456	cluster_42431	23	3	0.082	AGACUGAUAUUCUCUUUUGAUUC	N	0	0	N	N	0	0	N	24	1	0.05	GAUGAUCUUGUUCUACUCUAGAAA	N	0	0	N	N	0	0	N	24	4	0.171	GAUGAUCUUGUUCUACUCUAGAAA	3	24	0.952639	0.873535	0.690923	0
SL4.0ch03:41037194-41037569	SL4.0ch03	41037194	41037569	cluster_42433	24	2	0.054	GACUUGUCUUUGUGGGAUAUGACG	N	0	0	N	23	1	0.035	UGUGCGUAGUUGGUCCCAUUUUG	24	1	0.05	UUGUCUUUGUGGGAUAUGACGAGU	24	1	0.044	UCUUUGUGGGAUAUGACGAGUGCU	N	0	0	N	24	2	0.086	UCUUUGUGGGAUAUGACGAGUGCU	5	24	0.891249	0.385911	0.840356	0
SL4.0ch03:41042280-41042636	SL4.0ch03	41042280	41042636	cluster_42437	23	1	0.027	AAUCACUUGGGCAGAAAACUGUA	N	0	0	N	24	2	0.07	AGAGAUAUUAGAUACAAUUUGAAA	24	4	0.199	AAGUUGGCAACUUUCACGUAUAGC	24	2	0.089	AAAUCACUUGGGCAGAAAACUGUA	N	0	0	N	N	0	0	N	4	24	1.2449	0.811449	0.662079	0
SL4.0ch03:4119298-4119518	SL4.0ch03	4119298	4119518	cluster_42456	23	2	0.054	AUCGACGGUAUCUUUGAUAUAAGG	21	1	1	AUCGACGGUAUCUUUGAUAUA	24	1	0.035	AGUGACGUUUUGGACUGAUAAUCC	24	3	0.149	AGUGACGUUUUGGACUGAUAAUCC	24	1	0.044	AGUGACGUUUUGGACUGAUAAUCC	N	0	0	N	21	1	0.043	AUCGACGGUAUCUUUGAUAUA	6	24	1.19387	0.171912	0.91616	0
SL4.0ch03:4121462-4121669	SL4.0ch03	4121462	4121669	cluster_42457	20	7	0.19	UUUGUCAUCUUCCGUACUAA	24	2	2	AAUUAGUACGGAAGAUGACAAAUG	N	0	0	N	24	1	0.05	AUCUUCCGUACUAAUUAUUUACUG	N	0	0	N	N	0	0	N	N	1	0.043	AUUAGUACGGAAGAUGACA	3	24	1.21083	-2.10338	0.263863	0
SL4.0ch03:4210296-4210434	SL4.0ch03	4210296	4210434	cluster_42561	N	0	0	N	N	0	0	N	22	2	0.07	AUUUAUCUUUACAUUACUCUAA	N	0	0	N	N	0	0	N	24	3	0.159	AUUUCGUAACUAGUUAGAGUAAUG	24	2	0.086	UUUCGUAACUAGUUAGAGUAAUGU	3	24	1.08423	1.08189	0.612169	0
SL4.0ch03:42433404-42433531	SL4.0ch03	42433404	42433531	cluster_42608	N	0	0	N	N	0	0	N	N	0	0	N	N	0	0	N	24	1	0.044	UUUUGACCGAUUUCCAACAAAUAG	N	0	0	N	N	0	0	N	1	24	0.157706	0.96952	0.799492	0
SL4.0ch03:42455495-42455919	SL4.0ch03	42455495	42455919	cluster_42613	22	2	0.054	AGCGGACUCACUUUCUUCAUAGUU	24	3	3	AGCGGACUCACUUUCUUCAUAGUU	22	2	0.07	UUUAGAGGUUUACUCACUGAGU	22	4	0.199	AAUGGACUUGAUGGAACUCGUC	24	1	0.044	ACUUGAUGGAACUCGUCUUAUCCC	24	1	0.053	AAAAAAUUGUAUUAACAAGGGGUG	N	0	0	N	6	24	1.84005	-0.476384	0.731094	0
SL4.0ch03:42570304-42570487	SL4.0ch03	42570304	42570487	cluster_42634	N	0	0	N	N	0	0	N	N	0	0	N	24	1	0.05	AUAGUCUCUCAAAGAAAAUCAAAG	N	0	0	N	N	0	0	N	N	0	0	N	1	24	0.138345	0.96952	0.799492	0
SL4.0ch03:42585824-42586043	SL4.0ch03	42585824	42586043	cluster_42639	N	0	0	N	N	0	0	N	N	0	0	N	N	0	0	N	N	0	0	N	N	0	0	N	24	1	0.043	AAGUAGGGAUCAAUACAAAACACG	1	24	0.13885	0.96952	0.799492	0
SL4.0ch03:4263045-4263141	SL4.0ch03	4263045	4263141	cluster_42650	N	0	0	N	N	2	2	GAAUCCUGCCGUCCACGUUUUGUUGUUUU	N	0	0	N	N	0	0	N	N	0	0	N	24	2	0.106	AAACAACAAAACGUGGACGGCAGG	N	0	0	N	1	24	0.674032	-0.389319	0.886678	0
SL4.0ch03:4263336-4263480	SL4.0ch03	4263336	4263480	cluster_42652	N	0	0	N	N	0	0	N	N	0	0	N	24	3	0.149	AUUUGUAUAAAAAAGUGAGGAAGC	N	0	0	N	N	0	0	N	N	0	0	N	1	24	0.415036	2.16672	0.538434	0
SL4.0ch03:42638475-42638695	SL4.0ch03	42638475	42638695	cluster_42655	N	0	0	N	N	0	0	N	N	0	0	N	24	1	0.05	GUCUUGAUGUUCGGACGUGGACCA	N	0	0	N	N	0	0	N	N	0	0	N	1	24	0.138345	0.96952	0.799492	0
SL4.0ch03:42706557-42706752	SL4.0ch03	42706557	42706752	cluster_42669	N	0	0	N	N	0	0	N	N	0	0	N	N	0	0	N	24	1	0.044	GUUCGUCGUGGGUUCCGUCGUCCC	N	0	0	N	N	0	0	N	1	24	0.157706	0.96952	0.799492	0
SL4.0ch03:42785102-42785262	SL4.0ch03	42785102	42785262	cluster_42687	N	0	0	N	N	0	0	N	N	0	0	N	N	0	0	N	N	0	0	N	24	1	0.053	UUUUAGAAUUGAUCGUAGAUGUUC	N	0	0	N	1	24	0.172241	0.96952	0.799492	0
SL4.0ch03:42821695-42821869	SL4.0ch03	42821695	42821869	cluster_42691	N	0	0	N	N	0	0	N	N	0	0	N	24	3	0.149	GUGAGAUCCGUCGACCAAGACAGU	N	0	0	N	N	0	0	N	N	0	0	N	1	24	0.415036	2.16672	0.538434	0
SL4.0ch03:42844428-42844618	SL4.0ch03	42844428	42844618	cluster_42698	N	0	0	N	N	0	0	N	N	0	0	N	N	0	0	N	N	0	0	N	24	2	0.106	ACAUCUGAAGUCAUAGGUAUACUC	N	0	0	N	1	24	0.344481	1.79762	0.634393	0
SL4.0ch03:42963884-42964157	SL4.0ch03	42963884	42964157	cluster_42732	N	0	0	N	N	0	0	N	N	0	0	N	N	0	0	N	24	1	0.044	AACCAAUUAGAAAACUGUAUCAUG	24	1	0.053	AACCAAUUAGAAAACUGUAUCAUG	N	0	0	N	2	24	0.329946	1.76933	0.607075	0
SL4.0ch03:43175960-43176022	SL4.0ch03	43175960	43176022	cluster_42782	N	0	0	N	N	0	0	N	N	0	0	N	24	1	0.05	AGUGUCAGUGAGCUACUCAACAGG	N	0	0	N	N	0	0	N	N	0	0	N	1	24	0.138345	0.96952	0.799492	0
SL4.0ch03:43374440-43374581	SL4.0ch03	43374440	43374581	cluster_42821	N	2	0.054	UGUAGAAUUAUUAAGGGCAAUAAC	N	0	0	N	N	4	0.139	AAUGUUAUUGCCCUUAAUA	24	6	0.299	AAAUAAUGUUAUUGCCCUUAAUAA	N	4	0.178	UUUGUAGAAUUAUUAAGGGCAAUA	24	1	0.053	UUGUAGAAUUAUUAAGGGCAAUAA	N	0	0	N	2	24	2.38534	0.711286	0.606074	0
SL4.0ch03:43761573-43761670	SL4.0ch03	43761573	43761670	cluster_42867	N	0	0	N	N	0	0	N	N	0	0	N	24	1	0.05	GUUUGUCACGACCCAAAAUCAGGC	N	0	0	N	N	0	0	N	N	0	0	N	1	24	0.138345	0.96952	0.799492	0
SL4.0ch03:4412075-4412214	SL4.0ch03	4412075	4412214	cluster_42909	23	1	0.027	GUUAGAAUCCUCCAAUCUACCCA	24	1	1	GGCGACUCUAAAAGUAAAAAAUUU	N	2	0.07	AAUAAUUAAGUGGCGACUCUAAAAG	24	1	0.05	AAGUGGCGACUCUAAAAGUAAAAA	24	2	0.089	AAGUGGCGACUCUAAAAGUAAAAA	24	1	0.053	UAUCUGUAUAAGUCUUUUAGAAAC	24	1	0.043	ACUUUUAGAGUCGCCACUUAAUUA	6	24	1.30573	0.123067	0.935622	0
SL4.0ch03:44200007-44200266	SL4.0ch03	44200007	44200266	cluster_42926	N	0	0	N	N	0	0	N	N	0	0	N	24	1	0.05	GCAAGACGUGACGGAGGAGAUCCA	N	0	0	N	N	0	0	N	N	0	0	N	1	24	0.138345	0.96952	0.799492	0
SL4.0ch03:44603630-44603659	SL4.0ch03	44603630	44603659	cluster_42989	N	0	0	N	N	0	0	N	N	0	0	N	N	0	0	N	N	0	0	N	N	0	0	N	24	1	0.043	AGACUCUAUAAAACUUAUAUAAAU	1	24	0.13885	0.96952	0.799492	0
SL4.0ch03:44679266-44679455	SL4.0ch03	44679266	44679455	cluster_43006	N	0	0	N	N	0	0	N	N	0	0	N	24	1	0.05	AUAACGACACCAGGAAUUUUACGU	N	0	0	N	N	0	0	N	N	0	0	N	1	24	0.138345	0.96952	0.799492	0
SL4.0ch03:44739371-44739541	SL4.0ch03	44739371	44739541	cluster_43037	N	0	0	N	N	0	0	N	N	0	0	N	N	0	0	N	N	0	0	N	N	0	0	N	24	1	0.043	GAAGGAAUGAAGCAGACUCUGUGC	1	24	0.13885	0.96952	0.799492	0
SL4.0ch03:44886762-44886908	SL4.0ch03	44886762	44886908	cluster_43083	23	5	0.136	CUUGGAUUUCUACUGAGAGGACU	N	0	0	N	N	0	0	N	24	1	0.05	CCUGCUUCUUGGAUUUCUACUGAG	N	0	0	N	N	0	0	N	24	1	0.043	AUUCAGCCUCAGCAGAUGACAAUG	3	24	0.708683	-1.05664	0.661309	0
SL4.0ch03:4489101-4489306	SL4.0ch03	4489101	4489306	cluster_43086	N	0	0	N	N	0	0	N	N	0	0	N	24	1	0.05	GUUGGGUUGAGACGACGGUACGUU	N	0	0	N	N	0	0	N	N	0	0	N	1	24	0.138345	0.96952	0.799492	0
SL4.0ch03:4496068-4496322	SL4.0ch03	4496068	4496322	cluster_43096	N	0	0	N	N	0	0	N	N	0	0	N	N	0	0	N	N	0	0	N	N	0	0	N	24	1	0.043	UCGAAUUCUGUUGAGUAUUGCUGC	1	24	0.13885	0.96952	0.799492	0
SL4.0ch03:45058561-45058804	SL4.0ch03	45058561	45058804	cluster_43114	N	0	0	N	N	0	0	N	N	0	0	N	24	2	0.1	CGGAUAUGCGAGAAAGAUACCCAA	N	0	0	N	N	0	0	N	N	0	0	N	1	24	0.276691	1.65377	0.664483	0
SL4.0ch03:45157420-45157537	SL4.0ch03	45157420	45157537	cluster_43146	N	0	0	N	N	0	0	N	N	0	0	N	24	2	0.1	ACGUGUUGCUGAAAGAGAAGUUUU	N	0	0	N	N	0	0	N	N	0	0	N	1	24	0.276691	1.65377	0.664483	0
SL4.0ch03:45294756-45295069	SL4.0ch03	45294756	45295069	cluster_43193	24	5	0.136	UCCGCAAGUUACUAAUUCUAAGAG	22	2	2	UGAAGACUUCUAGAUUUUGGGA	N	0	0	N	N	0	0	N	N	0	0	N	24	3	0.159	CGGAUAGAUGUUCUUGUGAUGAAG	24	7	0.3	AUGAAGACUUCUAGAUUUUGGGA	4	24	2.24971	0.519602	0.731023	0
SL4.0ch03:45457931-45458214	SL4.0ch03	45457931	45458214	cluster_43251	N	0	0	N	N	0	0	N	N	0	0	N	24	5	0.249	ACGACCUAUUGUAGAGGAUUUACA	24	4	0.178	AGUAAAACCACGACCUAUUGUAGA	N	0	0	N	N	0	0	N	2	24	1.32255	3.82616	0.0790118	0
SL4.0ch03:45458478-45458696	SL4.0ch03	45458478	45458696	cluster_43252	N	0	0	N	N	0	0	N	N	0	0	N	N	0	0	N	N	0	0	N	N	0	0	N	24	2	0.086	AAAUUUGGGAUCUGUUAAAAAAAC	1	24	0.277701	1.65682	0.663892	0
SL4.0ch03:45535550-45535689	SL4.0ch03	45535550	45535689	cluster_43283	N	0	0	N	N	0	0	N	N	0	0	N	N	0	0	N	N	0	0	N	24	3	0.159	UAGCGAACUUUCGGAUUUUACUCU	N	0	0	N	1	24	0.516722	2.43646	0.455977	0
SL4.0ch03:45566650-45566739	SL4.0ch03	45566650	45566739	cluster_43300	N	0	0	N	N	0	0	N	N	0	0	N	N	0	0	N	23	1	0.044	AGGAUUUUAGCCUCAAUAGUAGC	24	3	0.159	UUCAAGGAGUUCUGCUGAACCAGA	24	3	0.128	AAGGAGUUCUGCUGAACCAGAAUA	3	24	1.09098	3.53226	0.0949478	0
SL4.0ch03:45853366-45853506	SL4.0ch03	45853366	45853506	cluster_43402	N	0	0	N	N	0	0	N	N	0	0	N	N	0	0	N	24	2	0.089	GAUGACGAGAAACUAAGCUGAAUU	N	0	0	N	N	0	0	N	1	24	0.315411	1.76636	0.642723	0
SL4.0ch03:45855900-45856129	SL4.0ch03	45855900	45856129	cluster_43403	N	0	0	N	N	0	0	N	N	0	0	N	N	0	0	N	N	0	0	N	24	1	0.053	ACACGCAAUCUAAUGAACCUAAUU	N	0	0	N	1	24	0.172241	0.96952	0.799492	0
SL4.0ch03:45916510-45916613	SL4.0ch03	45916510	45916613	cluster_43424	20	2	0.054	UGAAAGUUCAGACUGUGCUGCCA	23	1	1	UGAAAGUUCAGACUGUGCUGCCA	N	0	0	N	24	1	0.05	UGAAAGUUCAGACUGUGCUGCCAC	23	3	0.133	AAAGUUCAGACUGUGCUGCCACC	24	2	0.106	AGACUGUGCUGCCACCAUAGAUCA	24	1	0.043	AGACUGUGCUGCCACCAUAGAUCA	6	24	1.43216	1.21733	0.440778	0
SL4.0ch03:45960544-45960665	SL4.0ch03	45960544	45960665	cluster_43437	24	1	0.027	AAAUAUGGUGAGGAAAAAUGACGU	N	0	0	N	23	1	0.035	AUAUGGUGAGGAAAAAUGACGUC	24	11	0.548	UUUCCUCACCAUAUUUACCAAGUA	24	1	0.044	AGUUAGUAAGAUUUUGAAUUGUAA	N	0	0	N	N	0	0	N	4	24	1.9107	2.41487	0.191817	0
SL4.0ch03:46025108-46025749	SL4.0ch03	46025108	46025749	cluster_43471	22	3	0.082	GGCAAUAUCUGGACGUGUGCAC	N	0	0	N	24	2	0.07	GAGCGCAGUUGGUAGCACAAUGUA	N	0	0	N	24	2	0.089	UUUGGCAAUAUCUGGACGUGUGCA	24	6	0.318	UUGAAAUGAGAAGCUAACGUUGUA	N	0	0	N	4	24	1.89755	0.797615	0.623255	0
SL4.0ch03:46099350-46099713	SL4.0ch03	46099350	46099713	cluster_43515	24	1	0.027	GAACAAAUGGCUCACAUAUACCCU	23	1	1	ACUCAUAUAUACCCCUACUUGUG	N	0	0	N	N	0	0	N	N	0	0	N	24	3	0.159	AGGGUAUAUGUGAGCCAUUUGUUC	24	6	0.257	ACUCAUAUAUACCCCUACUUGUG	4	24	1.6009	2.0375	0.267687	0
SL4.0ch03:46205772-46205994	SL4.0ch03	46205772	46205994	cluster_43558	24	5	0.136	AGAAAAAUCUGAACAGUCUGUUGG	23	5	5	AGAAAAAUCUGAACAGUCUGUUG	23	3	0.105	AGAAAAAUCUGAACAGUCUGUUG	N	0	0	N	24	3	0.133	UCAUCUAGAAUUGAACCAACAGAC	N	0	0	N	24	3	0.128	AGAAAAAUCUGAACAGUCUGUUGG	5	24	2.57974	-1.31164	0.293409	0
SL4.0ch03:46206330-46206582	SL4.0ch03	46206330	46206582	cluster_43559	N	0	0	N	N	0	0	N	N	0	0	N	24	4	0.199	CGGUAGUCUUUUCUUUAUCUCAGC	N	0	0	N	N	0	0	N	N	0	0	N	1	24	0.553381	2.58085	0.417342	0
SL4.0ch03:46231671-46231863	SL4.0ch03	46231671	46231863	cluster_43582	N	0	0	N	N	0	0	N	N	0	0	N	N	0	0	N	24	2	0.089	UGGGUCGUGGUAAAACUUGGUAUC	N	0	0	N	N	0	0	N	1	24	0.315411	1.76636	0.642723	0
SL4.0ch03:46381012-46381225	SL4.0ch03	46381012	46381225	cluster_43632	N	0	0	N	N	0	0	N	N	0	0	N	N	0	0	N	N	0	0	N	24	1	0.053	GUAUUCAUCAGGAGUUUGGUAGGU	N	0	0	N	1	24	0.172241	0.96952	0.799492	0
SL4.0ch03:46423780-46423826	SL4.0ch03	46423780	46423826	cluster_43657	N	0	0	N	N	0	0	N	N	0	0	N	24	3	0.149	AGGGAAAAUUUAUUUGGGAGAAGG	N	0	0	N	N	0	0	N	N	0	0	N	1	24	0.415036	2.16672	0.538434	0
SL4.0ch03:46454953-46455130	SL4.0ch03	46454953	46455130	cluster_43671	23	2	0.054	AAAAGUGUAUAAUUCUGUAUCUGU	N	0	0	N	N	0	0	N	24	5	0.249	AAACAUUAGCUAAAAUUUCCCAAC	24	2	0.089	AGACGUUGGGAAAUUUUAGCUAAU	24	3	0.159	AGAGACGUUGGGAAAUUUUAGCUA	24	1	0.043	AAAAGUGUAUAAUUCUGUAUCUGU	5	24	1.83531	2.51754	0.12292	0
SL4.0ch03:46579216-46579514	SL4.0ch03	46579216	46579514	cluster_43764	N	0	0	N	N	0	0	N	N	0	0	N	24	1	0.05	GUAUCCGUGUUGUGUACUGACCCC	N	0	0	N	N	0	0	N	24	2	0.086	AGGGGUCAGUACACAACACGGAUA	2	24	0.416046	2.17442	0.488893	0
SL4.0ch03:46582736-46582954	SL4.0ch03	46582736	46582954	cluster_43765	N	0	0	N	N	0	0	N	N	0	0	N	N	0	0	N	24	1	0.044	AAGUUCAUCAGUCGGGAAGCAAUA	24	1	0.053	UCAGUCGGGAAGCAAUAGAAGAGA	N	0	0	N	2	24	0.329946	1.76933	0.607075	0
SL4.0ch03:46583522-46583764	SL4.0ch03	46583522	46583764	cluster_43766	N	0	0	N	23	1	1	CUGGAACUAUGAGUCUCUGUCAG	N	0	0	N	24	1	0.05	AGACUCAUAGUUCCAGGUAUUCGA	N	0	0	N	N	0	0	N	24	1	0.043	GAAUACCUGGAACUAUGAGUCUCU	3	24	0.441971	0.672565	0.814591	0
SL4.0ch03:4662423-4662552	SL4.0ch03	4662423	4662552	cluster_43790	22	1	0.027	AUUUGGAUCGUGACAAAACGUC	N	0	0	N	23	2	0.07	AUCCAAAUCGGGUCGUGACUGGCA	N	0	0	N	24	1	0.044	AUCCAAAUCGGGUCGUGACUGGCA	24	1	0.053	UCGACGUUUUGUCACGAUCCAAAU	N	0	0	N	4	24	0.70605	-0.676825	0.76409	0
SL4.0ch03:46652319-46652444	SL4.0ch03	46652319	46652444	cluster_43819	N	0	0	N	N	0	0	N	N	0	0	N	N	0	0	N	N	0	0	N	24	1	0.053	AAUGUUGCCUUUGAAUUUCUUCUU	N	0	0	N	1	24	0.172241	0.96952	0.799492	0
SL4.0ch03:46660680-46660778	SL4.0ch03	46660680	46660778	cluster_43823	N	0	0	N	N	0	0	N	N	0	0	N	N	0	0	N	24	1	0.044	AUAGCUGCGACAACGAACAUGUAG	N	0	0	N	N	0	0	N	1	24	0.157706	0.96952	0.799492	0
SL4.0ch03:46698468-46698694	SL4.0ch03	46698468	46698694	cluster_43841	N	8	0.217	AAGUGAUAAAUAAUUCUAGAGAGU	24	1	1	AAGUGAUAAAUAAUUCUAGAGAGU	N	0	0	N	24	6	0.299	AAGUGAUAAAUAAUUCUAGAGAGU	24	2	0.089	AACUCUCUAGAAUUAUUUAUCACU	24	1	0.053	AAGUGAUAAAUAAUUCUAGAGAGU	22	2	0.086	AAUAUAGUAUCUGAAUCAGAAU	5	24	2.45058	0.392597	0.757944	0
SL4.0ch03:46815363-46815608	SL4.0ch03	46815363	46815608	cluster_43899	N	0	0	N	N	0	0	N	N	0	0	N	24	1	0.05	AUAUUGUAGUAGAAUCUGGUGAUA	24	2	0.089	AUUGUAGUAGAAUCUGGUGAUACU	N	0	0	N	N	0	0	N	2	24	0.453757	2.27664	0.45616	0
SL4.0ch03:46833693-46833766	SL4.0ch03	46833693	46833766	cluster_43902	N	2	0.054	AAUAUCGGCUCGAUCGGACAUCAGA	24	2	2	AAAGCGUGUAUCUGAUGUCCGAUC	N	0	0	N	24	1	0.05	AUCUGAUGUCCGAUCGAGCCGAUA	N	0	0	N	24	1	0.053	AAAGCGUGUAUCUGAUGUCCGAUC	24	4	0.171	AAUUACAAAUGGACAUAAAGCGUG	4	24	1.36813	0.408978	0.805507	0
SL4.0ch03:46934305-46934623	SL4.0ch03	46934305	46934623	cluster_43945	N	0	0	N	N	0	0	N	20	2	0.07	UAAUUCUAGUAUUCGUCCAA	24	1	0.05	AGUAUUCGUCCAAGUAAAAUCGCA	24	4	0.178	AUUGAUCUCUUAAAUAAUUCUAGU	24	1	0.053	AUUGAUCUCUUAAAUAAUUCUAGU	24	2	0.086	UGAGAAAGGAGAUGCACAACUGAU	5	24	1.50892	1.75085	0.304962	0
SL4.0ch03:46945727-46945892	SL4.0ch03	46945727	46945892	cluster_43947	N	0	0	N	N	0	0	N	N	0	0	N	24	2	0.1	AUAGGUUGUCAGAGGGCAUUAGAG	N	0	0	N	N	0	0	N	N	0	0	N	1	24	0.276691	1.65377	0.664483	0
SL4.0ch03:47054075-47054582	SL4.0ch03	47054075	47054582	cluster_44011	20	2	0.054	CAAAAUCCUGCCUCACUCAUCAUC	24	3	3	GGCUGAUGACUUUCAUGUUCCUUC	N	4	0.139	UGAGGCUGAUGACUUUCA	24	2	0.1	GUGAGGCAGGAUUUUGGGAAAGAU	N	0	0	N	N	2	0.106	AAAGUCAUCAGCCUCAUCG	24	1	0.043	UUCGAAUCAACUGAACUACAUUUC	4	24	2.00655	-1.09797	0.40717	0
SL4.0ch03:47244622-47244921	SL4.0ch03	47244622	47244921	cluster_44122	23	2	0.054	AUUAUAAACUCAUGGGUUACACG	23	2	2	AAUUUUCUGACCUCCAAUGCAUC	24	3	0.105	AUUAUAAACUCAUGGGUUACACGC	24	1	0.05	AACUCAUGGGUUACACGCGCAAAG	N	0	0	N	24	3	0.159	AUUAUAAACUCAUGGGUUACACGC	24	4	0.171	AUUGGAGGUCAGAAAAUUGGAGUG	6	24	2.14732	-0.0144821	0.991077	0
SL4.0ch03:47297391-47297543	SL4.0ch03	47297391	47297543	cluster_44147	N	0	0	N	N	0	0	N	N	0	0	N	N	0	0	N	N	0	0	N	N	0	0	N	24	1	0.043	UUCACGACUAUUAAGAUGCUUUAU	1	24	0.13885	0.96952	0.799492	0
SL4.0ch03:47316629-47317024	SL4.0ch03	47316629	47317024	cluster_44153	23	1	0.027	UUGCUGUGGCUUGAUUCGCUGAC	23	2	2	CUUGAUUCGCUGACAGUAGAGUU	N	0	0	N	24	5	0.249	CUUGCUGUGGCUUGAUUCGCUGAC	24	3	0.133	CCACUGUUAUGAAAGGUUGCAACU	24	2	0.106	UUUCGUGUACUUUCUUGCUGUGGC	24	2	0.086	CUUGAUUCGCUGACAGUAGAGUUU	6	24	2.20287	1.79252	0.188622	0
SL4.0ch03:47378673-47378776	SL4.0ch03	47378673	47378776	cluster_44191	N	0	0	N	N	0	0	N	N	0	0	N	N	0	0	N	N	0	0	N	N	0	0	N	24	1	0.043	UCAUUUUUUUACGGUAAUUGUGGU	1	24	0.13885	0.96952	0.799492	0
SL4.0ch03:47550456-47550743	SL4.0ch03	47550456	47550743	cluster_44305	22	4	0.109	UGGACUCAUAAGGAUAUUAUUG	N	3	3	AUUUAAGGGCAAAAUAAUAACUGUG	N	0	0	N	24	3	0.149	AAUAAUAACUGUGUAAUUUAUGGU	21	1	0.044	AAGGGCAAAAUAAUAACUGUG	N	0	0	N	24	1	0.043	UUUAAGGGCAAAAUAAUAACUGUG	4	24	1.55111	-0.622409	0.688869	0
SL4.0ch03:47573441-47573526	SL4.0ch03	47573441	47573526	cluster_44320	N	0	0	N	N	0	0	N	N	0	0	N	N	0	0	N	N	0	0	N	24	1	0.053	UAGACUGAGCAACCUUAAUACCUA	N	0	0	N	1	24	0.172241	0.96952	0.799492	0
SL4.0ch03:47664115-47664322	SL4.0ch03	47664115	47664322	cluster_44355	24	1	0.027	AGUCUAUACGUUGGAUGAAUGAAG	N	0	0	N	23	2	0.07	CUAAAACCUAAUUUAAUUCUCUA	N	0	0	N	24	3	0.133	AGCAGUCUAUACGUUGGAUGAAUG	N	0	0	N	N	0	0	N	3	24	0.84922	-0.100253	0.964946	0
SL4.0ch03:47704680-47704912	SL4.0ch03	47704680	47704912	cluster_44363	23	2	0.054	UCUUCUUGCUAACACUUAUAAUU	N	0	0	N	N	0	0	N	N	0	0	N	24	1	0.044	AUUAUAAGUGUUAGCAAGAAGAUA	24	1	0.053	UUCGAUUCAACUUUAUGCAAAGCU	N	0	0	N	3	24	0.502541	0.220429	0.935943	0
SL4.0ch03:47956312-47956431	SL4.0ch03	47956312	47956431	cluster_44550	24	3	0.082	AACUCAUGUUAUAUUCCGUUGUGU	24	1	1	AUUAAAACGUCUAGGUGAAAAUUU	21	1	0.035	ACAACGGAAUAUAACAUGAGU	24	2	0.1	GAAAAUUUGUGCAAACUUUAGGUG	22	4	0.178	GAAAAUUUGUGCAAACUUUAGG	24	5	0.265	AUUAAAACGUCUAGGUGAAAAUUU	N	0	0	N	6	24	2.33729	1.15589	0.381145	0
SL4.0ch03:48097336-48097678	SL4.0ch03	48097336	48097678	cluster_44641	24	2	0.054	UUUCAGAACAUGGUCUCUUACAGG	23	1	1	GAAGUAGAACCUUUCUCAAUAUU	23	2	0.07	AAAAUGAUAGGUCUUCUGAAUGA	24	1	0.05	UCUGCCGCCUGUAGAUCAUUCAAC	24	4	0.178	AAGGGUCUCUGCCGCCUGUAGAUC	24	2	0.106	AAGGGUCUCUGCCGCCUGUAGAUC	N	0	0	N	6	24	1.74083	0.397438	0.781779	0
SL4.0ch03:48098034-48098181	SL4.0ch03	48098034	48098181	cluster_44642	N	0	0	N	N	0	0	N	N	0	0	N	N	0	0	N	24	1	0.044	UGUUAUGAUGUUAGUUUUUCUGAU	N	0	0	N	24	2	0.086	AUAACAUCUCUCAAAACUUUAGAA	2	24	0.435406	2.22781	0.471758	0
SL4.0ch03:48188794-48189016	SL4.0ch03	48188794	48189016	cluster_44699	23	2	0.054	UUUACAACAGGAACGACGAUGAAG	22	3	3	UUUACAACAGGAACGACGAUGA	N	0	0	N	24	1	0.05	UCGUUCCUGUUGUAAAGAAAGCUC	N	0	0	N	24	4	0.212	UCUGAGCUUUCUUUACAACAGGAA	24	1	0.043	UUUACAACAGGAACGACGAUGAAG	5	24	1.63308	0.1281	0.935472	0
SL4.0ch03:48189687-48189864	SL4.0ch03	48189687	48189864	cluster_44700	N	0	0	N	N	0	0	N	N	0	0	N	N	0	0	N	N	0	0	N	N	0	0	N	24	1	0.043	UGGUAGUUCUUCAAAUCAUGCAGA	1	24	0.13885	0.96952	0.799492	0
SL4.0ch03:48200507-48200848	SL4.0ch03	48200507	48200848	cluster_44707	N	1	0.027	CUGACAGUCUAACCAAGGAACUAUU	N	0	0	N	N	0	0	N	24	2	0.1	AGGAACUUUUGGCAUCACUACUUU	N	0	0	N	N	0	0	N	N	0	0	N	1	24	0.362988	0.709541	0.832345	0
SL4.0ch03:48243726-48243775	SL4.0ch03	48243726	48243775	cluster_44742	N	0	0	N	N	0	0	N	N	0	0	N	24	1	0.05	UUAACUUUCCAUAAUUUAUCUAUG	N	1	0.044	AAUGUUCACAUAGAUAAAUUAUGGA	N	0	0	N	N	0	0	N	1	24	0.296051	1.69155	0.635647	0
SL4.0ch03:48262676-48262869	SL4.0ch03	48262676	48262869	cluster_44754	N	0	0	N	N	0	0	N	N	0	0	N	N	0	0	N	24	1	0.044	AUACCAGCACCGGCGGAACAGGGU	N	0	0	N	N	0	0	N	1	24	0.157706	0.96952	0.799492	0
SL4.0ch03:48309103-48309242	SL4.0ch03	48309103	48309242	cluster_44784	N	4	0.109	AUGUUUAAAAUUAAGUGGGACUAAC	N	0	0	N	N	1	0.035	CAGUCAAAUAUUGCCACA	24	1	0.05	UUUUUGAAGGGAAUAUUGGUAAAC	24	6	0.267	GAAGGGAAUAUUGGUAAACAUUUC	24	3	0.159	AUGUUUAAAAUUAAGUGGGACUAA	N	0	0	N	3	24	2.09139	1.15513	0.435648	0
SL4.0ch03:48326804-48326937	SL4.0ch03	48326804	48326937	cluster_44792	N	0	0	N	N	0	0	N	N	0	0	N	N	0	0	N	N	0	0	N	N	0	0	N	24	4	0.171	AUGGAAAAGUAGAUUAAGAAUAUU	1	24	0.555401	2.58543	0.415965	0
SL4.0ch03:48411083-48411182	SL4.0ch03	48411083	48411182	cluster_44837	N	0	0	N	23	2	2	UCCGGAAGAACUAAUUUGUUACU	23	1	0.035	UCCGGAACUCUCAAUUAAUUUUG	24	1	0.05	UAAUUUUCUUUUGAGACUCACUAC	24	2	0.089	CUUCCGGAACUCUCAAUUAAUUUU	24	1	0.053	UUCCGGAAGAACUAAUUUGUUACU	23	5	0.214	UCCGGAACUCUCAAUUAAUUUUG	6	24	1.7947	1.21715	0.414472	0
SL4.0ch03:48450870-48450959	SL4.0ch03	48450870	48450959	cluster_44863	N	0	0	N	N	0	0	N	N	0	0	N	N	0	0	N	24	1	0.044	UAUUUAGUCAAAUAGAAAUCCUUA	N	0	0	N	N	0	0	N	1	24	0.157706	0.96952	0.799492	0
SL4.0ch03:48671457-48671582	SL4.0ch03	48671457	48671582	cluster_44966	N	0	0	N	N	0	0	N	N	0	0	N	24	1	0.05	UAGGGGUGUGAAUUCGGUUAUCGG	N	0	0	N	24	1	0.053	AAUGGAUUCUCUUCAACAUCAACG	24	1	0.043	AAUAAAUCGUUGAUGUUGAAGAGA	3	24	0.449436	2.26395	0.417383	0
SL4.0ch03:48759451-48759705	SL4.0ch03	48759451	48759705	cluster_44979	N	0	0	N	N	0	0	N	N	0	0	N	N	0	0	N	N	0	0	N	N	0	0	N	24	2	0.086	AUGUAGAUUCUUUGUGACAAGAAA	1	24	0.277701	1.65682	0.663892	0
SL4.0ch03:48772656-48772839	SL4.0ch03	48772656	48772839	cluster_44984	23	4	0.109	UAGUGUAACUGUUGUGCGGAAUU	N	0	0	N	N	0	0	N	N	0	0	N	N	0	0	N	24	1	0.053	AAUCACGUAAACUGUUGUCUUGUU	24	2	0.086	GUAACUGUUGUGCGGAAUUUGAGA	3	24	0.795131	-0.155538	0.946112	0
SL4.0ch03:48803209-48803433	SL4.0ch03	48803209	48803433	cluster_44997	N	0	0	N	N	0	0	N	N	0	0	N	N	0	0	N	24	1	0.044	UAUGUUGUGCUGCUAGAUUUAUGC	N	0	0	N	N	0	0	N	1	24	0.157706	0.96952	0.799492	0
SL4.0ch03:48939384-48939518	SL4.0ch03	48939384	48939518	cluster_45086	N	0	0	N	N	0	0	N	N	0	0	N	24	1	0.05	UGAGAGGCGAAGAGGUUUUGGAAU	N	0	0	N	N	0	0	N	N	0	0	N	1	24	0.138345	0.96952	0.799492	0
SL4.0ch03:48946956-48947222	SL4.0ch03	48946956	48947222	cluster_45092	N	0	0	N	N	0	0	N	N	0	0	N	24	1	0.05	AAGAAUUCCGUCCUGCACACCAGA	N	0	0	N	N	0	0	N	N	0	0	N	1	24	0.138345	0.96952	0.799492	0
SL4.0ch03:49050738-49050762	SL4.0ch03	49050738	49050762	cluster_45141	N	0	0	N	N	0	0	N	N	0	0	N	N	0	0	N	24	1	0.044	AAUAAUGAUCAAGAGCAAAAAUGU	N	2	0.106	CAUUUUUGCUCUUGAUCAU	N	0	0	N	1	24	0.502187	2.39571	0.418266	0
SL4.0ch03:49054875-49055096	SL4.0ch03	49054875	49055096	cluster_45147	N	0	0	N	N	0	0	N	N	0	0	N	N	0	0	N	N	0	0	N	24	4	0.212	GGGGAUAAUAAUAAUUGUUGAGAU	N	0	0	N	1	24	0.688963	2.85316	0.336922	0
SL4.0ch03:49063697-49063748	SL4.0ch03	49063697	49063748	cluster_45150	N	0	0	N	N	0	0	N	N	0	0	N	N	0	0	N	24	3	0.133	AAACUGUCUAGUUAUAAACUUGAA	N	0	0	N	N	0	0	N	1	24	0.473117	2.32882	0.489054	0
SL4.0ch03:49091807-49091967	SL4.0ch03	49091807	49091967	cluster_45167	N	0	0	N	N	0	0	N	N	0	0	N	N	0	0	N	24	3	0.133	ACUGUCUGAGUCGACGGAACCGAC	N	0	0	N	N	0	0	N	1	24	0.473117	2.32882	0.489054	0
SL4.0ch03:49153431-49153602	SL4.0ch03	49153431	49153602	cluster_45210	N	2	0.054	GUGGGCUGACUUCAAAUUUUUAUA	N	0	0	N	N	0	0	N	N	6	0.299	AUAUUAAUUACGUGGGCUGACUUCA	N	1	0.044	AUUACGUGGGCUGACUUCAAAUUUU	24	1	0.053	ACGUGGGCUGACUUCAAAUUUUUA	N	3	0.128	AUAAUUACCACUUGUGACUAACA	1	24	1.74916	2.46762	0.140482	0
SL4.0ch03:49233221-49233310	SL4.0ch03	49233221	49233310	cluster_45251	N	0	0	N	N	0	0	N	N	0	0	N	N	0	0	N	24	1	0.044	AGUAGUUCUUAUUUGUCCGUCACC	N	0	0	N	N	0	0	N	1	24	0.157706	0.96952	0.799492	0
SL4.0ch03:49238304-49238710	SL4.0ch03	49238304	49238710	cluster_45252	23	8	0.217	CUUGAUUUUAUAACACUUGCCUA	24	1	1	AUGCACUAUCCACUCAUUCAAUGA	24	2	0.07	GCAUAAGGUUGGUACAUGAACAAC	24	1	0.05	AUAGUGCAUAAGGUUGGUACAUGA	23	3	0.133	CUUGAUUUUAUAACACUUGCCUA	24	3	0.159	GUGGAUAGUGCAUAAGGUUGGUAC	24	2	0.086	AUGCACUAUCCACUCAUUCAAUGA	7	24	2.55085	-0.20899	0.854907	0
SL4.0ch03:49248039-49248344	SL4.0ch03	49248039	49248344	cluster_45260	N	0	0	N	N	0	0	N	N	0	0	N	24	1	0.05	AACCACUAUUGAUAAAUGUUCAAG	N	0	0	N	N	0	0	N	N	0	0	N	1	24	0.138345	0.96952	0.799492	0
SL4.0ch03:49420314-49420570	SL4.0ch03	49420314	49420570	cluster_45351	N	0	0	N	N	0	0	N	N	0	0	N	24	2	0.1	CGGCAUACCUAUUGAAAUGAACAC	N	0	0	N	N	0	0	N	24	1	0.043	UCGGCAUACCUAUUGAAAUGAACA	2	24	0.415541	2.17296	0.489356	0
SL4.0ch03:49449370-49449572	SL4.0ch03	49449370	49449572	cluster_45369	N	0	0	N	N	0	0	N	22	1	0.035	UCCGAUACCAUAUACUACCGUG	N	0	0	N	N	0	0	N	24	1	0.053	ACUCCGAUACCAUAUACUACCGUG	24	1	0.043	UCCGACACGGUAGUAUAUGGUAUC	3	24	0.455994	0.706729	0.803161	0
SL4.0ch03:49450134-49450355	SL4.0ch03	49450134	49450355	cluster_45370	N	0	0	N	N	0	0	N	N	0	0	N	N	0	0	N	N	0	0	N	24	1	0.053	UUCGCUCACCUAGGAGAAUACGUG	N	0	0	N	1	24	0.172241	0.96952	0.799492	0
SL4.0ch03:49470800-49471043	SL4.0ch03	49470800	49471043	cluster_45381	N	0	0	N	N	0	0	N	N	0	0	N	24	2	0.1	AUAAUGCUUCUAUCUUGGACUGGA	N	0	0	N	N	0	0	N	24	1	0.043	AUAAUGCUUCUAUCUUGGACUGGA	2	24	0.415541	2.17296	0.489356	0
SL4.0ch03:49540053-49540525	SL4.0ch03	49540053	49540525	cluster_45426	21	2	0.054	AGUAGUUAACCUCUCCACGUG	N	0	0	N	24	1	0.035	AUGUGGCGCGAGUAGUUAACCUCU	N	0	0	N	24	1	0.044	GAAUAGUUCUCUCUGUAUGUUUCU	24	2	0.106	AGAACUAUUCUGAAAGUUAAAGAU	24	2	0.086	AAGCUCUCCAUCUCGUGAUUCAUU	5	24	1.09739	0.779589	0.66436	0
SL4.0ch03:49619145-49619358	SL4.0ch03	49619145	49619358	cluster_45467	N	0	0	N	N	0	0	N	N	0	0	N	N	0	0	N	24	1	0.044	AGACCCCUCGACGGUCCGACGUGC	N	0	0	N	N	0	0	N	1	24	0.157706	0.96952	0.799492	0
SL4.0ch03:49777348-49777370	SL4.0ch03	49777348	49777370	cluster_45526	N	0	0	N	N	0	0	N	N	0	0	N	N	0	0	N	24	1	0.044	UUGACUGCCAACUAACUAAACAUU	N	0	0	N	N	0	0	N	1	24	0.157706	0.96952	0.799492	0
SL4.0ch03:50101658-50101830	SL4.0ch03	50101658	50101830	cluster_45702	N	0	0	N	N	0	0	N	N	0	0	N	24	2	0.1	CCUUUCUAUCACGGACAAUCUGCU	N	0	0	N	N	0	0	N	N	0	0	N	1	24	0.276691	1.65377	0.664483	0
SL4.0ch03:50202417-50202562	SL4.0ch03	50202417	50202562	cluster_45771	N	0	0	N	N	0	0	N	N	0	0	N	N	0	0	N	24	1	0.044	AUAGCCUCAAGAAUUUCAAAAAUG	N	0	0	N	N	0	0	N	1	24	0.157706	0.96952	0.799492	0
SL4.0ch03:50206968-50207120	SL4.0ch03	50206968	50207120	cluster_45776	N	0	0	N	N	0	0	N	N	0	0	N	24	2	0.1	UUUGCAAUUGUAUAAUUCGUUAGC	N	0	0	N	N	0	0	N	N	0	0	N	1	24	0.276691	1.65377	0.664483	0
SL4.0ch03:50209056-50209264	SL4.0ch03	50209056	50209264	cluster_45779	N	0	0	N	23	2	2	UAAGUUGAUCACAUUUUUACCUGU	24	1	0.035	UAAGUUGAUCACAUUUUUACCUGU	24	3	0.149	UAAGUUGAUCACAUUUUUACCUGU	23	2	0.089	UAAGUUGAUCACAUUUUUACCUGU	24	1	0.053	AAGAGAUGUUAGGGUUAUGUGCGC	24	1	0.043	UAAGUUGAUCACAUUUUUACCUGU	6	24	1.51599	0.862675	0.577102	0
SL4.0ch03:50216569-50216772	SL4.0ch03	50216569	50216772	cluster_45781	22	2	0.054	UAAGGAUAUAUUGAGAGACAUG	24	4	4	AAACGUGAUAUGGGGAAUUUGAAA	20	1	0.035	UAAGGAUAUAUUGAGAGACA	N	0	0	N	N	1	0.044	UUCCCCAUAUCACGUUUCC	N	0	0	N	24	1	0.043	UAUUUUUCAAAUUCCCCAUAUCAC	4	24	1.27315	-2.06816	0.239817	0
SL4.0ch03:50227698-50227739	SL4.0ch03	50227698	50227739	cluster_45787	N	0	0	N	N	0	0	N	N	0	0	N	N	0	0	N	24	3	0.133	AGCCUUGACGUUUUGAUUACUUUA	N	0	0	N	N	0	0	N	1	24	0.473117	2.32882	0.489054	0
SL4.0ch03:50416503-50416631	SL4.0ch03	50416503	50416631	cluster_45884	N	2	0.054	UGUGUGCAUGAAUUCA	N	2	2	UUUUCUCUCUCUCCAGAUUUCUCA	N	8	0.279	UGUGUGCAUGAAUUCA	N	0	0	N	24	2	0.089	AAGAGAAAGAGAUGAGAAAUCUGG	N	2	0.106	UGUGUGCAUGAAUUCAA	N	0	0	N	1	24	2.32126	-1.78519	0.201923	0
SL4.0ch03:50468129-50468182	SL4.0ch03	50468129	50468182	cluster_45907	N	0	0	N	N	0	0	N	N	0	0	N	24	1	0.05	AUGAAUAUUUGUAGCCCGUAUAGG	N	0	0	N	N	0	0	N	N	0	0	N	1	24	0.138345	0.96952	0.799492	0
SL4.0ch03:50482330-50482556	SL4.0ch03	50482330	50482556	cluster_45918	N	0	0	N	N	0	0	N	N	0	0	N	24	2	0.1	AUUACAAACAACAAUGAACUUCUC	N	0	0	N	N	0	0	N	24	3	0.128	UUCAUUGUUGUUUGUAAUAUCUGU	2	24	0.693242	2.90962	0.267472	0
SL4.0ch03:50533016-50533364	SL4.0ch03	50533016	50533364	cluster_45946	20	8	0.217	UGUCUGUCUUCGUCUAAUCUGUC	N	2	2	ACAGAUUAGACGAAGACA	N	2	0.07	ACAGAUUAGACGAAGACA	24	1	0.05	UGUCUGUCUUCGUCUAAUCUGUCC	N	1	0.044	AGAUUAGACGAAGACA	24	1	0.053	AAUUGUGCUUUCCGUCUGUCUGUC	N	1	0.043	GACAGAUUAGACGAAGACA	3	24	1.91688	-1.56937	0.23269	0
SL4.0ch03:50568853-50569003	SL4.0ch03	50568853	50569003	cluster_45961	N	0	0	N	N	0	0	N	N	0	0	N	N	0	0	N	N	0	0	N	N	0	0	N	24	1	0.043	AUAUCAUAGAAGCUGACAUCUAGU	1	24	0.13885	0.96952	0.799492	0
SL4.0ch03:50601184-50601316	SL4.0ch03	50601184	50601316	cluster_45977	N	0	0	N	N	0	0	N	N	0	0	N	N	0	0	N	N	0	0	N	24	2	0.106	UUUUUGAUUUAGAAGAACUACCGU	N	0	0	N	1	24	0.344481	1.79762	0.634393	0
SL4.0ch03:50601746-50601848	SL4.0ch03	50601746	50601848	cluster_45978	N	0	0	N	N	0	0	N	N	0	0	N	24	3	0.149	UUGGCUCUAGUUUACUACCUUCAU	N	0	0	N	N	0	0	N	N	0	0	N	1	24	0.415036	2.16672	0.538434	0
SL4.0ch03:50693118-50693303	SL4.0ch03	50693118	50693303	cluster_46014	24	1	0.027	AUGUGGAUGUUCGAGGCCGGACUG	N	0	0	N	23	1	0.035	UUCGAGGCCGGACUGUAACGAUU	24	1	0.05	AGGCCGGACUGUAACGAUUCAAAA	N	0	0	N	N	0	0	N	N	0	0	N	3	24	0.369546	-0.78537	0.792425	0
SL4.0ch03:50751450-50751697	SL4.0ch03	50751450	50751697	cluster_46042	24	1	0.027	AUUAAUAUUAUAGGACCGGGACGG	N	0	0	N	21	2	0.07	AUAUUAUAGGACCGGGACGGG	24	2	0.1	AUUAAUAUUAUAGGACCGGGACGG	N	0	0	N	N	0	0	N	24	3	0.128	AUUAAUAUUAUAGGACCGGGACGG	4	24	1.06935	0.505393	0.793071	0
SL4.0ch03:50984236-50984329	SL4.0ch03	50984236	50984329	cluster_46134	N	0	0	N	N	0	0	N	24	2	0.07	UUUUAAUCUUUCGUAUAUUCUGUA	N	0	0	N	24	3	0.133	UUUUAAUCUUUCGUAUAUUCUGUA	N	0	0	N	24	4	0.171	UUUUAAUCUUUCGUAUAUUCUGUA	3	24	1.31832	1.48812	0.459747	0
SL4.0ch03:51187017-51187162	SL4.0ch03	51187017	51187162	cluster_46231	N	0	0	N	N	0	0	N	N	0	0	N	N	0	0	N	N	0	0	N	N	0	0	N	24	1	0.043	GAAAAAGAGCACUUUCAGACGAGC	1	24	0.13885	0.96952	0.799492	0
SL4.0ch03:51245584-51245631	SL4.0ch03	51245584	51245631	cluster_46266	N	0	0	N	N	0	0	N	N	0	0	N	N	0	0	N	24	1	0.044	ACUACGAGGCGACAUGUACUGAGU	24	1	0.053	ACGAGGCGACAUGUACUGAGUAAG	N	0	0	N	2	24	0.329946	1.76933	0.607075	0
SL4.0ch03:51259886-51259966	SL4.0ch03	51259886	51259966	cluster_46270	N	0	0	N	N	0	0	N	N	0	0	N	N	0	0	N	24	2	0.089	CAAUCACAUGGUAGCGUAUAUGGA	N	0	0	N	N	0	0	N	1	24	0.315411	1.76636	0.642723	0
SL4.0ch03:51316154-51316308	SL4.0ch03	51316154	51316308	cluster_46296	24	5	0.136	CUCGGUUUAACACAAUUUGUGAUU	N	0	0	N	21	3	0.105	UUUUCUCGGUUUAACACAAUU	24	6	0.299	UCAUAUAUAUAAUGUCGGGUUGAU	24	1	0.044	UCUCGGUUUAACACAAUUUGUGAU	N	0	0	N	24	2	0.086	AACUAGCGAUUUGGUUUGACUUGG	5	24	2.13167	0.112689	0.935534	0
SL4.0ch03:51319343-51319540	SL4.0ch03	51319343	51319540	cluster_46299	N	0	0	N	N	0	0	N	N	0	0	N	N	0	0	N	N	0	0	N	24	4	0.212	AAUCGAUUGGUCUAUUAUGGUUCC	N	0	0	N	1	24	0.688963	2.85316	0.336922	0
SL4.0ch03:51550549-51550656	SL4.0ch03	51550549	51550656	cluster_46422	N	0	0	N	N	0	0	N	N	0	0	N	N	0	0	N	N	0	0	N	24	5	0.265	AUGACAGUUAGGAUUUCACAAUUU	N	0	0	N	1	24	0.861203	3.17653	0.252529	0
SL4.0ch03:51561134-51561346	SL4.0ch03	51561134	51561346	cluster_46432	N	0	0	N	N	0	0	N	N	0	0	N	24	1	0.05	ACUCUAUGUCGACUCAGCAGGACG	N	0	0	N	N	0	0	N	N	0	0	N	1	24	0.138345	0.96952	0.799492	0
SL4.0ch03:5160401-5160654	SL4.0ch03	5160401	5160654	cluster_46443	N	0	0	N	N	0	0	N	N	0	0	N	N	0	0	N	N	0	0	N	N	0	0	N	24	3	0.128	GUGCCAAAGACUGUUUUUCGUACC	1	24	0.416551	2.17126	0.537063	0
SL4.0ch03:51618441-51618621	SL4.0ch03	51618441	51618621	cluster_46451	N	0	0	N	23	2	2	GGAUUCGUCUCUGGUUAAAACUU	24	1	0.035	AAGCAAUAUGUCUACUUGGCACCC	24	2	0.1	UGGGUGCCAAGUAGACAUAUUGCU	24	2	0.089	AGAGACGAAUCCAAGGUAUGAAUU	24	2	0.106	UGGAUUCGUCUCUGGUUAAAACUU	N	0	0	N	5	24	1.41104	0.669669	0.686755	0
SL4.0ch03:51685819-51686064	SL4.0ch03	51685819	51686064	cluster_46468	N	0	0	N	N	0	0	N	N	0	0	N	N	0	0	N	N	0	0	N	24	1	0.053	AUUCUAUCUGUCGGUUCAUGAGAC	N	0	0	N	1	24	0.172241	0.96952	0.799492	0
SL4.0ch03:51797974-51798091	SL4.0ch03	51797974	51798091	cluster_46487	N	0	0	N	N	0	0	N	N	0	0	N	24	2	0.1	UGAAGACGAUGGACCGUUUGCUCC	N	0	0	N	N	0	0	N	N	0	0	N	1	24	0.276691	1.65377	0.664483	0
SL4.0ch03:51884361-51884617	SL4.0ch03	51884361	51884617	cluster_46502	N	0	0	N	N	0	0	N	N	0	0	N	24	1	0.05	UCGUGUCAUGCGUCGCGACAGAUG	N	0	0	N	N	0	0	N	24	2	0.086	CGUGUCAUGCGUCGCGACAGAUGC	2	24	0.416046	2.17442	0.488893	0
SL4.0ch03:52002752-52003058	SL4.0ch03	52002752	52003058	cluster_46519	23	2	0.054	UGGAAUUUCGGGCUUAGGUUUGA	N	0	0	N	24	1	0.035	ACGUGGCUAUUUUGUGGGCUCAUU	24	3	0.149	ACAAGUACCCCUUUAACCUAUGCC	24	3	0.133	UUUAAAGAUAGUGUCACAUAGGCU	24	1	0.053	GAGAUUUCGGGCAUAGGUUAAAGG	24	3	0.128	AGUGUCACAUAGGCUAAAAAGAGG	6	24	1.79444	1.69762	0.24184	0
SL4.0ch03:5202272-5202456	SL4.0ch03	5202272	5202456	cluster_46534	23	2	0.054	GGAUGAUUGUGACUAUUGAAUUUU	24	3	3	AUUCAAUAGUCACAAUCAUCCUUC	21	2	0.07	AGGAGAUGUGGACAAAUCUGAAGG	23	3	0.149	GAUGUGGACAAAUCUGAAGGAUG	24	2	0.089	GUAUAAAGACACCUUAACUUUGGA	24	1	0.053	AGAUGUGGACAAAUCUGAAGGAUG	N	0	0	N	6	24	1.85941	-0.455148	0.737231	0
SL4.0ch03:5203972-5204261	SL4.0ch03	5203972	5204261	cluster_46556	N	0	0	N	24	2	2	UGGAUAAAGAAGAAAAUUGAGAGU	22	1	0.035	UCAAUUUUCUUCUUUAUCCAGC	21	1	0.05	GAAAAGAGUGAAUGUGGGGCU	24	2	0.089	UUACCCCCUUUUGACCUACAUGGC	24	3	0.159	ACGGAAAAGAGUGAAUGUGGGGCU	N	0	0	N	5	24	1.44493	0.703839	0.674554	0
SL4.0ch03:52049438-52049522	SL4.0ch03	52049438	52049522	cluster_46567	N	0	0	N	23	1	1	CAAUGCUUCAGAUGAUUUAGACA	N	0	0	N	24	2	0.1	AGGGUAGAGUGACUGCAUGAAAUG	N	0	0	N	N	0	0	N	24	3	0.128	AGGGUAGAGUGACUGCAUGAAAUG	3	24	0.858017	1.93512	0.401663	0
SL4.0ch03:52124241-52124390	SL4.0ch03	52124241	52124390	cluster_46596	24	4	0.109	CACUCCGAUGUUUUGAUUACUGAA	N	0	0	N	22	1	0.035	CUCCGAUGUUUUGAUUACUGAA	N	0	0	N	N	0	0	N	N	0	0	N	24	4	0.171	CACUCCGAUGUUUUGAUUACUGAA	3	24	1.04549	-0.2688	0.898141	0
SL4.0ch03:52147229-52147333	SL4.0ch03	52147229	52147333	cluster_46613	N	0	0	N	N	0	0	N	N	0	0	N	24	1	0.05	UCUGUUUUAGGCCUAGACUCCUGC	N	0	0	N	N	0	0	N	N	0	0	N	1	24	0.138345	0.96952	0.799492	0
SL4.0ch03:52176793-52177044	SL4.0ch03	52176793	52177044	cluster_46633	N	0	0	N	N	0	0	N	23	2	0.07	AAGCACUCCUACCACAACUUUUA	24	1	0.05	GGGUAAAAGGAUAAAAAUUUGGUC	N	0	0	N	N	0	0	N	24	3	0.128	AUAACUCUAACAUCUCUUCUAUUU	3	24	0.844702	0.605711	0.793095	0
SL4.0ch03:52253268-52253467	SL4.0ch03	52253268	52253467	cluster_46664	N	0	0	N	N	0	0	N	N	0	0	N	N	0	0	N	N	0	0	N	N	0	0	N	24	1	0.043	AAUUUAUUACCACUUUCGUGCCUA	1	24	0.13885	0.96952	0.799492	0
SL4.0ch03:52266009-52266434	SL4.0ch03	52266009	52266434	cluster_46673	23	3	0.082	AAGAGGAUCUGCAAGUUUAUCAC	N	0	0	N	N	0	0	N	24	6	0.299	AUGGUAGAGCUAGCAAUUAUAGUU	N	0	0	N	N	0	0	N	24	1	0.043	ACUUGCAGAUCCUCUUACGAAGGC	3	24	1.22781	1.33828	0.516683	0
SL4.0ch03:52393970-52394067	SL4.0ch03	52393970	52394067	cluster_46727	N	0	0	N	N	0	0	N	N	0	0	N	24	1	0.05	CCGAUAGUGAACCAAGAACCUACU	N	0	0	N	N	0	0	N	N	0	0	N	1	24	0.138345	0.96952	0.799492	0
SL4.0ch03:52480861-52481315	SL4.0ch03	52480861	52481315	cluster_46767	24	4	0.109	GUUCUAUGUUAACUGUGAGCUGUU	N	0	0	N	N	0	0	N	N	0	0	N	N	0	0	N	24	1	0.053	GAAGCAAGGAGUGAGUAUCGAACC	24	2	0.086	ACAUCAGACCAACCUAACAGCUCA	3	24	0.795131	-0.155538	0.946112	0
SL4.0ch03:52483904-52483945	SL4.0ch03	52483904	52483945	cluster_46769	N	0	0	N	N	0	0	N	N	0	0	N	24	1	0.05	AAAAAAAUUGUAAUGGAGAUCAGA	N	0	0	N	N	0	0	N	N	0	0	N	1	24	0.138345	0.96952	0.799492	0
SL4.0ch03:52487427-52487630	SL4.0ch03	52487427	52487630	cluster_46771	N	0	0	N	24	1	1	AUAAAAUGCGUGUAUUUCUUUGUG	20	4	0.139	UUUCUUGAACUUUAAACUCA	24	9	0.448	AAAAUGCGUGUAUUUCUUUGUGGU	24	1	0.044	AUAAAAUGCGUGUAUUUCUUUGUG	N	0	0	N	24	2	0.086	AUAAAAUGCGUGUAUUUCUUUGUG	5	24	2.4249	0.84677	0.562779	0
SL4.0ch03:52524274-52524460	SL4.0ch03	52524274	52524460	cluster_46786	24	2	0.054	AUCUGACUGUGUCCAUGCUUCUGU	23	6	6	AAAUCUGACUGUGUCCAUGCUUC	N	0	0	N	24	1	0.05	AAAAUCUGACUGUGUCCAUGCUUC	N	0	0	N	N	0	0	N	24	1	0.043	UUCUGAUUGAUGAACUUCUGUAGA	4	24	1.43844	-2.34219	0.2035	0
SL4.0ch03:526271-526352	SL4.0ch03	526271	526352	cluster_46800	N	0	0	N	N	0	0	N	N	0	0	N	N	0	0	N	N	0	0	N	24	1	0.053	AGGAUUAUGUGGGUAAUUUAAAGA	N	0	0	N	1	24	0.172241	0.96952	0.799492	0
SL4.0ch03:52657934-52658047	SL4.0ch03	52657934	52658047	cluster_46818	N	0	0	N	N	0	0	N	N	0	0	N	N	0	0	N	N	0	0	N	24	1	0.053	ACGAAUGACUCUGAAAAGAAACUC	24	1	0.043	ACGAAUGACUCUGAAAAGAAACUC	2	24	0.311091	1.69357	0.62919	0
SL4.0ch03:52902107-52902269	SL4.0ch03	52902107	52902269	cluster_46903	N	0	0	N	N	0	0	N	N	0	0	N	N	0	0	N	N	0	0	N	24	1	0.053	ACAGUAAAUAACGCGGAAGACUCA	N	0	0	N	1	24	0.172241	0.96952	0.799492	0
SL4.0ch03:52933917-52934116	SL4.0ch03	52933917	52934116	cluster_46912	N	0	0	N	N	0	0	N	N	0	0	N	N	0	0	N	N	0	0	N	24	1	0.053	UUACUGUAGUACUACUAGCACGAC	N	0	0	N	1	24	0.172241	0.96952	0.799492	0
SL4.0ch03:52934465-52934701	SL4.0ch03	52934465	52934701	cluster_46913	N	0	0	N	N	0	0	N	N	0	0	N	N	0	0	N	N	0	0	N	N	0	0	N	24	1	0.043	UUGUCAUCUCAGCGAACUUUCCUU	1	24	0.13885	0.96952	0.799492	0
SL4.0ch03:52942286-52942502	SL4.0ch03	52942286	52942502	cluster_46915	N	0	0	N	N	0	0	N	N	0	0	N	N	0	0	N	N	0	0	N	24	1	0.053	AUCAUAUUCAGACCAACAGAAUUC	N	0	0	N	1	24	0.172241	0.96952	0.799492	0
SL4.0ch03:52953889-52953970	SL4.0ch03	52953889	52953970	cluster_46920	N	0	0	N	N	0	0	N	N	0	0	N	N	0	0	N	N	0	0	N	24	1	0.053	UUGCAGAUAUGCUGACAAAGACGA	N	0	0	N	1	24	0.172241	0.96952	0.799492	0
SL4.0ch03:52994359-52994588	SL4.0ch03	52994359	52994588	cluster_46940	N	0	0	N	N	0	0	N	N	0	0	N	N	0	0	N	N	0	0	N	N	0	0	N	24	2	0.086	AAAGUAUACUUCUCUCGACGAACC	1	24	0.277701	1.65682	0.663892	0
SL4.0ch03:53017976-53018190	SL4.0ch03	53017976	53018190	cluster_46961	22	2	0.054	AUAUAGAUUCUGACUCUGCAGUGG	24	1	1	AUCAAGAUCCACUGCAGAGUCAGA	N	0	0	N	24	3	0.149	UUUGAUCAAGAUCCACUGCAGAGU	24	2	0.089	AUCAAGAUCCACUGCAGAGUCAGA	24	1	0.053	AUCUUUACUCUCGUUGGCAGUACC	24	1	0.043	AUAUAGAUUCUGACUCUGCAGUGG	6	24	1.37891	1.16877	0.461144	0
SL4.0ch03:53065458-53065721	SL4.0ch03	53065458	53065721	cluster_46988	N	0	0	N	N	0	0	N	N	0	0	N	24	2	0.1	AUUUCGUGGGUUUAUAUUAGCAAC	N	0	0	N	N	0	0	N	N	0	0	N	1	24	0.276691	1.65377	0.664483	0
SL4.0ch03:53139207-53139269	SL4.0ch03	53139207	53139269	cluster_47022	23	5	0.136	AAUUGUUAUGGACAAGAAGGACA	21	1	1	UUGUUAUGGACAAGAAGGACA	N	0	0	N	N	0	0	N	24	2	0.089	AUUUGUGUUCACUGAAAUCUUUUC	N	0	0	N	24	1	0.043	AUUUGUGUUCACUGAAAUCUUUUC	4	24	1.05052	-0.870808	0.65261	0
SL4.0ch03:53215694-53215735	SL4.0ch03	53215694	53215735	cluster_47037	24	2	0.054	AUCGAUUUAGUAGCUUUGUAAACU	23	1	1	UCGAUUUAGUAGCUUUGUAAACU	N	0	0	N	N	0	0	N	24	1	0.044	AUCGAUUUAGUAGCUUUGUAAACU	24	2	0.106	AAAGCUACUAAAUCGAUCUUCAGU	22	1	0.043	UUAAACGACUUAAUUUACACUU	5	24	0.978407	0.443508	0.813353	0
SL4.0ch03:53276765-53276997	SL4.0ch03	53276765	53276997	cluster_47051	N	0	0	N	N	0	0	N	N	0	0	N	N	0	0	N	N	0	0	N	24	1	0.053	AGAAACGCUAGAAUGUAAAACAGU	N	0	0	N	1	24	0.172241	0.96952	0.799492	0
SL4.0ch03:5331949-5332041	SL4.0ch03	5331949	5332041	cluster_47065	N	0	0	N	N	0	0	N	N	1	0.035	GUAAUUAUUUUGCUACC	24	1	0.05	AUUUUGCUACCCCAGUACAAAGCA	N	0	0	N	N	0	0	N	N	0	0	N	1	24	0.283248	-0.0221624	0.995134	0
SL4.0ch03:53365418-53365674	SL4.0ch03	53365418	53365674	cluster_47072	22	4	0.109	UUUAAGAUGUGACAAAAUGGUA	N	0	0	N	21	2	0.07	AAGACUCUACUUAUACUCGGC	24	1	0.05	UUUUGUCACAUCUUAAAAGCGAAC	N	0	0	N	24	2	0.106	UGAGGAUCUGUACGGAGACGUCUU	24	3	0.128	AGUAAAGACGUCUCCGUACAGAUC	5	24	1.53437	0.0247737	0.98718	0
SL4.0ch03:53366832-53366915	SL4.0ch03	53366832	53366915	cluster_47073	N	0	0	N	N	0	0	N	N	0	0	N	N	0	0	N	N	0	0	N	24	1	0.053	AUACUCGAGAAGAACGAUCGUUCA	N	0	0	N	1	24	0.172241	0.96952	0.799492	0
SL4.0ch03:53418109-53418310	SL4.0ch03	53418109	53418310	cluster_47088	N	0	0	N	N	0	0	N	N	0	0	N	N	0	0	N	N	0	0	N	N	0	0	N	24	1	0.043	AACCAAGUCUGCAUGAGUAUUGCU	1	24	0.13885	0.96952	0.799492	0
SL4.0ch03:53440252-53440410	SL4.0ch03	53440252	53440410	cluster_47100	N	0	0	N	N	0	0	N	N	0	0	N	N	0	0	N	24	1	0.044	UAUACGGUUUCUAUUUUGAGUUGG	24	1	0.053	AGGUACUGAGUAGAUAUAAUCAGC	N	0	0	N	2	24	0.329946	1.76933	0.607075	0
SL4.0ch03:5356672-5356817	SL4.0ch03	5356672	5356817	cluster_47131	N	0	0	N	N	0	0	N	N	0	0	N	N	0	0	N	N	0	0	N	24	1	0.053	GCAGGACGGACCGUCACAGGUGGG	N	0	0	N	1	24	0.172241	0.96952	0.799492	0
SL4.0ch03:53764718-53764899	SL4.0ch03	53764718	53764899	cluster_47232	N	0	0	N	N	0	0	N	N	0	0	N	N	0	0	N	N	0	0	N	N	0	0	N	24	1	0.043	UGACGUUGGUCUCAUUUAUGUAGG	1	24	0.13885	0.96952	0.799492	0
SL4.0ch03:54146337-54146561	SL4.0ch03	54146337	54146561	cluster_47430	23	2	0.054	ACGUAGUAUUAGUAGAUCGGAGU	N	0	0	N	N	0	0	N	24	1	0.05	GGAUAGAAUGAGAUUAGUGGAUCG	N	0	0	N	24	2	0.106	ACUCCGAUCUACUAAUACUACGUG	24	1	0.043	ACGUAGUAUUAGUAGAUCGGAGUG	4	24	0.794272	1.14942	0.599238	0
SL4.0ch03:54275552-54275722	SL4.0ch03	54275552	54275722	cluster_47487	N	0	0	N	N	0	0	N	N	0	0	N	24	2	0.1	UUUUCUUCGGGCAAAUUUUAUAGG	N	0	0	N	N	0	0	N	N	0	0	N	1	24	0.276691	1.65377	0.664483	0
SL4.0ch03:54404188-54404290	SL4.0ch03	54404188	54404290	cluster_47576	N	0	0	N	N	0	0	N	N	0	0	N	N	0	0	N	24	1	0.044	ACGGCGAACAACUCCAACAACGUG	N	0	0	N	24	1	0.043	AGAAAGAAAACGGCGAACAACUCC	2	24	0.296556	1.69361	0.635038	0
SL4.0ch03:54405188-54405366	SL4.0ch03	54405188	54405366	cluster_47577	N	0	0	N	N	0	0	N	N	0	0	N	24	3	0.149	GAUCUAGUAGAGAGAGAACUCCCU	N	0	0	N	N	0	0	N	N	0	0	N	1	24	0.415036	2.16672	0.538434	0
SL4.0ch03:54629119-54629432	SL4.0ch03	54629119	54629432	cluster_47714	23	1	0.027	UAUCGAACAAUUACUCCAGAAUG	N	0	0	N	N	0	0	N	24	1	0.05	ACUAGACAUGUAGAAAUAUGGGUG	20	1	0.044	UAGACAUGUAGAAAUAUGGG	N	0	0	N	24	2	0.086	AAAUACGUGUAUGUCCUUGUGGUA	4	24	0.660049	1.68619	0.466442	0
SL4.0ch03:55129945-55130002	SL4.0ch03	55129945	55130002	cluster_47993	N	0	0	N	N	0	0	N	N	0	0	N	N	0	0	N	N	0	0	N	N	0	0	N	24	119	5.092	AUUGAAUCUGACGUAAUAAAAUUC	1	24	16.5232	20.8628	0	0
SL4.0ch03:55202304-55202636	SL4.0ch03	55202304	55202636	cluster_48035	23	1	0.027	AUUUUUUUGCUGUCGAUCCAAAC	N	0	0	N	23	2	0.07	AUGUCUUUUCUGGUACAACGUCC	24	2	0.1	AAUGUCUUUUCUGGUACAACGUCC	24	1	0.044	AAUGUCUUUUCUGGUACAACGUCC	24	1	0.053	UUUUUUGCUGUCGAUCCAAACUGG	24	5	0.214	UGGGACUUUUGACAGAACAAGCAG	6	24	1.67699	1.3999	0.355424	0
SL4.0ch03:55205424-55205586	SL4.0ch03	55205424	55205586	cluster_48038	22	3	0.082	UCACCUCUAUUACAUCUGUUGA	N	0	0	N	N	0	0	N	N	0	0	N	24	1	0.044	AAAGUCACCUCUAUUACAUCUGUU	24	3	0.159	ACCUCUAUUACAUCUGUUGAAUGC	N	0	0	N	3	24	0.93332	0.767573	0.729907	0
SL4.0ch03:55214022-55214151	SL4.0ch03	55214022	55214151	cluster_48043	N	0	0	N	N	0	0	N	N	0	0	N	24	1	0.05	AGAAAAUGUUGGGACAUCCUCAAA	N	0	0	N	N	0	0	N	24	3	0.128	AAAUAAGUGUUAGACAUAGCGGUA	2	24	0.554896	2.58874	0.3635	0
SL4.0ch03:55308620-55308765	SL4.0ch03	55308620	55308765	cluster_48097	N	0	0	N	N	0	0	N	N	0	0	N	24	2	0.1	AUCUGUACCCAUGGUCUAACCUCA	N	0	0	N	N	0	0	N	N	0	0	N	1	24	0.276691	1.65377	0.664483	0
SL4.0ch03:55345950-55346015	SL4.0ch03	55345950	55346015	cluster_48123	N	0	0	N	N	0	0	N	N	0	0	N	N	0	0	N	24	1	0.044	CUCUAAAGUCAAAUUCUGAUCAAG	24	1	0.053	CAGAAUUUGACUUUAGAGGAAGAG	23	1	0.043	AAUUUGACUUUAGAGGAAGAGAC	3	24	0.468797	2.31196	0.401884	0
SL4.0ch03:55356058-55356298	SL4.0ch03	55356058	55356298	cluster_48128	N	0	0	N	N	0	0	N	N	0	0	N	N	0	0	N	N	0	0	N	24	3	0.159	CAAAAAAAAGAUAGAGGGAGGUGU	N	0	0	N	1	24	0.516722	2.43646	0.455977	0
SL4.0ch03:55377652-55377913	SL4.0ch03	55377652	55377913	cluster_48139	N	0	0	N	N	0	0	N	N	0	0	N	N	0	0	N	N	0	0	N	N	0	0	N	24	1	0.043	AAAACACUUAGAAAUUCUGAAAUC	1	24	0.13885	0.96952	0.799492	0
SL4.0ch03:55392114-55392211	SL4.0ch03	55392114	55392211	cluster_48142	23	1	0.027	AAAUAUAAACAAUCGGAUCAUUU	N	0	0	N	N	0	0	N	24	1	0.05	AAUGAUCCGAUUGUUUAUAUUUUA	N	0	0	N	N	0	0	N	24	1	0.043	AAUGAUCCGAUUGUUUAUAUUUUA	3	24	0.363493	0.711648	0.815004	0
SL4.0ch03:55496204-55496609	SL4.0ch03	55496204	55496609	cluster_48190	24	1	0.027	GAAGACCGGAUGAAUCUUUAGAUG	N	1	1	CGGAUGAAUCUUUAGAUGGUGCGGC	N	0	0	N	24	1	0.05	AUCAGGUUGGAGAUAGAGUCAUGG	24	4	0.178	AACCAGCUGAUGAUCAAUGAUUGC	N	0	0	N	N	0	0	N	3	24	1.02024	1.21561	0.55699	0
SL4.0ch03:55577204-55577504	SL4.0ch03	55577204	55577504	cluster_48259	N	0	0	N	22	1	1	UGAGUAGUGAUAUUAUAAAGUC	N	0	0	N	24	1	0.05	AUGUUGAAUUUCUAAUCUCGAACC	N	0	0	N	N	0	0	N	24	3	0.128	AGGGUUCGAGAUUAGAAAUUCAAC	3	24	0.719672	1.6138	0.51038	0
SL4.0ch03:55583578-55583750	SL4.0ch03	55583578	55583750	cluster_48267	23	3	0.082	AUACAUCGUGAAGUAGAUAAAUU	23	5	5	AUCGUGAAGUAGAUAAAUUACAUG	N	0	0	N	24	1	0.05	AUCGUGAAGUAGAUAAAUUACAUG	N	0	0	N	N	0	0	N	24	1	0.043	UGUAAUUUAUCUACUUCACGAUGU	4	24	1.35996	-2.2529	0.220584	0
SL4.0ch03:55800163-55800507	SL4.0ch03	55800163	55800507	cluster_48386	N	0	0	N	N	0	0	N	21	5	0.174	UUAGUUCUAUACUUAUUUGUUGU	24	1	0.05	GUUAGUUCUAUACUUAUUUGUUGU	21	1	0.044	AGUUCUAUACUUAUUUGUUGU	N	3	0.159	AUUCUUGUGUGUUGGAAC	24	1	0.043	AUUUCACAUGUUUAGAGUUCCAAC	4	24	1.67614	-0.000557776	0.999724	0
SL4.0ch03:55899833-55900070	SL4.0ch03	55899833	55900070	cluster_48444	24	7	0.19	AAGCGUGUGCAGAUAUCCUGAAGU	23	1	1	AGCGUGUGCAGAUAUCCUGAAGU	23	6	0.209	UCUUGAAGCGUGUGCAGAUAUCC	24	4	0.199	UUACUUCAGGAUAUCUGCACACGC	N	0	0	N	24	2	0.106	UUGAAGCGUGUGCAGAUAUCCUGA	24	1	0.043	UUGAAGCGUGUGCAGAUAUCCUGA	6	24	2.67499	-1.08226	0.368005	0
SL4.0ch03:56170100-56170126	SL4.0ch03	56170100	56170126	cluster_48513	N	0	0	N	N	0	0	N	N	0	0	N	24	1	0.05	GAGAUUUCGGACAUAGAUUAAGGG	N	0	0	N	N	0	0	N	N	0	0	N	1	24	0.138345	0.96952	0.799492	0
SL4.0ch03:5645327-5645622	SL4.0ch03	5645327	5645622	cluster_48588	N	0	0	N	N	0	0	N	N	0	0	N	24	1	0.05	AUCUUCAAGUGGUCGAAUCUCGUC	N	0	0	N	24	1	0.053	AAGUGGUCGAAUCUCGUCAAGAUG	24	2	0.086	UGGUCGAAUCUCGUCAAGAUGAUG	3	24	0.588287	2.65833	0.296295	0
SL4.0ch03:56531443-56531558	SL4.0ch03	56531443	56531558	cluster_48620	N	0	0	N	N	0	0	N	N	0	0	N	N	0	0	N	N	0	0	N	N	0	0	N	24	2	0.086	UAUUUGAAUCUCAAAAUCUGAACA	1	24	0.277701	1.65682	0.663892	0
SL4.0ch03:5675793-5676035	SL4.0ch03	5675793	5676035	cluster_48668	24	3	0.082	UCAAGUGGAUCUAGGAAUUUCCUU	24	1	1	AUCAAGUGGAUCUAGGAAUUUCCU	22	1	0.035	UAAUGAAGCUGCUAAGAUUGUG	24	2	0.1	GUGGAUCUAGGAAUUUCCUUCGUG	24	1	0.044	GAUCAAGUGGAUCUAGGAAUUUCC	24	3	0.159	AUCAAGUGGAUCUAGGAAUUUCCU	24	3	0.128	AUCUUAGCAGCUUCAUUACACACU	7	24	1.93624	0.802957	0.534581	0
SL4.0ch03:5679812-5679981	SL4.0ch03	5679812	5679981	cluster_48686	N	0	0	N	22	1	1	CAAUGUAGAUAAAUGAUGAAGA	N	0	0	N	N	2	0.1	AUGUAGAUAAAUGAUGAAGAAUAUU	N	0	0	N	24	1	0.053	AAUGUAGAUAAAUGAUGAAGAAUA	24	1	0.043	UCAUUUAUCUACAUUGACUCAAUU	3	24	0.752557	1.67934	0.454495	0
SL4.0ch03:57585331-57585388	SL4.0ch03	57585331	57585388	cluster_49120	21	2	0.054	UGGGCUGUUGAACAGAAUUCA	N	0	0	N	N	2	0.07	UCCUUGGGCUGUUGAACAGAAUUCAA	N	0	0	N	24	1	0.044	CCUUGGGCUGUUGAACAGAAUUCA	24	1	0.053	AUUCCGGUGUAUUUGAAUUCUGUU	N	2	0.086	UCCUUGGGCUGUUGAACAGAAUUCA	3	24	1.07005	-0.0559255	0.974926	0
SL4.0ch03:57606441-57606547	SL4.0ch03	57606441	57606547	cluster_49133	N	0	0	N	N	0	0	N	N	0	0	N	24	1	0.05	AAAUUGAUCAUGUCUUAGCCACGA	N	0	0	N	24	3	0.159	GUGGCUAAGACAUGAUCAAUUUA	N	1	0.043	AGGAUAUGGAUAGAAAAUGAAUAUU	2	24	0.793918	3.06744	0.189972	0
SL4.0ch03:5765463-5765628	SL4.0ch03	5765463	5765628	cluster_49166	N	0	0	N	N	0	0	N	N	0	0	N	N	0	0	N	N	0	0	N	N	0	0	N	24	2	0.086	UUUCGGUUUUUCCUGUUUAGUGGG	1	24	0.277701	1.65682	0.663892	0
SL4.0ch03:5765765-5765967	SL4.0ch03	5765765	5765967	cluster_49170	21	2	0.054	UAAUCUAAUUUUGGACAAGUU	N	0	0	N	23	3	0.105	UUUGAAUUUCAAACCGGGUAGCU	24	1	0.05	GGGAGUAAUCUAAUUUUGGACAAG	N	0	0	N	24	3	0.159	GAGUAAUCUAAUUUUGGACAAGUU	N	3	0.128	UUAAUACUCUAGCUACCCG	4	24	1.67892	0.385774	0.799659	0
SL4.0ch03:5772150-5772725	SL4.0ch03	5772150	5772725	cluster_49187	22	1	0.027	UCCAUCAUCCAUAAUAUUUGUC	N	2	2	AUCGAAUCUCGUCAUGGCAAGAUG	24	3	0.105	GCAACUGAUGGAAUUACCAAAAUC	24	1	0.05	AUCGAAUCUCGUCAUGGCAAGAUG	N	0	0	N	N	0	0	N	24	1	0.043	GCAACUGAUGGAAUUACCAAAAUC	4	24	1.12775	-1.8918	0.297553	0
SL4.0ch03:57759857-57760142	SL4.0ch03	57759857	57760142	cluster_49210	N	0	0	N	N	0	0	N	N	0	0	N	N	0	0	N	N	0	0	N	N	0	0	N	24	2	0.086	AAGAAAGCAUGAUGAUAAUGAGUC	1	24	0.277701	1.65682	0.663892	0
SL4.0ch03:57845933-57846145	SL4.0ch03	57845933	57846145	cluster_49257	N	0	0	N	N	0	0	N	N	0	0	N	24	2	0.1	UCUCAUUUGUUGGAGCGGAGCAUA	N	0	0	N	N	0	0	N	N	0	0	N	1	24	0.276691	1.65377	0.664483	0
SL4.0ch03:58089292-58089440	SL4.0ch03	58089292	58089440	cluster_49412	N	0	0	N	N	0	0	N	N	0	0	N	24	1	0.05	AAAUUGGAUAAAAUGACAGCUGUG	24	1	0.044	AAAUUGGAUAAAAUGACAGCUGUG	N	0	0	N	24	3	0.128	AAAAUUGGAUAAAAUGACAGCUGU	3	24	0.712602	2.94521	0.219845	0
SL4.0ch03:58097364-58097709	SL4.0ch03	58097364	58097709	cluster_49416	21	4	0.109	AUGUUGGGCCUUAGUUUAAGU	N	0	0	N	N	0	0	N	24	2	0.1	UUUCCGCUUUUUUUUUCCUGAGAA	N	0	0	N	N	0	0	N	24	1	0.043	AUUUCCGCUUUUUUUUUCCUGAGA	3	24	0.760731	-0.231481	0.920803	0
SL4.0ch03:5813295-5813610	SL4.0ch03	5813295	5813610	cluster_49438	N	0	0	N	N	0	0	N	N	0	0	N	N	0	0	N	N	0	0	N	24	2	0.106	CUACAUCCGUCAAGAUAAACACCU	24	1	0.043	UUUCGAUGUUUGAUUUGCUAGCUU	2	24	0.483332	2.34935	0.432774	0
SL4.0ch03:5824707-5825099	SL4.0ch03	5824707	5825099	cluster_49499	N	4	0.109	CAUCUAGGCGAGUUUUCU	20	2	2	UUUGCCAUUCUGUAUAGACUAG	N	0	0	N	N	0	0	N	24	4	0.178	UUUGCCAUUCUGUAUAGACUAGAG	24	1	0.053	UUGCCAUUCUGUAUAGACUAGAGC	24	4	0.171	UUCUGUAUAGACUAGAGCGACGGU	4	24	2.0332	0.563345	0.692911	0
SL4.0ch03:58311487-58311557	SL4.0ch03	58311487	58311557	cluster_49524	N	0	0	N	N	0	0	N	N	0	0	N	24	1	0.05	AUCUUCUGCUAUUUAUUCACAAUU	N	0	0	N	N	0	0	N	24	1	0.043	AUCUUCUGCUAUUUAUUCACAAUU	2	24	0.277196	1.6557	0.650858	0
SL4.0ch03:5831400-5831608	SL4.0ch03	5831400	5831608	cluster_49526	N	0	0	N	N	0	0	N	23	1	0.035	UUGCGAUUGUUUCUCUGUGAAGC	N	0	0	N	24	2	0.089	CUUGCGAUUGUUUCUCUGUGAAGC	24	2	0.106	CUUGCGAUUGUUUCUCUGUGAAGC	N	0	0	N	3	24	0.804796	1.80503	0.445077	0
SL4.0ch03:58400026-58400130	SL4.0ch03	58400026	58400130	cluster_49589	24	1	0.027	UUGUAAAUAGUUGAAUAAAGAGUU	N	0	0	N	20	1	0.035	ACAUGUGAACUCUUUAUUCA	N	0	0	N	N	1	0.044	AUGUGAACUCUUUAUUCA	24	1	0.053	AAUACUAUUUACAUGUGAACUCUU	N	0	0	N	3	24	0.561147	-0.0126164	0.99591	0
SL4.0ch03:5841151-5841392	SL4.0ch03	5841151	5841392	cluster_49598	N	0	0	N	N	0	0	N	N	0	0	N	24	2	0.1	AUCUCGGAUCUGGGUCAAUUUCUC	N	0	0	N	N	0	0	N	N	0	0	N	1	24	0.276691	1.65377	0.664483	0
SL4.0ch03:58445582-58445676	SL4.0ch03	58445582	58445676	cluster_49617	N	0	0	N	N	0	0	N	N	0	0	N	N	0	0	N	24	1	0.044	AUUGUUUUAUAUAACCUAGGGAUA	N	0	0	N	N	0	0	N	1	24	0.157706	0.96952	0.799492	0
SL4.0ch03:58541452-58541683	SL4.0ch03	58541452	58541683	cluster_49665	23	1	0.027	UUUUAAUUUACUGUACACACUUC	23	2	2	UUAUCGUUCUUAGUUAAUUGUUA	24	1	0.035	AAUUAACUAAGAACGAUAAAUAUU	24	2	0.1	AUUCAUUCAUUAGAUUGUGGUAGC	N	0	0	N	24	1	0.053	AAUUAACUAAGAACGAUAAAUAUU	24	12	0.513	UUUUUAAUUUACUGUACACACUUC	6	24	2.67589	1.59421	0.253046	0
SL4.0ch03:58644909-58645105	SL4.0ch03	58644909	58645105	cluster_49730	N	0	0	N	N	0	0	N	N	0	0	N	N	0	0	N	N	0	0	N	24	1	0.053	AUGUUGGGAAUAACGGGAUUAGUG	N	0	0	N	1	24	0.172241	0.96952	0.799492	0
SL4.0ch03:58651282-58651508	SL4.0ch03	58651282	58651508	cluster_49738	N	0	0	N	22	4	4	AUUUUUUGUGAUACUCUGUUGG	N	0	0	N	24	6	0.299	AGGACUGAGCUUAAUCUUCUGUGA	N	0	0	N	N	0	0	N	24	1	0.043	AUAGGACUUUAGACUUUGAACUCU	3	24	1.62802	0.244881	0.897657	0
SL4.0ch03:58687130-58687251	SL4.0ch03	58687130	58687251	cluster_49771	N	0	0	N	N	0	0	N	N	0	0	N	N	0	0	N	N	0	0	N	N	0	0	N	24	1	0.043	UUUUACCCAUUUCUUUCUUUCGUA	1	24	0.13885	0.96952	0.799492	0
SL4.0ch03:58702029-58702188	SL4.0ch03	58702029	58702188	cluster_49783	N	0	0	N	N	0	0	N	N	0	0	N	N	0	0	N	N	0	0	N	24	3	0.159	AAACUAUGCAACAUGAUUUUGAAU	N	0	0	N	1	24	0.516722	2.43646	0.455977	0
SL4.0ch03:5892823-5893071	SL4.0ch03	5892823	5893071	cluster_49912	24	1	0.027	ACUGGAUCUGAACCUGUCACGACC	N	0	0	N	N	0	0	N	24	5	0.249	ACUGGAUCUGAACCUGUCACGACC	24	2	0.089	AAUCGACCUACUGGAUCUGAACCU	N	0	0	N	24	1	0.043	ACUGGAUCUGAACCUGUCACGACC	4	24	1.23229	2.67939	0.173011	0
SL4.0ch03:59153576-59153866	SL4.0ch03	59153576	59153866	cluster_50046	23	2	0.054	AGGGAAGAAAGAGCGUAAGAACA	24	1	1	AUGAGUCUUGUAAAUGUUCUUACG	24	6	0.209	AUGAGUCUUGUAAAUGUUCUUACG	24	2	0.1	AGGGAAGAAAGAGCGUAAGAACAU	N	0	0	N	24	3	0.159	AUGAGUCUUGUAAAUGUUCUUACG	24	1	0.043	AUGAGUCUUGUAAAUGUUCUUACG	6	24	2.13905	-0.784205	0.558227	0
SL4.0ch03:59222096-59222244	SL4.0ch03	59222096	59222244	cluster_50094	N	0	0	N	23	2	2	AGUUAAAAGAAACGGGGAUUGAAA	21	1	0.035	UUAAAGAUAAGAACCGCAUUU	24	2	0.1	AAAAUGCGGUUCUUAUCUUUAAAC	24	1	0.044	AAAAUGCGGUUCUUAUCUUUAAAC	N	0	0	N	24	1	0.043	AAAAUGCGGUUCUUAUCUUUAAAC	5	24	1.0477	-0.0136012	0.994106	0
SL4.0ch03:5922855-5922992	SL4.0ch03	5922855	5922992	cluster_50100	N	0	0	N	N	0	0	N	N	1	0.035	UAAAAAAUUGUCAGGCA	24	7	0.348	AGGUGCCUGACAAUUUUUUACAAA	24	1	0.044	GAGAGAUUGGAGGAAAGUGGCGUG	N	0	0	N	23	2	0.086	AGGUGCCUGACAAUUUUUUACAAA	3	24	1.54873	2.95243	0.117127	0
SL4.0ch03:59327809-59327897	SL4.0ch03	59327809	59327897	cluster_50161	N	0	0	N	24	1	1	GUGUUAUCUCUUACUAUUGAAUAG	23	3	0.105	AAUGAAUCUGGAUCAUGGGAUCU	24	2	0.1	UUAACGUGUUAUCUCUUACUAUUG	N	0	0	N	N	0	0	N	24	5	0.214	AACGUGUUAUCUCUUACUAUUGAA	4	24	1.57043	0.372784	0.829141	0
SL4.0ch03:59351716-59351830	SL4.0ch03	59351716	59351830	cluster_50166	N	0	0	N	N	0	0	N	N	0	0	N	N	0	0	N	N	0	0	N	N	0	0	N	24	1	0.043	UUGGAGUUUAGAGAUGUACGUAUG	1	24	0.13885	0.96952	0.799492	0
SL4.0ch03:59553837-59554048	SL4.0ch03	59553837	59554048	cluster_50260	N	0	0	N	20	2	2	AUCGGAUGAAAUGAUAACAU	N	0	0	N	N	0	0	N	24	2	0.089	UUCUGCUACAUAAUCAUUUUGAAC	24	1	0.053	UUCUGCUACAUAAUCAUUUUGAAC	24	4	0.171	UUCUGCUACAUAAUCAUUUUGAAC	4	24	1.3726	1.41267	0.445888	0
SL4.0ch03:5975751-5975888	SL4.0ch03	5975751	5975888	cluster_50371	N	0	0	N	N	0	0	N	N	0	0	N	N	0	0	N	N	0	0	N	24	3	0.159	AUGUGUGAAAGGACGAUUCAAGUG	N	0	0	N	1	24	0.516722	2.43646	0.455977	0
SL4.0ch03:5990294-5990540	SL4.0ch03	5990294	5990540	cluster_50452	23	5	0.136	GAAGACAUUAGAAUGUGAAAAGG	23	2	2	AUGUAGGAGAAGACAUUAGAAUGU	23	2	0.07	UCCGGUUUGAAUUUCGAAUGUUU	24	3	0.149	AAUGUAGGAGAAGACAUUAGAAUG	24	3	0.133	AUCCGGUUUGAAUUUCGAAUGUUU	24	2	0.106	AAUGUAGGAGAAGACAUUAGAAUG	N	0	0	N	6	24	2.28348	-0.215547	0.859781	0
SL4.0ch03:59999252-59999482	SL4.0ch03	59999252	59999482	cluster_50504	N	0	0	N	N	0	0	N	N	2	0.07	AUAUCAAUGGUUGUUCAUA	24	1	0.05	AUACUCUUUUUUUCCAAUUUCAAG	N	0	0	N	N	0	0	N	N	0	0	N	1	24	0.428151	-1.04765	0.737741	0
SL4.0ch03:60096893-60096945	SL4.0ch03	60096893	60096945	cluster_50576	N	0	0	N	N	0	0	N	N	0	0	N	N	0	0	N	N	0	0	N	N	0	0	N	24	1	0.043	AUGAUUUUUGAAUUGAAAAUGAAA	1	24	0.13885	0.96952	0.799492	0
SL4.0ch03:60166202-60166457	SL4.0ch03	60166202	60166457	cluster_50611	N	0	0	N	N	0	0	N	N	0	0	N	24	4	0.199	UAAGAACAUUUGCAAGACUCAUAG	24	1	0.044	AACAUUUGCAAGACUCAUAGGUGU	N	0	0	N	24	1	0.043	AAGGAAGAGGGUAAGAACAUUUGC	3	24	0.849937	3.20045	0.161986	0
SL4.0ch03:60166643-60166933	SL4.0ch03	60166643	60166933	cluster_50612	23	4	0.109	AAAUAUCUGUUGACAUACCUUUA	23	1	1	CGAAUACGACUUAGAAAAGAAAA	24	2	0.07	ACGAAUACGACUUAGAAAAGAAAA	24	2	0.1	GAACGAAUACGACUUAGAAAAGAA	24	4	0.178	AACGAAUACGACUUAGAAAAGAAA	24	1	0.053	GGAACGAAUACGACUUAGAAAAGA	24	4	0.171	AACGAAUACGACUUAGAAAAGAAA	7	24	2.43493	0.585521	0.613881	0
SL4.0ch03:60229305-60229995	SL4.0ch03	60229305	60229995	cluster_50661	N	0	0	N	N	0	0	N	N	0	0	N	24	4	0.199	AAGUACGGACAUUCAGCCUUUCGG	24	3	0.133	UUACUCCUAAGAUGAUGAUUCUGG	23	3	0.159	CAAAUAGACGUUGUUUUAGAAGC	N	0	0	N	3	24	1.54322	4.03588	0.0336351	0
SL4.0ch03:60232415-60232661	SL4.0ch03	60232415	60232661	cluster_50665	N	0	0	N	N	0	0	N	N	0	0	N	N	0	0	N	N	0	0	N	24	2	0.106	UUCUCUUCUUCUGACUGUGAAGCG	N	0	0	N	1	24	0.344481	1.79762	0.634393	0
SL4.0ch03:6023909-6024069	SL4.0ch03	6023909	6024069	cluster_50666	N	0	0	N	N	0	0	N	N	0	0	N	N	0	0	N	N	0	0	N	24	1	0.053	CGCCUGUUGACACCCAAUUUUGAC	N	0	0	N	1	24	0.172241	0.96952	0.799492	0
SL4.0ch03:60239097-60239288	SL4.0ch03	60239097	60239288	cluster_50667	N	0	0	N	N	0	0	N	N	0	0	N	N	0	0	N	24	3	0.133	UUUACAGCUUCACUUCGAAAUCGA	N	0	0	N	N	0	0	N	1	24	0.473117	2.32882	0.489054	0
SL4.0ch03:60295113-60295278	SL4.0ch03	60295113	60295278	cluster_50689	N	0	0	N	N	0	0	N	N	0	0	N	N	0	0	N	24	1	0.044	ACCAAAGUAUAGUGUUGAACAAGU	N	0	0	N	N	0	0	N	1	24	0.157706	0.96952	0.799492	0
SL4.0ch03:60540400-60540656	SL4.0ch03	60540400	60540656	cluster_50825	24	1	0.027	AAUCUGGAAAUUUUUUUGAACAUC	23	1	1	GAAUCUGGAAAUUUUUUUGAACA	N	0	0	N	24	1	0.05	AUCUGGAAAUUUUUUUGAACAUCA	24	1	0.044	AUCUGGAAAUUUUUUUGAACAUCA	22	1	0.053	UCUGGAAAUUUUUUUGAACAUC	24	1	0.043	AGAAUCUGGAAAUUUUUUUGAACA	6	24	0.858215	0.879709	0.646558	0
SL4.0ch03:60735304-60735463	SL4.0ch03	60735304	60735463	cluster_50930	N	0	0	N	N	0	0	N	N	0	0	N	N	0	0	N	24	2	0.089	AACGGGCCCUUAGUACCCUCGACU	N	0	0	N	N	0	0	N	1	24	0.315411	1.76636	0.642723	0
SL4.0ch03:6076109-6076254	SL4.0ch03	6076109	6076254	cluster_50947	N	0	0	N	N	0	0	N	N	0	0	N	N	0	0	N	N	0	0	N	24	2	0.106	GAACGUGGCACUCCGAUCUUCAUA	N	0	0	N	1	24	0.344481	1.79762	0.634393	0
SL4.0ch03:6083001-6083269	SL4.0ch03	6083001	6083269	cluster_50984	N	0	0	N	N	0	0	N	N	0	0	N	24	1	0.05	AUCCUGGUAUCGGAACGUGUCACU	N	0	0	N	N	0	0	N	N	0	0	N	1	24	0.138345	0.96952	0.799492	0
SL4.0ch03:6084151-6084297	SL4.0ch03	6084151	6084297	cluster_50991	N	2	0.054	CUAGUGUCACGUAGGUCAU	23	1	1	CAUGUUGGACCCACAAAAUAGUG	N	0	0	N	24	2	0.1	ACAUGUUGGACCCACAAAAUAGUG	N	0	0	N	N	0	0	N	24	1	0.043	ACAUGUUGGACCCACAAAAUAGUG	3	24	0.752911	-0.099018	0.963542	0
SL4.0ch03:6094072-6094222	SL4.0ch03	6094072	6094222	cluster_51044	N	0	0	N	N	0	0	N	N	0	0	N	N	0	0	N	N	0	0	N	N	0	0	N	24	2	0.086	UUGAAAUCCGGAAUAGUGAAGACU	1	24	0.277701	1.65682	0.663892	0
SL4.0ch03:61038775-61038937	SL4.0ch03	61038775	61038937	cluster_51080	N	0	0	N	N	0	0	N	N	0	0	N	24	1	0.05	AACGAACGACUACGAACCCGCAUA	N	0	0	N	N	0	0	N	N	0	0	N	1	24	0.138345	0.96952	0.799492	0
SL4.0ch03:61158844-61158985	SL4.0ch03	61158844	61158985	cluster_51140	N	0	0	N	N	0	0	N	N	0	0	N	N	0	0	N	24	2	0.089	AAAGAGAAAAGACACUCGAAGUGU	N	0	0	N	N	0	0	N	1	24	0.315411	1.76636	0.642723	0
SL4.0ch03:6127970-6128129	SL4.0ch03	6127970	6128129	cluster_51195	N	0	0	N	23	3	3	GUAGAUUGUAAUUGUAUAUUGUA	24	1	0.035	GACUAAAACUGUAACGACCUGUUU	N	0	0	N	N	0	0	N	N	0	0	N	24	1	0.043	GACUAAAACUGUAACGACCUGUUU	3	24	0.778079	-2.16413	0.352323	0
SL4.0ch03:61889818-61890013	SL4.0ch03	61889818	61890013	cluster_51491	N	0	0	N	N	0	0	N	20	1	0.035	UUAUAGUUAUUUGAUGCGGU	24	1	0.05	AACUAACGAUCUGUCUAACGAGUC	24	137	6.093	AACUAACGAUCUGUCUAACGAGUC	N	0	0	N	24	1	0.043	UUAACUAACGAUCUGUCUAACGAG	4	24	22.0278	6.87922	0	0
SL4.0ch03:62021819-62021879	SL4.0ch03	62021819	62021879	cluster_51568	N	0	0	N	N	0	0	N	N	0	0	N	N	0	0	N	24	1	0.044	AUAACACGUGUCAUUAAUCCAAAU	N	0	0	N	24	1	0.043	UUUAUUUUAACUUAUAACACGUGU	2	24	0.296556	1.69361	0.635038	0
SL4.0ch03:62188433-62188546	SL4.0ch03	62188433	62188546	cluster_51661	N	0	0	N	N	0	0	N	22	2	0.07	UUGGACUGAAGGGUUUCCUUCC	N	0	0	N	24	3	0.133	UCUUGGACUGAAGGGUUUCCUUCC	N	0	0	N	24	3	0.128	UCUUGGACUGAAGGGUUUCCUUCC	3	24	1.17947	1.27305	0.539072	0
SL4.0ch03:62331269-62331410	SL4.0ch03	62331269	62331410	cluster_51735	22	2	0.054	UAGAUUAUUUUGGUUGGACUAA	N	0	0	N	N	0	0	N	24	2	0.1	AGAUUAUUUUGGUUGGACUAAAGA	N	0	0	N	N	0	0	N	24	3	0.128	AGAUUAUUUUGGUUGGACUAAAGA	3	24	0.865837	1.35732	0.550211	0
SL4.0ch03:62464406-62464602	SL4.0ch03	62464406	62464602	cluster_51811	23	5	0.136	GUAGAAACCGAAGCCGAGCAAUU	24	2	2	ACGAAUAUGACAAAAUAGAUGAGC	N	0	0	N	24	4	0.199	AUUUUUUAUAUAUAAGGCUCAAAC	24	1	0.044	AAAGUAGAAACCGAAGCCGAGCAA	N	0	0	N	22	4	0.171	UCCAAGAUAGACGAAUAUGACA	5	24	2.02753	0.306285	0.827673	0
SL4.0ch03:62983832-62983915	SL4.0ch03	62983832	62983915	cluster_52104	N	0	0	N	N	0	0	N	N	0	0	N	24	15	0.747	AAAUUCUGAUGUUCGUUUUUAAGA	N	0	0	N	N	0	0	N	24	1	0.043	AAAUUCUGAUGUUCGUUUUUAAGA	2	24	2.21403	4.56694	0.216764	0
SL4.0ch03:63484550-63484917	SL4.0ch03	63484550	63484917	cluster_52363	24	4	0.109	UGGCUUGUAUGUAUAGAUGUAUA	23	1	1	AAAGAUCCUGACAUAUAUACAAG	N	1	0.035	UUCUGAGAUUAUGUAUUACAAGACU	24	1	0.05	AUGGCUUGUAUGUAUAGAUGUAUA	24	1	0.044	AUCAAAGAUCCUGACAUAUAUACA	22	1	0.053	CUGAGAUUAUGUAUUACAAGAC	24	2	0.086	UUUUUCUGAGAUUAUGUAUUACAA	6	24	1.40086	-0.274127	0.850285	0
SL4.0ch03:63557639-63557864	SL4.0ch03	63557639	63557864	cluster_52397	24	2	0.054	AAAACUAGUAACUGAAAAAACAUU	23	5	5	AUUCAUGGUUCUUACUCUUAUCA	N	0	0	N	N	0	0	N	24	1	0.044	AUUUUACUAUAGAAAUGCUUGAAA	24	4	0.212	AAAACUAGUAACUGAAAAAACAUU	23	2	0.086	AAGAACCAUGAAUUUGACACAAGA	5	24	2.12084	-0.218037	0.880489	0
SL4.0ch03:63605734-63605956	SL4.0ch03	63605734	63605956	cluster_52433	24	3	0.082	AUGCUUGCCUUUUUUUAAAAUAUU	N	0	0	N	21	1	0.035	AAUAGAAGAAUAUAUUGUGGA	24	1	0.05	AUGCUUGCCUUUUUUUAAAAUAUU	N	0	0	N	24	1	0.053	AAAAGUUCUGGAGAAAAAAAAACA	22	3	0.128	UUUUUCUCCAGAACUUUUACUU	5	24	1.13093	0.35457	0.840425	0
SL4.0ch03:63818654-63818912	SL4.0ch03	63818654	63818912	cluster_52552	N	0	0	N	N	0	0	N	N	0	0	N	24	2	0.1	CUUAACUGUAUCUUCAUAAAAAAG	24	1	0.044	UAACUGUAUCUUCAUAAAAAAGUC	24	6	0.318	UAACUGUAUCUUCAUAAAAAAGUC	N	2	0.086	AAUAAUGAUAUAUUACCUGGAAAUC	3	24	1.74554	4.20371	0.0178845	0
SL4.0ch03:6383481-6384035	SL4.0ch03	6383481	6384035	cluster_52560	23	10	0.272	UAUCAUGUAGUACUUCUUAGUUU	N	0	0	N	N	0	0	N	24	1	0.05	AUUAUCCCGACUUUUUUAAAAAAC	N	0	0	N	24	1	0.053	AACCGACCGUAGAAAUGACAAUAG	N	2	0.086	UUCUGAACUACAUAAUGC	3	24	1.45126	-1.0483	0.554735	0
SL4.0ch03:6403105-6403303	SL4.0ch03	6403105	6403303	cluster_52649	N	0	0	N	N	0	0	N	N	0	0	N	N	0	0	N	N	0	0	N	N	0	0	N	24	1	0.043	UGGAUUUGUGAAUGAGAACGUCAC	1	24	0.13885	0.96952	0.799492	0
SL4.0ch03:64482107-64482156	SL4.0ch03	64482107	64482156	cluster_52856	N	0	0	N	N	0	0	N	N	0	0	N	24	1	0.05	GAUAUAGGAUUUUUUGACACAGAA	N	0	0	N	N	0	0	N	N	0	0	N	1	24	0.138345	0.96952	0.799492	0
SL4.0ch03:64549057-64549201	SL4.0ch03	64549057	64549201	cluster_52876	24	2	0.054	AAGGGAUAAAGAGAAACAAAAGAG	23	2	2	AGAGGAGAAAUAAGGGAUAAAGA	21	3	0.105	AAUAAGGGAUAAAGAGAAACA	N	0	0	N	24	1	0.044	AGGGAUAAAGAGAAACAAAAGAGG	N	0	0	N	N	0	0	N	4	24	1.09456	-2.74795	0.141174	0
SL4.0ch03:64680272-64680652	SL4.0ch03	64680272	64680652	cluster_52939	24	4	0.109	AGAGACUUCUUUACAAAACUGACU	N	0	0	N	24	1	0.035	AGAGACUUCUUUACAAAACUGACU	24	3	0.149	AGAGACUUCUUUACAAAACUGACU	24	1	0.044	AACUGACUUCAUAAUUCGAUUUGG	24	6	0.318	GUUAGGAUUAUAUGGGUAAUGUCA	23	3	0.128	AAGAGACUUCUUUACAAAACUGA	6	24	2.51283	1.46924	0.251222	0
SL4.0ch03:64699360-64699598	SL4.0ch03	64699360	64699598	cluster_52942	N	0	0	N	N	0	0	N	N	0	0	N	N	0	0	N	24	2	0.089	ACGGAGAUUUGGGCACGAGAACCC	N	0	0	N	N	0	0	N	1	24	0.315411	1.76636	0.642723	0
SL4.0ch03:64864657-64864672	SL4.0ch03	64864657	64864672	cluster_53024	N	0	0	N	N	0	0	N	N	0	0	N	N	0	0	N	N	0	0	N	N	1	0.053	GUGGCAUUCUCUCUUUGUUUUGUAG	24	1	0.043	UUUGGUCUAAGUGGCAUUCUCUCU	1	24	0.311091	1.69357	0.62919	0
SL4.0ch03:65105521-65105696	SL4.0ch03	65105521	65105696	cluster_53105	24	6	0.163	UAUUGUCGGGAUUUCAUGUCUAGC	N	0	0	N	N	0	0	N	24	2	0.1	GAAUGACCUUACUUUAUGCAAGUG	N	0	0	N	24	1	0.053	AGGGAUCCUCACUUGCAUAAAGUA	N	0	0	N	3	24	0.966716	-0.718621	0.73937	0
SL4.0ch03:65219910-65220062	SL4.0ch03	65219910	65220062	cluster_53151	N	0	0	N	N	0	0	N	N	0	0	N	N	0	0	N	N	0	0	N	24	3	0.159	AAUGAUUAACAAUUGGGAUAAUGC	N	0	0	N	1	24	0.516722	2.43646	0.455977	0
SL4.0ch03:65241504-65241745	SL4.0ch03	65241504	65241745	cluster_53165	N	0	0	N	N	0	0	N	N	0	0	N	24	2	0.1	UAAGAUCAAAAUGACAUGGCAAUU	N	0	0	N	N	0	0	N	N	0	0	N	1	24	0.276691	1.65377	0.664483	0
SL4.0ch03:65256062-65256115	SL4.0ch03	65256062	65256115	cluster_53174	N	0	0	N	N	0	0	N	N	0	0	N	24	1	0.05	UUGACGUCGGAAUCCAUGAAAAAU	N	0	0	N	N	0	0	N	N	0	0	N	1	24	0.138345	0.96952	0.799492	0
SL4.0ch03:65257371-65257512	SL4.0ch03	65257371	65257512	cluster_53175	N	0	0	N	N	0	0	N	23	1	0.035	AAUCCGGAUCUCACAAAAAAUGA	24	3	0.149	AAAUCCGGAUCUCACAAAAAAUGA	22	1	0.044	CAAAUUUUUUCUUGGACGUCUG	N	0	0	N	24	1	0.043	UCCGGAUCUCACAAAAAAUGAUGU	4	24	0.856495	1.96878	0.362549	0
SL4.0ch03:6623238-6623420	SL4.0ch03	6623238	6623420	cluster_53261	N	0	0	N	N	0	0	N	N	0	0	N	N	0	0	N	24	1	0.044	GUGUCUGUUAGGAAAAUAACUAAU	24	1	0.053	GUGUCUGUUAGGAAAAUAACUAAU	N	0	0	N	2	24	0.329946	1.76933	0.607075	0
SL4.0ch03:6686756-6686984	SL4.0ch03	6686756	6686984	cluster_53312	23	2	0.054	CAAAGAGGACUACUGCUAGACUG	N	2	2	GAGGACUACUGCUAGACU	N	0	0	N	20	2	0.1	CUAGACUGGUGAAAACAUUUGUU	24	2	0.089	AAAGAGGACUACUGCUAGACUGGU	24	4	0.212	AAAGAGGACUACUGCUAGACUGGU	24	1	0.043	AGAACUCUCUUUUAGACUUAACUC	5	24	1.92206	1.08692	0.434611	0
SL4.0ch03:6800219-6800297	SL4.0ch03	6800219	6800297	cluster_53351	N	0	0	N	N	0	0	N	N	0	0	N	N	0	0	N	24	4	0.178	AAUUAGUUUUUGGAUUUUGAAUUU	N	0	0	N	N	0	0	N	1	24	0.630823	2.74433	0.368632	0
SL4.0ch03:6962277-6962508	SL4.0ch03	6962277	6962508	cluster_53457	N	0	0	N	N	0	0	N	N	0	0	N	N	0	0	N	N	0	0	N	N	0	0	N	24	1	0.043	AAUCGACUCAAUCGGAGACACUUG	1	24	0.13885	0.96952	0.799492	0
SL4.0ch03:7017167-7017320	SL4.0ch03	7017167	7017320	cluster_53471	N	0	0	N	N	0	0	N	N	0	0	N	24	2	0.1	GGACGGAUCGUCGUGGGCACGACA	24	1	0.044	GGACGGAUCGUCGUGGGCACGACA	N	0	0	N	N	0	0	N	2	24	0.434396	2.22501	0.472646	0
SL4.0ch03:7131257-7131358	SL4.0ch03	7131257	7131358	cluster_53530	N	0	0	N	N	0	0	N	N	2	0.07	AUAUUGAAAACUCCGGU	N	0	0	N	24	2	0.089	CGAACCACUCAACAAUAGUAUACA	N	0	0	N	N	1	0.043	UAUUGAAAACUCCGGU	1	24	0.744068	0.281641	0.906665	0
SL4.0ch03:7347158-7347386	SL4.0ch03	7347158	7347386	cluster_53625	N	0	0	N	N	0	0	N	N	0	0	N	N	0	0	N	N	0	0	N	N	0	0	N	24	1	0.043	AACCUAAUGGCUCUGAUAAAAAGU	1	24	0.13885	0.96952	0.799492	0
SL4.0ch03:7361182-7361400	SL4.0ch03	7361182	7361400	cluster_53629	23	2	0.054	UUUUAACCCCUUUUUAAUGACAUG	N	0	0	N	20	2	0.07	AUCAUGUCAUUAAAAAGGGG	N	0	0	N	24	2	0.089	UUUUAACCCCUUUUUAAUGACAUG	24	5	0.265	AUAGUGUGAUAUGUAUAUGUAUAU	24	1	0.043	UUUAAAUCAAAAAAAUGAAAGACG	5	24	1.77787	1.0245	0.508743	0
SL4.0ch03:7437609-7437673	SL4.0ch03	7437609	7437673	cluster_53657	23	2	0.054	UUAUUAACCGACAUAAGACUACC	N	0	0	N	N	0	0	N	24	2	0.1	AUAGUACUGUCUUUAUUAACCGAC	24	1	0.044	AACCGACAUAAGACUACCACCACA	N	0	0	N	N	0	0	N	3	24	0.606991	0.686339	0.788347	0
SL4.0ch03:747455-747637	SL4.0ch03	747455	747637	cluster_53662	N	0	0	N	N	0	0	N	N	0	0	N	24	1	0.05	UUGUAUUUCUGACUGUACGAUGUC	N	0	0	N	24	2	0.106	UCUGCUGUGUUGUAUUUCUGACUG	N	0	0	N	2	24	0.482827	2.34806	0.433176	0
SL4.0ch03:7501272-7501507	SL4.0ch03	7501272	7501507	cluster_53668	N	0	0	N	N	0	0	N	N	0	0	N	N	0	0	N	N	0	0	N	N	0	0	N	24	3	0.128	AUAAGAAGCCUCUUCUCUUCUCCC	1	24	0.416551	2.17126	0.537063	0
SL4.0ch03:7646607-7646864	SL4.0ch03	7646607	7646864	cluster_53728	23	1	0.027	UUGGACGUGCUUCAUUGAACCUU	N	0	0	N	N	0	0	N	24	1	0.05	AUCGUUAUGAACUAUACCUUGAAG	22	1	0.044	AUCUCUCGUCACAGUUUUACGA	24	1	0.053	AUUUCUUCUCGUAAAACUGUGACG	24	1	0.043	AUAGUUCAUAACGAUCUCUCGUCA	5	24	0.693439	1.7434	0.419381	0
SL4.0ch03:7667762-7668015	SL4.0ch03	7667762	7668015	cluster_53735	N	0	0	N	23	1	1	UAACACUCCGAUCCCAUAAUACC	23	1	0.035	AUUUCUAAUCUUGAAUCCUCUCA	24	5	0.249	UAACACUCCGAUCCCAUAAUACCG	N	0	0	N	N	0	0	N	24	1	0.043	UAACACUCCGAUCCCAUAAUACCG	4	24	1.14026	1.14725	0.566115	0
SL4.0ch03:7707033-7707271	SL4.0ch03	7707033	7707271	cluster_53745	N	0	0	N	N	0	0	N	N	0	0	N	N	0	0	N	24	2	0.089	AAUAAGAUGUUUGUAAAUUGUAUG	N	0	0	N	N	0	0	N	1	24	0.315411	1.76636	0.642723	0
SL4.0ch03:7707909-7708018	SL4.0ch03	7707909	7708018	cluster_53747	N	0	0	N	N	0	0	N	N	0	0	N	N	0	0	N	N	0	0	N	N	0	0	N	24	5	0.214	AGAUAAUUUUAUUUUGGUUGGACU	1	24	0.694252	2.90659	0.325144	0
SL4.0ch03:7810898-7811121	SL4.0ch03	7810898	7811121	cluster_53804	N	0	0	N	N	0	0	N	N	0	0	N	N	0	0	N	24	1	0.044	AUUAACUGAAGACUCUGUGACGGU	N	0	0	N	N	0	0	N	1	24	0.157706	0.96952	0.799492	0
SL4.0ch03:7816802-7817049	SL4.0ch03	7816802	7817049	cluster_53805	N	0	0	N	N	0	0	N	N	0	0	N	N	0	0	N	N	0	0	N	24	1	0.053	GUGUGAACUUGACGGUACUUGUUA	N	0	0	N	1	24	0.172241	0.96952	0.799492	0
SL4.0ch03:7858636-7858812	SL4.0ch03	7858636	7858812	cluster_53808	20	5	0.136	ACCGGCGAUAUAACUAAACG	N	0	0	N	N	0	0	N	24	2	0.1	CCGGCGAUAUAACUAAACGACUUU	N	0	0	N	N	0	0	N	24	1	0.043	UAACUAAACGACUUUCAAAUAUUU	3	24	0.847028	-0.538407	0.810564	0
SL4.0ch03:7925381-7925503	SL4.0ch03	7925381	7925503	cluster_53831	N	0	0	N	N	0	0	N	N	0	0	N	24	2	0.1	AAUAGAAUUUUUAGGUCGUUGAUA	N	0	0	N	N	0	0	N	24	1	0.043	UUUUUAGGUCGUUGAUACUUCACC	2	24	0.415541	2.17296	0.489356	0
SL4.0ch03:8043581-8043778	SL4.0ch03	8043581	8043778	cluster_53854	N	0	0	N	N	0	0	N	N	0	0	N	N	0	0	N	N	0	0	N	N	0	0	N	24	4	0.171	UUAAAUGGAGAAAAUUAAAAGUCC	1	24	0.555401	2.58543	0.415965	0
SL4.0ch03:8046998-8047458	SL4.0ch03	8046998	8047458	cluster_53856	N	3	0.082	UUUUUGUCCCGUGAUUUUUUGCUC	24	1	1	AUAGACUUGAGUAUUCUUUCGCUG	23	2	0.07	AUAGACUUGAGUAUUCUUUCGCU	24	6	0.299	UUCUGGAGAACAAUAUUGUAACUC	24	4	0.178	AUUCUGGAGAACAAUAUUGUAACU	24	2	0.106	AUAGACUUGAGUAUUCUUUCGCUG	24	1	0.043	UUGUUUUGUGGCCAAUUCUGGAGA	6	24	2.6577	1.01653	0.380652	0
SL4.0ch03:8111610-8111739	SL4.0ch03	8111610	8111739	cluster_53882	N	0	0	N	N	0	0	N	N	0	0	N	24	2	0.1	GUGUAUCCGGUGACAGAAGUUCCA	N	0	0	N	24	1	0.053	UUAGUGUAUCCGGUGACAGAAGUU	N	0	0	N	2	24	0.448931	2.2624	0.460498	0
SL4.0ch03:8368424-8368559	SL4.0ch03	8368424	8368559	cluster_53943	N	0	0	N	N	0	0	N	N	0	0	N	N	0	0	N	N	0	0	N	N	0	0	N	24	1	0.043	AAAGAAGUGAGACUCGAGCAUAUA	1	24	0.13885	0.96952	0.799492	0
SL4.0ch03:8376309-8376669	SL4.0ch03	8376309	8376669	cluster_53945	N	3	0.082	AAGACUCUAUUUAGACUUGAAUUG	23	2	2	UAGACUUGAAUUGUAUACACGUG	N	0	0	N	24	2	0.1	AGGCUCUAAAAUAUUACAAUUGAU	N	0	0	N	24	1	0.053	UUAGACUUGAAUUGUAUACACGUG	N	0	0	N	3	24	1.03737	-0.80978	0.673418	0
SL4.0ch03:8383038-8383216	SL4.0ch03	8383038	8383216	cluster_53946	N	0	0	N	N	0	0	N	N	0	0	N	N	0	0	N	N	0	0	N	N	0	0	N	24	1	0.043	AUAAGUCUUUCAAUACAUAAUCUU	1	24	0.13885	0.96952	0.799492	0
SL4.0ch03:8664547-8664865	SL4.0ch03	8664547	8664865	cluster_54012	23	1	0.027	UUUUGAUCUUUGGCAUAGGACCA	N	0	0	N	N	0	0	N	24	1	0.05	AAAAUUUUGAUCUUUGGCAUAGGA	N	0	0	N	24	2	0.106	AUUAUGGAUUGUGGAAAAAUCGUA	N	0	0	N	3	24	0.569124	1.39469	0.596074	0
SL4.0ch03:8755052-8755181	SL4.0ch03	8755052	8755181	cluster_54040	N	0	0	N	N	0	0	N	N	0	0	N	N	0	0	N	N	0	0	N	24	2	0.106	GGUGUUAUGAAGACUGACUAGAGU	N	0	0	N	1	24	0.344481	1.79762	0.634393	0
SL4.0ch03:8755355-8755507	SL4.0ch03	8755355	8755507	cluster_54041	N	0	0	N	N	0	0	N	N	0	0	N	N	0	0	N	24	1	0.044	GUUUAGGUUUGUUGGUUCGCUCAC	N	0	0	N	N	0	0	N	1	24	0.157706	0.96952	0.799492	0
SL4.0ch03:8793290-8793399	SL4.0ch03	8793290	8793399	cluster_54052	N	0	0	N	N	0	0	N	N	0	0	N	N	0	0	N	N	0	0	N	N	0	0	N	24	1	0.043	AAAAUCCGGGCCGCGACUAACACC	1	24	0.13885	0.96952	0.799492	0
SL4.0ch03:8804206-8804408	SL4.0ch03	8804206	8804408	cluster_54056	N	0	0	N	N	0	0	N	N	0	0	N	N	0	0	N	N	0	0	N	24	1	0.053	UCAAGAUUUGGGAUUCAAUAACUA	N	0	0	N	1	24	0.172241	0.96952	0.799492	0
SL4.0ch03:9111957-9112129	SL4.0ch03	9111957	9112129	cluster_54124	N	0	0	N	N	0	0	N	N	0	0	N	N	0	0	N	N	0	0	N	N	0	0	N	24	3	0.128	AGGAAAUCGAGUCUCUAACGAACU	1	24	0.416551	2.17126	0.537063	0
SL4.0ch03:9340541-9340599	SL4.0ch03	9340541	9340599	cluster_54167	N	0	0	N	24	1	1	UUGACGGAUCCGAAGAAUAUCAGG	N	0	0	N	N	0	0	N	24	1	0.044	UUGACGGAUCCGAAGAAUAUCAGG	24	3	0.159	UUGACGGAUCCGAAGAAUAUCAGG	24	1	0.043	UUGACGGAUCCGAAGAAUAUCAGG	4	24	0.978053	2.11124	0.317393	0
SL4.0ch03:9340714-9340788	SL4.0ch03	9340714	9340788	cluster_54168	N	0	0	N	N	0	0	N	N	0	0	N	N	0	0	N	N	0	0	N	24	1	0.053	AUUAGAUUUGACUCAAGAUUUUGG	N	0	0	N	1	24	0.172241	0.96952	0.799492	0
SL4.0ch03:9464970-9465193	SL4.0ch03	9464970	9465193	cluster_54206	24	5	0.136	UUCGCUAUACGUAUACAAUUGUAU	N	0	0	N	21	1	0.035	UUCUAUAUAGGGCAACUUUCA	24	2	0.1	GAUGAUUCUAUAUAGGGCAACUUU	N	0	0	N	N	0	0	N	24	2	0.086	AUUCUAUAUAGGGCAACUUUCACA	4	24	1.13078	-0.511475	0.782346	0
SL4.0ch03:9465640-9465746	SL4.0ch03	9465640	9465746	cluster_54207	N	0	0	N	N	0	0	N	N	0	0	N	24	1	0.05	AAUUUUUGGGAAAGAGGCGACUGA	24	1	0.044	AAAGAGGCGACUGACAAACUUUGG	N	0	0	N	N	0	0	N	2	24	0.296051	1.69155	0.635647	0
SL4.0ch03:9471323-9471642	SL4.0ch03	9471323	9471642	cluster_54213	N	3	0.082	UUUUCUUCUACUUAUCAAAAUGCC	N	0	0	N	N	0	0	N	24	2	0.1	AAUCCUGGAACAAUUGUAGAAUGG	24	1	0.044	AAUCCUGGAACAAUUGUAGAAUGG	N	0	0	N	N	0	0	N	2	24	0.693289	0.20572	0.932195	0
SL4.0ch03:9472680-9472864	SL4.0ch03	9472680	9472864	cluster_54215	N	0	0	N	N	0	0	N	N	0	0	N	N	0	0	N	24	1	0.044	UUCUAAUUGGGAAUUGACAUCGAC	24	1	0.053	AUGGGAAAUUCAUCAACGCUAUUA	N	0	0	N	2	24	0.329946	1.76933	0.607075	0
SL4.0ch03:9567017-9567258	SL4.0ch03	9567017	9567258	cluster_54248	N	0	0	N	N	0	0	N	N	0	0	N	24	1	0.05	UAUGCGACGGACAGCAGGACGGGU	N	0	0	N	N	0	0	N	N	0	0	N	1	24	0.138345	0.96952	0.799492	0
SL4.0ch03:9625630-9625789	SL4.0ch03	9625630	9625789	cluster_54278	N	0	0	N	N	0	0	N	N	0	0	N	N	0	0	N	N	0	0	N	24	2	0.106	AGUUAAGGACACAUAUAUAAUAGU	N	0	0	N	1	24	0.344481	1.79762	0.634393	0
SL4.0ch03:976995-977142	SL4.0ch03	976995	977142	cluster_54337	N	0	0	N	22	1	1	UCGUGUGCUAUAGCUAAAUAUU	24	2	0.07	UAUUUUUUUGGUGAUCCGGAUUGC	24	6	0.299	UUUUCGUGUGCUAUAGCUAAAUAU	N	0	0	N	N	0	0	N	24	5	0.214	UUUUCGUGUGCUAUAGCUAAAUAU	4	24	1.97891	1.4485	0.379046	0
SL4.0ch03:9848522-9848681	SL4.0ch03	9848522	9848681	cluster_54362	N	0	0	N	24	1	1	AAUCAGCCUCAGUGAAAAAAAAGA	N	1	0.035	GAUUGAGCGUCUUCUGUAUGUAAGC	N	0	0	N	N	0	0	N	24	3	0.159	UCACUGAGGCUGAUUAUUAAAUCU	24	1	0.043	AUUAAAGUAUUAGAUUGAGCGUCU	3	24	0.965251	0.73321	0.725556	0
SL4.0ch03:9856316-9856455	SL4.0ch03	9856316	9856455	cluster_54366	N	0	0	N	N	0	0	N	N	0	0	N	N	0	0	N	N	0	0	N	24	1	0.053	AAAGAGAGUGAAGGAGUACUGAGU	N	0	0	N	1	24	0.172241	0.96952	0.799492	0
SL4.0ch03:9895852-9896020	SL4.0ch03	9895852	9896020	cluster_54378	N	0	0	N	N	0	0	N	N	0	0	N	N	0	0	N	N	0	0	N	N	0	0	N	24	2	0.086	AGGAUUUUCACUUGACUUAAAGCA	1	24	0.277701	1.65682	0.663892	0
SL4.0ch03:9900312-9900482	SL4.0ch03	9900312	9900482	cluster_54380	N	0	0	N	N	0	0	N	N	0	0	N	N	0	0	N	N	0	0	N	24	1	0.053	UAGCGUUCUUUUUCUUAGGAGGAA	N	0	0	N	1	24	0.172241	0.96952	0.799492	0
SL4.0ch04:10000052-10000238	SL4.0ch04	10000052	10000238	cluster_54421	N	0	0	N	N	0	0	N	N	0	0	N	24	1	0.05	GUCUUGCGUCGGCUGAAAAAAAGC	N	0	0	N	N	0	0	N	N	0	0	N	1	24	0.138345	0.96952	0.799492	0
SL4.0ch04:10001576-10001687	SL4.0ch04	10001576	10001687	cluster_54423	N	0	0	N	N	0	0	N	N	0	0	N	N	0	0	N	N	0	0	N	24	3	0.159	AAGGAUUGGAAUAAUGAAGGAUUG	N	0	0	N	1	24	0.516722	2.43646	0.455977	0
SL4.0ch04:10043357-10043521	SL4.0ch04	10043357	10043521	cluster_54440	N	0	0	N	N	0	0	N	N	0	0	N	N	0	0	N	N	0	0	N	N	0	0	N	24	2	0.086	UGAAGAUCUGGUGUGAAGAAGACU	1	24	0.277701	1.65682	0.663892	0
SL4.0ch04:1005317-1005451	SL4.0ch04	1005317	1005451	cluster_54444	N	0	0	N	N	0	0	N	N	0	0	N	N	0	0	N	24	1	0.044	ACUUCUGUAGCUUGGAUAGCCAUG	N	0	0	N	N	0	0	N	1	24	0.157706	0.96952	0.799492	0
SL4.0ch04:1049425-1049600	SL4.0ch04	1049425	1049600	cluster_54498	N	0	0	N	N	0	0	N	N	0	0	N	N	0	0	N	24	1	0.044	UACAAAGGAUCAAGAAGCUGAUAU	N	0	0	N	N	0	0	N	1	24	0.157706	0.96952	0.799492	0
SL4.0ch04:10654-10839	SL4.0ch04	10654	10839	cluster_54516	N	1	0.027	UCCAAAUGGGCCGGACGA	N	0	0	N	N	0	0	N	N	0	0	N	24	1	0.044	UUGGAAUUUCUGACGUCGGAAUCC	N	0	0	N	N	0	0	N	1	24	0.244003	0.0245715	0.99486	0
SL4.0ch04:11118550-11118813	SL4.0ch04	11118550	11118813	cluster_54560	N	0	0	N	N	0	0	N	N	0	0	N	N	0	0	N	N	0	0	N	N	0	0	N	24	1	0.043	AUGUGAGCCUCAUGAAAUCUAGUG	1	24	0.13885	0.96952	0.799492	0
SL4.0ch04:11135804-11136002	SL4.0ch04	11135804	11136002	cluster_54564	22	3	0.082	UUUAACCUUGUGCUCUGAUACC	24	1	1	UUGUGCUCUGAUACCAACAUUAUC	N	0	0	N	24	2	0.1	UUGUGCUCUGAUACCAACAUUAUC	N	0	0	N	N	0	0	N	24	1	0.043	UUGUGCUCUGAUACCAACAUUAUC	4	24	0.839208	-0.44529	0.83006	0
SL4.0ch04:11259608-11259736	SL4.0ch04	11259608	11259736	cluster_54579	N	0	0	N	N	0	0	N	N	0	0	N	N	0	0	N	N	0	0	N	24	1	0.053	AUGUGAAGAUCGAGGAUGAAGAGG	N	0	0	N	1	24	0.172241	0.96952	0.799492	0
SL4.0ch04:1172780-1172918	SL4.0ch04	1172780	1172918	cluster_54696	N	0	0	N	N	0	0	N	N	0	0	N	N	0	0	N	N	0	0	N	N	0	0	N	24	1	0.043	ACUAGUGUUAAACCACCUUCCAUG	1	24	0.13885	0.96952	0.799492	0
SL4.0ch04:1173864-1174003	SL4.0ch04	1173864	1174003	cluster_54702	N	0	0	N	N	0	0	N	N	0	0	N	N	0	0	N	N	0	0	N	N	0	0	N	24	1	0.043	UCUCUCUCCAUCAAUUAUGCCUCU	1	24	0.13885	0.96952	0.799492	0
SL4.0ch04:11758220-11758319	SL4.0ch04	11758220	11758319	cluster_54718	N	0	0	N	N	0	0	N	N	0	0	N	N	0	0	N	N	0	0	N	24	1	0.053	UUUUAAUAACAUAACUCUUUCUCU	N	0	0	N	1	24	0.172241	0.96952	0.799492	0
SL4.0ch04:1178492-1178552	SL4.0ch04	1178492	1178552	cluster_54745	N	0	0	N	N	0	0	N	N	0	0	N	N	0	0	N	N	0	0	N	24	1	0.053	AUGAAUAUAAACUAAUAAAAAAUU	N	0	0	N	1	24	0.172241	0.96952	0.799492	0
SL4.0ch04:11834782-11834902	SL4.0ch04	11834782	11834902	cluster_54769	N	0	0	N	N	0	0	N	N	4	0.139	GAUAGACGUUUGAUGCG	N	0	0	N	24	8	0.356	ACGCAUCAAACGUCUAUCUACUGU	N	2	0.106	AUUGAUUGGAGUUGGACUCA	24	1	0.043	UUUGACAAUUUUCCAGCUAUGGUU	2	24	2.32459	1.21445	0.449777	0
SL4.0ch04:11836015-11836066	SL4.0ch04	11836015	11836066	cluster_54771	N	0	0	N	N	0	0	N	N	0	0	N	N	0	0	N	24	2	0.089	AUCUUCCCACUUAUAAUAUAAUAA	N	0	0	N	N	0	0	N	1	24	0.315411	1.76636	0.642723	0
SL4.0ch04:11962118-11962321	SL4.0ch04	11962118	11962321	cluster_54809	N	0	0	N	N	0	0	N	N	0	0	N	N	0	0	N	N	0	0	N	N	0	0	N	24	1	0.043	AUCGGUCUGCGGAUGGAACGCGGU	1	24	0.13885	0.96952	0.799492	0
SL4.0ch04:12006257-12006396	SL4.0ch04	12006257	12006396	cluster_54833	N	0	0	N	N	0	0	N	N	0	0	N	N	0	0	N	N	0	0	N	N	0	0	N	24	1	0.043	CUUCGUAAUGGAAUGGCUGGACGG	1	24	0.13885	0.96952	0.799492	0
SL4.0ch04:12007754-12007917	SL4.0ch04	12007754	12007917	cluster_54834	N	0	0	N	N	0	0	N	N	0	0	N	N	0	0	N	N	0	0	N	24	1	0.053	GAUAUGAUCAACACUAUUCUGACA	N	0	0	N	1	24	0.172241	0.96952	0.799492	0
SL4.0ch04:12040589-12040697	SL4.0ch04	12040589	12040697	cluster_54848	N	0	0	N	21	2	2	AGAGCAUGACUAUAGAUUUUC	N	2	0.07	AGCUUAUACUGUAACGACCUGUUU	22	1	0.05	UUACAGUAUAAGCUAGAGCAUG	N	0	0	N	24	3	0.159	UUUGAAAAUCUAUAGUCAUGCUCU	24	2	0.086	AUGCUCUAGCUUAUACUGUAACGA	4	24	1.55212	0.249309	0.875873	0
SL4.0ch04:12048944-12049068	SL4.0ch04	12048944	12049068	cluster_54858	N	0	0	N	N	0	0	N	N	0	0	N	24	1	0.05	AUCUAAUGACGGUAACUCUAUCUA	N	0	0	N	N	0	0	N	N	0	0	N	1	24	0.138345	0.96952	0.799492	0
SL4.0ch04:12163051-12163211	SL4.0ch04	12163051	12163211	cluster_54898	N	0	0	N	N	0	0	N	N	0	0	N	N	0	0	N	N	0	0	N	N	0	0	N	24	2	0.086	AAAUAGUUAAUCGCCGGAAAACCA	1	24	0.277701	1.65682	0.663892	0
SL4.0ch04:12363404-12363545	SL4.0ch04	12363404	12363545	cluster_54953	N	2	0.054	UGUGUUUGGAUAAAAGUGCA	N	0	0	N	N	1	0.035	UGUUUGGAUAAAAGUGCA	24	3	0.149	UAUGUGUUUGGAUAAAAGUGCA	24	1	0.044	GUUAUGUGUUUGGAUAAAAGUGCA	22	3	0.159	UAUGUGUUUGGAUAAAAGUGCA	N	3	0.128	UGUGUUUGGAUAAAAGUGCA	3	24	1.82351	1.71598	0.236239	0
SL4.0ch04:12534203-12534456	SL4.0ch04	12534203	12534456	cluster_54984	N	0	0	N	N	0	0	N	N	0	0	N	24	2	0.1	ACGGAACGUUGUGCCUAUGACAGU	N	0	0	N	N	0	0	N	N	0	0	N	1	24	0.276691	1.65377	0.664483	0
SL4.0ch04:12801958-12802119	SL4.0ch04	12801958	12802119	cluster_55019	N	0	0	N	N	0	0	N	N	0	0	N	24	1	0.05	AUUUCUUCCUAAUCUGUAAUCGUU	N	0	0	N	N	0	0	N	N	0	0	N	1	24	0.138345	0.96952	0.799492	0
SL4.0ch04:13094673-13094732	SL4.0ch04	13094673	13094732	cluster_55064	N	0	0	N	N	0	0	N	N	0	0	N	24	1	0.05	AAAACUAGUUUCUGAUAACGUGCG	N	0	0	N	N	0	0	N	N	0	0	N	1	24	0.138345	0.96952	0.799492	0
SL4.0ch04:1345853-1346120	SL4.0ch04	1345853	1346120	cluster_55113	N	0	0	N	N	3	3	GUUGAGAACGAUUUGGAGACUUGCU	21	1	0.035	AACGAUUUGGAGACUUGCUGC	24	4	0.199	AACGAUUUGGAGACUUGCUGCUUA	24	1	0.044	GAGAACGAUUUGGAGACUUGCUGC	24	2	0.106	AGAACGAUUUGGAGACUUGCUGCU	N	0	0	N	4	24	1.6948	0.410953	0.794953	0
SL4.0ch04:1346159-1346418	SL4.0ch04	1346159	1346418	cluster_55114	N	0	0	N	N	0	0	N	N	0	0	N	24	1	0.05	AUAUUCGACAUUGCAUCUCAUGGC	24	1	0.044	GAAUAUCGUGAUGCAUGUCUUUCC	N	0	0	N	N	0	0	N	2	24	0.296051	1.69155	0.635647	0
SL4.0ch04:14670303-14670511	SL4.0ch04	14670303	14670511	cluster_55261	23	4	0.109	AAGUUGUCGUCAUUAUUCAUUUA	N	0	0	N	N	0	0	N	N	0	0	N	24	3	0.133	UGAGGUGUGUAAAUGAAUAAU	24	10	0.53	ACCAGACUUAGUAACUAUUAGACA	N	0	0	N	3	24	2.54071	2.0469	0.231222	0
SL4.0ch04:14766962-14767086	SL4.0ch04	14766962	14767086	cluster_55273	N	0	0	N	N	0	0	N	N	0	0	N	N	2	0.1	AGUUGUGCGUUUGGAUAAAAGUGCU	24	2	0.089	AGUUGUGCGUUUGGAUAAAAGUGC	N	0	0	N	24	1	0.043	AGUUGUGCGUUUGGAUAAAAGUGC	2	24	0.730952	2.9745	0.207849	0
SL4.0ch04:1496820-1496904	SL4.0ch04	1496820	1496904	cluster_55315	N	0	0	N	N	0	0	N	N	0	0	N	N	0	0	N	N	0	0	N	N	0	0	N	24	4	0.171	UUUGAUUUAAUUGUGCUUCAUAGA	1	24	0.555401	2.58543	0.415965	0
SL4.0ch04:14987856-14988054	SL4.0ch04	14987856	14988054	cluster_55320	N	0	0	N	N	0	0	N	N	0	0	N	N	0	0	N	24	1	0.044	UGAUUAAUUUAGAAGGAACAUGCU	N	0	0	N	N	0	0	N	1	24	0.157706	0.96952	0.799492	0
SL4.0ch04:15413616-15413808	SL4.0ch04	15413616	15413808	cluster_55387	N	0	0	N	N	0	0	N	N	0	0	N	N	0	0	N	N	0	0	N	N	0	0	N	24	2	0.086	AUGGGAGGUCUGUAGUUCUGUUUU	1	24	0.277701	1.65682	0.663892	0
SL4.0ch04:15454472-15454579	SL4.0ch04	15454472	15454579	cluster_55398	N	0	0	N	22	4	4	UUCCAAAAUCUGUAAGUCAUCAUC	N	0	0	N	24	1	0.05	UUAUUUCCAAAAUCUGUAAGUCAU	N	0	0	N	N	0	0	N	24	1	0.043	AUUUCCAAAAUCUGUAAGUCAUCA	3	24	0.936297	-1.50531	0.506036	0
SL4.0ch04:15471813-15472025	SL4.0ch04	15471813	15472025	cluster_55403	N	0	0	N	N	0	0	N	N	0	0	N	N	0	0	N	N	0	0	N	24	1	0.053	AUAACGGUCCGUCGUGCCUAUGAC	N	0	0	N	1	24	0.172241	0.96952	0.799492	0
SL4.0ch04:15886518-15886661	SL4.0ch04	15886518	15886661	cluster_55462	N	0	0	N	N	0	0	N	N	0	0	N	N	0	0	N	N	0	0	N	N	0	0	N	24	1	0.043	ACAUAUACAGAAAUCUUAGAACAC	1	24	0.13885	0.96952	0.799492	0
SL4.0ch04:16251622-16251732	SL4.0ch04	16251622	16251732	cluster_55496	N	0	0	N	N	0	0	N	N	0	0	N	24	1	0.05	AUGGGCAUGUGAAUCCUCAGACGG	N	0	0	N	N	0	0	N	N	0	0	N	1	24	0.138345	0.96952	0.799492	0
SL4.0ch04:16873409-16873580	SL4.0ch04	16873409	16873580	cluster_55567	24	1	0.027	AAAAUUGACACCACUACUAGCUGC	23	7	7	GCUGUCCGGAUAAUGAUUAUUUU	21	4	0.139	GUUGCUGUCCGGAUAAUGAUUAUU	N	2	0.1	ACACCACUACUAGCUGCGGAAUUU	N	0	0	N	24	3	0.159	AAUCAUUAUCCGGACAGCAACUAG	N	0	0	N	4	24	2.61275	-1.60136	0.239622	0
SL4.0ch04:17129581-17129674	SL4.0ch04	17129581	17129674	cluster_55589	N	0	0	N	N	0	0	N	N	0	0	N	N	0	0	N	N	0	0	N	24	1	0.053	AAUAAAUUUGGUUGUUAGUGACGG	N	0	0	N	1	24	0.172241	0.96952	0.799492	0
SL4.0ch04:17280921-17281038	SL4.0ch04	17280921	17281038	cluster_55592	N	0	0	N	N	0	0	N	N	0	0	N	N	0	0	N	N	0	0	N	24	1	0.053	AGUAAUUUAAAGUAGAUAUUCUUG	N	0	0	N	1	24	0.172241	0.96952	0.799492	0
SL4.0ch04:17474268-17474363	SL4.0ch04	17474268	17474363	cluster_55607	N	0	0	N	24	4	4	AGGGUAUUUUAAGGUCAAAAGAUA	N	0	0	N	24	1	0.05	AGGGUAUUUUAAGGUCAAAAGAUA	N	0	0	N	N	0	0	N	24	2	0.086	AAAUACCCCUCGUUUAUCUUUUGA	3	24	1.07515	-0.969765	0.649337	0
SL4.0ch04:17579478-17579666	SL4.0ch04	17579478	17579666	cluster_55647	N	0	0	N	N	0	0	N	N	0	0	N	N	0	0	N	24	2	0.089	UAGUUUAAUGAUGAACCGACACGU	N	0	0	N	N	0	0	N	1	24	0.315411	1.76636	0.642723	0
SL4.0ch04:17600932-17601002	SL4.0ch04	17600932	17601002	cluster_55653	N	0	0	N	N	0	0	N	N	0	0	N	24	2	0.1	UUCGAUGCGUUAAAUUAGUUUUCU	N	0	0	N	N	0	0	N	N	0	0	N	1	24	0.276691	1.65377	0.664483	0
SL4.0ch04:17611576-17611880	SL4.0ch04	17611576	17611880	cluster_55656	22	1	0.027	CUGAUGUAGAUUUCGAACUGUC	24	1	1	AAAAGGAGUCAGACUAGUCUUAGU	N	0	0	N	24	2	0.1	ACCUGAUGUAGAUUUCGAACUGUC	24	2	0.089	ACCUGAUGUAGAUUUCGAACUGUC	24	1	0.053	AAGGAGUCAGACUAGUCUUAGUUC	N	0	0	N	5	24	1.01542	1.20946	0.526657	0
SL4.0ch04:17619852-17620059	SL4.0ch04	17619852	17620059	cluster_55657	N	0	0	N	N	0	0	N	N	0	0	N	24	3	0.149	UAGGAAAAUAACGACUUUUUGGGA	N	0	0	N	N	0	0	N	N	0	0	N	1	24	0.415036	2.16672	0.538434	0
SL4.0ch04:18153192-18153419	SL4.0ch04	18153192	18153419	cluster_55779	N	0	0	N	N	0	0	N	N	0	0	N	N	0	0	N	N	0	0	N	24	1	0.053	UCCAUAUCUCCUGUGUUUAUCUCU	N	0	0	N	1	24	0.172241	0.96952	0.799492	0
SL4.0ch04:18159402-18159620	SL4.0ch04	18159402	18159620	cluster_55782	N	0	0	N	N	0	0	N	N	0	0	N	N	0	0	N	24	1	0.044	AUUCCUUUUAUCCAUUCCAUAGUU	N	0	0	N	N	0	0	N	1	24	0.157706	0.96952	0.799492	0
SL4.0ch04:18170241-18170351	SL4.0ch04	18170241	18170351	cluster_55786	N	0	0	N	N	0	0	N	N	0	0	N	24	1	0.05	UUAGGAUAGGGAGCCCCCAUGCAC	N	0	0	N	N	0	0	N	N	0	0	N	1	24	0.138345	0.96952	0.799492	0
SL4.0ch04:18170737-18170886	SL4.0ch04	18170737	18170886	cluster_55787	N	0	0	N	N	0	0	N	N	0	0	N	N	0	0	N	N	0	0	N	N	0	0	N	24	1	0.043	AUCUAUUUUAUUGGUCUGCGAACU	1	24	0.13885	0.96952	0.799492	0
SL4.0ch04:18238558-18238698	SL4.0ch04	18238558	18238698	cluster_55812	N	0	0	N	N	0	0	N	N	0	0	N	N	0	0	N	N	0	0	N	N	0	0	N	24	1	0.043	AAGACGUGAGCUGGACUUAAGUAA	1	24	0.13885	0.96952	0.799492	0
SL4.0ch04:18879834-18879940	SL4.0ch04	18879834	18879940	cluster_55914	N	0	0	N	N	0	0	N	N	0	0	N	N	0	0	N	N	0	0	N	N	0	0	N	24	2	0.086	UGUAAUGAUCGAGUUUUAGACUAA	1	24	0.277701	1.65682	0.663892	0
SL4.0ch04:18890708-18890769	SL4.0ch04	18890708	18890769	cluster_55916	N	3	0.082	CGAUUGAUCUAUUACGUUUCUGAC	N	0	0	N	N	0	0	N	N	0	0	N	24	1	0.044	AUUGAUCUAUUACGUUUCUGACAU	24	3	0.159	AUUGAUCUAUUACGUUUCUGACAU	N	0	0	N	2	24	0.93332	0.767573	0.729907	0
SL4.0ch04:18901609-18901727	SL4.0ch04	18901609	18901727	cluster_55925	N	0	0	N	N	0	0	N	N	0	0	N	24	3	0.149	AAAAUGUUAUCCUGGAAAACGAGU	23	3	0.133	UCUACUCGUUUUCCAGGAUAACA	N	0	0	N	24	4	0.171	AAAUAUCUACUCGUUUUCCAGGAU	3	24	1.44355	3.95922	0.0389384	0
SL4.0ch04:18936224-18936367	SL4.0ch04	18936224	18936367	cluster_55939	N	0	0	N	24	1	1	AUUCAUCAUUGUAACAUACACUUG	N	0	0	N	N	0	0	N	24	1	0.044	GUAUGUUACAAUGAUGAAUGAUAU	24	1	0.053	AUAUCAUUCAUCAUUGUAACAUAC	N	0	0	N	3	24	0.494722	0.770959	0.781369	0
SL4.0ch04:1896616-1896820	SL4.0ch04	1896616	1896820	cluster_55950	N	0	0	N	N	0	0	N	N	0	0	N	N	0	0	N	N	0	0	N	24	2	0.106	AACCUAGAUUGCCAAGACACAGUU	N	0	0	N	1	24	0.344481	1.79762	0.634393	0
SL4.0ch04:19092055-19092312	SL4.0ch04	19092055	19092312	cluster_55993	N	0	0	N	N	0	0	N	N	0	0	N	24	4	0.199	GUAACCCGAGGAGGAUCAGUGGCA	N	0	0	N	N	0	0	N	N	0	0	N	1	24	0.553381	2.58085	0.417342	0
SL4.0ch04:19098745-19098837	SL4.0ch04	19098745	19098837	cluster_55996	21	2	0.054	CGAAAUUCAAAGACAUCUAGACGU	N	0	0	N	N	0	0	N	N	0	0	N	N	0	0	N	24	3	0.159	AUAGCUCACCCUAAACUCUGAUUU	24	1	0.043	UCUAGAUGUCUUUGAAUUUCGUAC	3	24	0.828167	1.22408	0.601524	0
SL4.0ch04:1911750-1912084	SL4.0ch04	1911750	1912084	cluster_56000	23	2	0.054	UGUAAUUCUGUUUUUCUCUCUCC	N	0	0	N	N	0	0	N	24	5	0.249	AACACUUUGGCUGCUGUAAAAAUU	N	0	0	N	24	1	0.053	UGUAUUUGACUUUAACAAGACCUG	N	0	0	N	3	24	1.03656	1.65598	0.453182	0
SL4.0ch04:19312016-19312141	SL4.0ch04	19312016	19312141	cluster_56053	24	1	0.027	UGAGUGUGUCUCUGAGAUUUCAGC	23	1	1	GAGUGUGUCUCUGAGAUUUCAGC	N	0	0	N	N	0	0	N	24	1	0.044	UGAGUGUGUCUCUGAGAUUUCAGC	23	2	0.106	GAGUGUGUCUCUGAGAUUUCAGCA	24	2	0.086	UGAGUGUGUCUCUGAGAUUUCAGC	5	24	1.03096	1.2289	0.518992	0
SL4.0ch04:19352395-19352470	SL4.0ch04	19352395	19352470	cluster_56073	N	0	0	N	N	0	0	N	N	0	0	N	N	0	0	N	N	0	0	N	N	0	0	N	24	1	0.043	AGGACUAAUUGUGUAACCAUUCAU	1	24	0.13885	0.96952	0.799492	0
SL4.0ch04:1969039-1969417	SL4.0ch04	1969039	1969417	cluster_56129	N	1	0.027	UACCCGUUGUUGAUUGGAAGUUGGU	23	2	2	AAAAAACGUGGACUUGUAUCAUAA	N	0	0	N	N	3	0.149	CAAAGGACUCUUGUGUAAGUAG	24	1	0.044	AUUUGCGUGGGACAGGGUAGAUAU	N	0	0	N	24	6	0.257	AAAAAAACGUGGACUUGUAUCAUA	3	24	1.82169	1.44632	0.35716	0
SL4.0ch04:19704218-19704374	SL4.0ch04	19704218	19704374	cluster_56134	24	3	0.082	AUUCACUGUUGGGUAUGUAGCAAG	N	0	0	N	N	0	0	N	24	4	0.199	AUUCACUGUUGGGUAUGUAGCAAG	24	1	0.044	AUUCACUGUUGGGUAUGUAGCAAG	N	0	0	N	N	1	0.043	AUUUUCCUUUCCAUUACCGAUGAGU	3	24	1.10883	1.12741	0.561684	0
SL4.0ch04:19755610-19755751	SL4.0ch04	19755610	19755751	cluster_56155	N	0	0	N	N	0	0	N	N	0	0	N	N	0	0	N	N	0	0	N	24	2	0.106	AUUGUUGGUUCUCUCACAUAGUAG	N	0	0	N	1	24	0.344481	1.79762	0.634393	0
SL4.0ch04:19762493-19762653	SL4.0ch04	19762493	19762653	cluster_56164	N	0	0	N	N	0	0	N	N	0	0	N	N	0	0	N	N	0	0	N	N	0	0	N	24	1	0.043	AAUAAAGUUGAUCUAGUCCUGACA	1	24	0.13885	0.96952	0.799492	0
SL4.0ch04:20066799-20066910	SL4.0ch04	20066799	20066910	cluster_56213	21	1	0.027	UUGAUAGAUCUUCUAAACAUU	23	1	1	UCUUUGAUCGUAAAUUUUUGAUA	24	4	0.139	AUCUUUGAUCGUAAAUUUUUGAUA	24	3	0.149	UUUUGAUAGAUCUUCUAAACAUUU	N	0	0	N	N	0	0	N	24	3	0.128	UCUUUGAUCGUAAAUUUUUGAUAG	5	24	1.66227	-0.337699	0.827045	0
SL4.0ch04:20189047-20189278	SL4.0ch04	20189047	20189278	cluster_56240	N	0	0	N	N	3	3	ACUGUGGGCUUGAAUCUCCUUAAA	23	2	0.07	ACUGUGGGCUUGAAUCUCCUUAAA	N	0	0	N	N	0	0	N	24	1	0.053	AAUCUCUUAAGACUGAGGCGCGGA	24	1	0.043	AAAUCUCUUAAGACUGAGGCGCGG	3	24	1.09522	-1.73094	0.379826	0
SL4.0ch04:20211632-20211859	SL4.0ch04	20211632	20211859	cluster_56250	N	0	0	N	N	0	0	N	N	0	0	N	N	0	0	N	N	0	0	N	24	1	0.053	AGGAUCUGUAGUCAGUUGGAAGGC	N	0	0	N	1	24	0.172241	0.96952	0.799492	0
SL4.0ch04:20225698-20225876	SL4.0ch04	20225698	20225876	cluster_56255	N	0	0	N	24	4	4	AAAGUGUGUAAAUUGUGUUUCUGU	N	0	0	N	24	9	0.448	AAAAGUGUGUAAAUUGUGUUUCUG	24	1	0.044	AAAAGUGUGUAAAUUGUGUUUCUG	N	0	0	N	N	0	0	N	3	24	2.06191	0.775513	0.670001	0
SL4.0ch04:20314015-20314283	SL4.0ch04	20314015	20314283	cluster_56287	N	4	0.109	UUACUUAAAUUCCUUCCCAUUUUA	N	0	0	N	N	0	0	N	24	1	0.05	AAUUGGCCGAUCCGAAUCAAAUCC	24	1	0.044	AAACGUACCAGAAUCUGAAAAAUU	24	2	0.106	UUUUCCGUGGUUCGCUGACACCAG	24	1	0.043	AAAAAAACUAAAAUCUGUAAACGU	4	24	1.12457	0.558667	0.753697	0
SL4.0ch04:20495382-20495586	SL4.0ch04	20495382	20495586	cluster_56345	N	0	0	N	N	0	0	N	N	0	0	N	N	0	0	N	N	0	0	N	N	0	0	N	24	1	0.043	UCUACAGUUCCUUAAGACUCUACU	1	24	0.13885	0.96952	0.799492	0
SL4.0ch04:20525391-20525480	SL4.0ch04	20525391	20525480	cluster_56353	20	3	0.082	UGUCCGCUAGAAUUUAAUCU	N	0	0	N	N	0	0	N	24	5	0.249	UCUGUCCGCUAGAAUUUAAUCUUU	24	2	0.089	UAAAGAUUAAAUUCUAGCGGACAG	24	3	0.159	UCUGUCCGCUAGAAUUUAAUCUU	N	0	0	N	4	24	1.78275	1.89833	0.25449	0
SL4.0ch04:20688692-20688907	SL4.0ch04	20688692	20688907	cluster_56389	N	0	0	N	N	0	0	N	N	0	0	N	24	2	0.1	AGACUAACUCUUUCACUCUUUGUA	N	0	0	N	N	0	0	N	N	0	0	N	1	24	0.276691	1.65377	0.664483	0
SL4.0ch04:20706254-20706515	SL4.0ch04	20706254	20706515	cluster_56395	N	0	0	N	N	0	0	N	N	0	0	N	24	1	0.05	AAGACUUUAGGAAAAUUUCACUCA	N	0	0	N	N	0	0	N	N	0	0	N	1	24	0.138345	0.96952	0.799492	0
SL4.0ch04:20709034-20709235	SL4.0ch04	20709034	20709235	cluster_56398	N	0	0	N	N	0	0	N	N	0	0	N	N	0	0	N	24	1	0.044	ACACGUCGUUUCUAAGGAUUGAGU	N	0	0	N	N	0	0	N	1	24	0.157706	0.96952	0.799492	0
SL4.0ch04:20712816-20713049	SL4.0ch04	20712816	20713049	cluster_56400	N	0	0	N	N	0	0	N	N	0	0	N	N	0	0	N	N	0	0	N	N	0	0	N	24	1	0.043	UCUUGUUAUCUGUGGAGUGUAGCA	1	24	0.13885	0.96952	0.799492	0
SL4.0ch04:20921524-20921768	SL4.0ch04	20921524	20921768	cluster_56425	N	0	0	N	N	0	0	N	N	0	0	N	N	0	0	N	N	0	0	N	N	0	0	N	24	3	0.128	UUUGUUUCGUGCUAUUACUUUGAU	1	24	0.416551	2.17126	0.537063	0
SL4.0ch04:21042137-21042364	SL4.0ch04	21042137	21042364	cluster_56467	N	0	0	N	N	0	0	N	N	0	0	N	N	0	0	N	24	2	0.089	AUUCUUCGGGAACUCCGCGCCACU	N	0	0	N	N	0	0	N	1	24	0.315411	1.76636	0.642723	0
[truncated: 4,289 more rows]
